# Supplementary material for: The forkhead DNA-binding domain binds specific G2-rich RNA sequences
Source: Nucleic Acids Res. 2023 Nov 2;51(22):12367–80. doi: 10.1093/nar/gkad994 (PMC10711433; doi:10.1093/nar/gkad994)
Supplement: gkad994_Supplemental_Files [file gkad994_supplemental_files.zip]

Archive with 5 entries (5 files):
- Supplementary Figures.pdf
- Supplementary_Table S1.xls
- Supplementary_Table S2.xls
- Supplementary_Table S3.xls
- Supplementary_Table S4.xls
