# Supplementary material for: The forkhead DNA-binding domain binds specific G2-rich RNA sequences
Source: Nucleic Acids Res. 2023 Nov 2;51(22):12367–80. doi: 10.1093/nar/gkad994 (PMC10711433; doi:10.1093/nar/gkad994)
Supplement: gkad994_Supplemental_Files [file gkad994_supplemental_files.zip › Supplementary_Table S1.xls]

## Sheet: Table S1
Supplementary Table S1: Evolution of different sequence families during SELEX against WT FOXL2. The frequency of each sequence family at different rounds is presented in percentage of the library. Families are composed of sequences clustered using a Levenshtein distance of 10. The sequences that are provided in left correspond to the most abundant of the family. This table presents only the famil…
			Number of sequencing reads analyzed per round	275909	237732	217191	225090	231167	191767
				Frequency in %							Multiple alignment of the most enriched families containing 8 G2s
Size	Sequence	Nomenclature	Family	R01	R02	R03	R04	R05	R06
50	CGUCAUUUGGUGGAUGGCGGAAGGAGGCGGAGGACGGGAAAUUCUGGAAA	seedF000	0	0.00507414	0.00673027	0.00644594	1.01293	1.0235	8.51085		-	-	-	-	-	-	-	-	-	-	-	-	-	-	-	-	-	-	-	C	G	U	C	A	U	U	U	G	G	U	-	-	G	G	A	U	-	G	G
50	AUCUGCGACUGGCUGGAGGUGGACGGAUGGCUGGAGGCGAAAUUGGCUUA	seedF001	1	0.00181219	0.00126193	0.00506467	0.424719	0.453352	5.16251		-	-	-	-	-	-	-	-	-	-	-	-	-	-	-	-	-	A	U	C	U	G	C	G	A	C	U	G	G	C	U	-	G	G	A	-	-	G	G
50	UCUGGAUUGUAGGAUGGCGGAGGAUGGAUGGUGGAGGCUUCUUGUGCUGU	seedF002	2	0.00434926	0.00588898	0.00644594	2.53499	2.2992	4.71562		-	-	-	-	-	-	-	-	-	-	-	-	-	-	-	-	U	C	U	G	G	A	U	U	G	U	A	G	G	A	U	-	G	G	C	-	-	G	G
50	GUUAACGUCCACCUAAUCUUACUUCUGGCGGAGGUGGAAGGAGGUGGAGG	seedF003	3	0.00326195	0.00210321	0.00460424	0.904527	0.919682	3.45471		-	G	U	U	A	A	C	G	U	C	C	A	C	C	U	A	A	U	C	U	U	A	C	U	U	C	U	G	G	C	-	-	G	G	A	-	-	G	G
50	UCGGACUUUGGUGGUUGGAGGACGGAUGGACGGAGGUUUAUUAGGCUCGC	seedF004	4	0.00579901	0.00757155	0.00874806	0.312764	0.322278	2.24648		-	-	-	-	-	-	-	-	-	-	-	-	-	-	-	-	-	-	U	C	G	G	A	C	U	U	U	G	G	U	-	-	G	G	U	U	-	G	G
50	GUCACUGUCCAUCUGCACAUAAACGGCAGGAGGCGGAAGGAGGUGGAGGC	seedF005	5	0.00144975	0.00168257	0.000460424	0.134613	0.126748	2.1354			-	G	U	C	A	C	U	G	U	C	C	A	U	C	U	G	C	A	C	A	U	A	A	A	-	C	G	G	C	A	-	G	G	A	-	-	G	G
50	UGCAUAACAAUCCUUUGGGAUGGCGGAGGUCGGAGGUGGAGGUGUUUUGA	seedF006	6	0.000724877	0.00126193	0.0018417	0.289218	0.275558	1.75943		-	-	-	-	-	-	-	-	-	-	U	G	C	A	U	A	A	C	A	A	U	C	C	U	U	U	G	G	G	A	U	-	G	G	C	-	-	G	G
50	UUUCUGAGGUGGACGGUGGACGGAUGGACGGAGGGUUCGUAUUUCACACC	seedF007	7	0.000362438	0.000841284	0.000920848	0.450042	0.4447	1.68955		-	-	-	-	-	-	-	-	-	-	-	-	-	-	-	-	-	-	-	-	U	U	U	C	U	G	A	G	G	U	-	-	G	G	A	C	-	G	G
50	AUCUGUCUACUAUUAGCUGAUUUUGGUUAGGAGGCGGAUGGAGGCGGAGG	seedF008	8	0.00144975	0.000420642	0.000460424	0.249234	0.28594	1.28646		-	-	-	A	U	C	U	G	U	C	U	A	C	U	A	U	U	A	G	C	U	G	A	U	U	U	U	G	G	U	U	A	G	G	A	-	-	G	G
50	AACAUCUCGCCCCAGUGAGUCCGUGGCGGAUGGCGGAUGGAGGAGGAUGG	seedF009	9	0.000362438	0.00168257	0.0018417	0.269226	0.237491	0.93551		-	-	-	A	A	C	A	U	C	U	C	G	C	C	C	C	A	G	U	G	A	G	U	C	C	G	U	G	G	C	-	-	G	G	A	U	-	G	G
50	UUCAGUUUCCUUGGCCGUCUAUGGAUGGUGGAGGUAGGAGGUGGAGGCAC	seedF010	10	0.000362438	0.000420642	0.000460424	0.281221	0.254794	0.851554		-	-	-	-	-	U	U	C	A	G	U	U	U	C	C	U	U	G	G	C	C	G	U	C	U	A	U	G	G	A	U	-	G	G	U	-	-	G	G
50	GUCGCAUUCAGUGUUAGGUGGAUGGCGGACGGAUGGUGGAGGAUAUAUAU	seedF011	11	0.000362438	0.00252385	0	0.0768582	0.0757028	0.677906		-	-	-	-	-	-	-	-	-	-	-	G	U	C	G	C	A	U	U	C	A	G	U	G	U	U	A	G	G	U	-	-	G	G	A	U	-	G	G
50	CUACUCAAGUUAAGCACAGUCGGUGGAUGGUGGACGGAUGGUGGAGGCCG	seedF012	12	0.000724877	0.000420642	0	0.111955	0.100793	0.674777		-	-	-	-	-	-	C	U	A	C	U	C	A	A	G	U	U	A	A	G	C	A	C	A	G	U	C	G	G	U	-	-	G	G	A	U	-	G	G
50	AUGAAUAUUGGAUGGUGGAGGCACGGAGGUGGAGGCAUCGAAUUGCAAUG	seedF013	13	0.000724877	0.000841284	0	0.143054	0.131939	0.609072		-	-	-	-	-	-	-	-	-	-	-	-	-	-	-	-	-	-	A	U	G	A	A	U	A	U	U	G	G	A	U	-	G	G	U	-	-	G	G
50	GGAACUGAGUAACGAGAUUUAGGAGGCGGAGGCCGGAGGCGGAGGGCGAU	seedF014	14	0	0	0.000460424	0.0910747	0.086085	0.562141		-	-	-	-	-	-	G	G	A	A	C	U	G	A	G	U	A	A	C	G	A	G	A	U	U	U	A	G	G	A	-	-	G	G	C	-	-	G	G
50	UUGGAGGAGGUUGGACGGAUGGUGGAGGCGAUUAUAAUGAGAUUGUGUGC	seedF015	15	0.00108731	0.000420642	0	0.502021	0.46806	0.573091		-	-	-	-	-	-	-	-	-	-	-	-	-	-	-		-	-	-	-	-	-	-	-	-	U	U	G	G	A	-	-	G	G	A	-	-	G	G
50	GAACUGGUUUUCUGUCGCUAAAUCCGGCGGAGGGGGAUGGAUGGUGGAGG	seedF016	16	0.00144975	0.00126193	0.00138127	0.165267	0.185148	0.537632			-	G	A	A	C	U	G	G	U	U	U	U	C	U	G	U	C	G	C	U	A	A	A	U	C	C	G	G	C	-	-	G	G	A	-	-	G	G
50	GCAAUAGAAGCACUGGUGAGGACAUACGGUAGUGGAGGAGGAGGUUAUCC	seedF017	17	0	0	0	0.0208805	0.022062	0.456804
50	CGUGCUAAUCGAGGUGGCAAGGAGGAUGGAUGGAUGGAGGCAAAGAACCC	seedF018	18	0.000724877	0	0	0.0781909	0.0757028	0.452633		-	-	-	-	-	-	-	-	-	-	-	-	-	-	-	C	G	U	G	C	U	A	A	U	C	G	A	G	G	U	-	-	G	G	C	A	A	G	G
50	UGUGAAUAGCUACCACAUUCAGGCGGCAGGCGGAUGGAUGGUUGGAGGGU	seedF019	19	0	0.000420642	0.00138127	0.110622	0.0917086	0.439596		-	-	-	-	-	-	U	G	U	G	A	A	U	A	G	C	U	A	C	C	A	C	A	U	U	C	A	G	G	C	-	-	G	G	C	A	-	G	G
50	CUUAACGGCCCAACGCACAAGGACGGAUGGAGGAAGGAUGGACGGAUGGC	seedF020	20	0.000724877	0.000420642	0	0.402506	0.376784	0.0891707		-	-	-	-	-	-	-	C	U	U	A	A	C	G	G	C	C	C	A	A	C	G	C	A	C	A	A	G	G	A	C	-	G	G	A	U	-	G	G
50	CAAUUGUUUACGCUAAGGAUGGAUGGCGGAUGGAUGGUUGGAGGAAGUAC	seedF021	21	0.000362438	0.000841284	0	0.177262	0.19726	0.38067		-	-	-	-	-	-	-	-	-	-	-	C	A	A	U	U	G	U	U	U	A	C	G	C	U	A	A	G	G	A	U	-	G	G	A	U	-	G	G
50	GAGACACCAUUCAAAGCGGCGGAGGAGGAUGGAUGGACGGAUGGGAUCGC	seedF022	22	0	0	0.000460424	0.12706	0.116799	0.274291		-	-	-	-	-	-	-	-	-	-	G	A	G	A	C	A	C	C	A	U	U	C	A	A	A	G	C	G	G	C	-	-	G	G	A	-	-	G	G
50	UAAUGAGUCACACUGACCAUUGUGGUAGGAGGCGGAAGGAGGUGGAGGUU	seedF023	23	0.000362438	0.000841284	0.000460424	0.204807	0.214563	0.258647		-	-	-	-	U	A	A	U	G	A	G	U	C	A	C	A	C	U	G	A	C	C	A	U	U	G	U	G	G	U	A	-	G	G	A	-	-	G	G
50	CUAAUGCUUGGAGGAGGCGGAAGGAUGGCGGAUGGAGCUGAAGGACGGUA	seedF024	24	0.000362438	0	0.000460424	0.10929	0.12199	0.243525		-	-	-	-	-	-	-	-	-	-	-	-	-	-	-	-	-	-	C	U	A	A	U	G	C	U	U	G	G	A	-	-	G	G	A	-	-	G	G
50	AUGGGCUGGAUGGACGGAAGGAGGCGGAGGAUCCAUGGGUUGCAGGUAGG	seedF025	25	0	0	0.000460424	0.156382	0.169574	0.235181		-	-	-	-	-	-	-	-	-	-	-	-	-	-	-	-	-	-	-	-	-	-	-	-	A	U	G	G	G	C	U	-	G	G	A	U	-	G	G
50	ACCAUGGACGAGGACGGAGGUGGACGGAUGGUGGAGGUCGCAGUAUGCUA	seedF026	26	0.000362438	0.000420642	0.000460424	0.158603	0.146647	0.238832		-	-	-	-	-	-	-	-	-	-	-	-	-	-	-		A	C	C	A	U	G	G	A	C	G	A	G	G	A	C	-	G	G	A	-	-	G	G
50	CCCCUAAUCAUCCGCGCGUAAAGGCUGGAGGAGGAUGGAUGGCGGGAGGA	seedF027	27	0	0.000420642	0	0.0395397	0.0337418	0.229445		-	-	-	-	-	C	C	C	C	U	A	A	U	C	A	U	C	C	G	C	G	C	G	U	A	A	A	G	G	C	U	-	G	G	A	-	-	G	G
50	UAGGAUUUAUGCCAUGAUAUGCUGGCCGGAGGGGGACGGAUGGUGGAGGA	seedF028	28	0.000362438	0.000420642	0	0.0715269	0.0726747	0.218494		-	-	-	-	U	A	G	G	A	U	U	U	A	U	G	C	C	A	U	G	A	U	A	U	G	C	U	G	G	C	C	-	G	G	A	-	-	G	G
50	GGUGGGAGGUAUAGUAUAUGACGCAACUACACGCCCUGCAAAUGCACGCU	seedF029	29	0	0	0.000460424	0.0644187	0.0579667	0.202329
50	UUAGUGGUGGAUGGUGGAUGGACGGCGGAGGAGUAUUCUACUGCUAUGUA	seedF030	30	0	0	0.000920848	0.201697	0.177361	0.053711
50	CGACUGACCGAGAAUAUAAGGGGGAUGGCGGACGGAGGUGGAGGACGUCG	seedF031	31	0.000724877	0.000420642	0.000460424	0.198587	0.202451	0.161133		-	-	-	-	-	-	-	-	C	G	A	C	U	G	A	C	C	G	A	G	A	A	U	A	U	A	A	G	G	G	-	-	G	G	A	U	-	G	G
50	UCUAGACACAAAAGGCAUGGAGGAGGAGGACGGAGGUGGAUGGACACCCC	seedF032	32	0	0	0.000920848	0.0750811	0.0709444	0.173127		-	-	-	-	-	-	-	-	-	U	C	U	A	G	A	C	A	C	A	A	A	A	G	G	C	A	U	G	G	A	-	-	G	G	A	-	-	G	G
50	AACCGCAGUACUAGCCGGUGGAAGGAGGAAGGAUGGACGGAGGCGCAGUU	seedF033	33	0.000362438	0.000841284	0.000460424	0.122618	0.129344	0.166869		-	-	-	-	-	-	-	-	-	-	-	A	A	C	C	G	C	A	G	U	A	C	U	A	G	C	C	G	G	U	-	-	G	G	A	A	-	G	G
50	GAUGCAUCGAGACUUGGCGGUAGGACGGAAGGAGGCGGAGGACGAGGAUU	seedF034	34	0.000724877	0.000841284	0.000460424	0.143054	0.161355	0.0818702		-	-	-	-	-	-	-	-	-	-	-	-	G	A	U	G	C	A	U	C	G	A	G	A	C	U	U	G	G	C	-	-	G	G	U	A	-	G	G
50	CAUCAAGUAAUAUAGGCGGUUGGCGGACGGAUGGAUGGAGGAUUAGUAAA	seedF035	35	0.000362438	0	0	0.0159936	0.014708	0.160612		-	-	-	-	-	-	-	-	-	-	-	-	-	C	A	U	C	A	A	G	U	A	A	U	A	U	A	G	G	C	-	-	G	G	U	U	-	G	G
50	AUGCUAAGGCGGAGGAGGAUGGAUGGAGGAGGCUACACGUUAUGUGUUGC	seedF036	36	0.000362438	0	0.000460424	0.149718	0.14881	0.158004		-	-	-	-	-	-	-	-	-	-	-	-	-	-	-	-	-	-	-	-	A	U	G	C	U	A	A	G	G	C	-	-	G	G	A	-	-	G	G
50	UUGAUCAUUAAUACACUGAUUUGGCGGCUGGAUGGAUGGAUGGUGGAGGA	seedF037	37	0	0	0.000920848	0.0857435	0.0865175	0.156961		-	-	-	-	-	U	U	G	A	U	C	A	U	U	A	A	U	A	C	A	C	U	G	A	U	U	U	G	G	C	-	-	G	G	C	U	-	G	G
50	UCACUGUUGGCGGAGGCGGAAGGAUGGAGGCGGUAUUUGGUGUCGUGGAG	seedF038	38	0	0.000841284	0.000920848	0.151939	0.150541	0.0782199		-	-	-	-	-	-	-	-	-	-	-	-	-	-	-	-	-	-	-	U	C	A	C	U	G	U	U	G	G	C	-	-	G	G	A	-	-	G	G
50	AUCCGGUCACUACAUGAUCAUCGUUACUUCCGCGCGGGCGGGAGGGAGGA	seedF039	39	0	0.000420642	0.000460424	0.0639744	0.0480172	0.148096
50	GAUGGAAGACGUUUUCAACCGCCCGGAGGGAGGAGGAUGGCUGUGGAGGA	seedF040	40	0.000362438	0.000420642	0	0.09996	0.091276	0.147575
50	UGUAAGGCUAGGAGGUGGAUGGAUGGAGGAGGAUAAUCCAUACGAGAGUC	seedF041	41	0	0.000420642	0	0.146164	0.132804	0.133495		-	-	-	-	-	-	-	-	-	-	-	-	-	-	-	-	-	-	-	-	-	-	U	G	U	A	A	G	G	C	U	A	G	G	A	-	-	G	G
50	CCGAUUAGGUGGACGGAGGACGGAUGGUGGAGGCUCGUGGGUACCUCUUU	seedF042	42	0.000362438	0	0	0.139055	0.144484	0.0187728		-	-	-	-	-	-	-	-	-	-	-	-	-	-	-		-	-	-	-	C	C	G	A	U	U	A	G	G	U	-	-	G	G	A	C	-	G	G
50	GUAACGACGGAUGGAGGUGGAAGGAGGUGGAGGACAAGCCGCAGACGUGG	seedF043	43	0	0	0	0.144387	0.133237	0.00365026		-	-	-	-	-	-	-	-	-	-	-	-	-	-	-	-	-	-	-	G	U	A	A	C	G	A	C	G	G	A	U	-	G	G	A	-	-	G	G
50	ACCAGCGACCAGGUGGUGGUGGACGGAUGGAGGAGGAAUCCAGUUGCAGU	seedF044	44	0	0	0	0.0373184	0.0324441	0.139231		-	-	-	-	-	-	-	-	-	-	-	-	-	-	-	-	A	C	C	A	G	C	G	A	C	C	A	G	G	U	-	-	G	G	U	-	-	G	G
50	CAUAGGAGGCUGGAGGACGGAUGGCGGAGGAGUGUGAUUUAGUGAAAGGA	seedF045	45	0.000362438	0.000420642	0	0.0581989	0.0622926	0.139231		-	-	-	-	-	-	-	-	-	-	-	-	-	-	-		-	-	-	-	-	-	-	C	A	U	A	G	G	A	-	-	G	G	C	U	-	G	G
50	GGUGGGAGGACGACGCAUUACAGUACAUUAUCAGAGGAAGUCGACGUUCA	seedF046	46	0	0	0	0.0310987	0.0281182	0.13871
50	UUUACACUUGUCAGAUCGGCAGGGACGGAUGGAUGGAUGGAGGGGGAGGU	seedF047	47	0.000362438	0	0	0.13328	0.112905	0.0328524		-	-	-	-	-	-	-	-	-	-	U	U	U	A	C	A	C	U	U	G	U	C	A	G	A	U	C	G	G	C	A	-	G	G	G	A	C	G	G
50	CUGGCGUACGCGAAAGUGACUUCCUAAGUGGAGGGGUUGUUGCAGGUGGG	seedF048	48	0.000362438	0.000420642	0.000460424	0.120841	0.133237	0.0839561
46	AACUGUACGGACAUUGCGGGACAGGAGGCGGAUGGAUGGACGGAGG	seedF049	49	0.000724877	0.000841284	0	0.121729	0.111175	0.125673		-	-	-	-	-	-	-	-	-	A	A	C	U	G	U	A	C	G	G	A	C	A	U	U	G	C	G	G	G	A	C	A	G	G	A	-	-	G	G
50	GAGCGUGUCCGAGGGGGAUGGUGGACGGAGGUGGAGGCGAUUGCACCUCU	seedF050	50	0	0.000420642	0	0.125283	0.101226	0.0641403		-	-	-	-	-	-	-	-	-	-	-	-	-	-	-	G	A	G	C	G	U	G	U	C	C	G	A	G	G	G	-	-	G	G	A	U	-	G	G
50	CCUGGUAUAAUAUUUCACCAACACUGGUCGGAGGUGGACGGAGGGGGAGG	seedF051	51	0	0	0	0.118175	0.123287	0.11733			C	C	U	G	G	U	A	U	A	A	U	A	U	U	U	C	A	C	C	A	A	C	A	C	U	-	G	G	U	C	-	G	G	A	-	-	G	G
50	CCGUAGCCCGUUCGUGAGAACGUUAGGCGGAUGGUGGACGGAGGGGGAGG	seedF052	52	0	0	0	0.117286	0.121125	0.0344168		-	-	C	C	G	U	A	G	C	C	C	G	U	U	C	G	U	G	A	G	A	A	C	G	U	U	A	G	G	C	-	-	G	G	A	U	-	G	G
50	UCCAAGGUCGGAGGUGGAUGGAGGUGGAAGGCUCAAUCAAUUGCCAGGUC	seedF053	53	0.000362438	0	0	0.0750811	0.0575342	0.130367		-	-	-	-	-	-	-	-	-	-	-	-	-	-	-	-	-	-	-	-	-	-	U	C	C	A	A	G	G	U	C	-	G	G	A	-	-	G	G
50	GGAGGGAACAGGGGCGAUAUUCUCCAAAGCGAAGCGAGUAUGCAUUAAAG	seedF054	54	0	0	0	0.153716	0.144484	0.0328524
50	GCAAUACCCUGACGUUUAAGGUCUGGAUGGAGGAUGGAUGGAGGAGGUCA	seedF055	55	0	0	0.000920848	0.114177	0.104254	0.0119937		-	-	-	-	-	-	-		G	C	A	A	U	A	C	C	C	U	G	A	C	G	U	U	U	A	A	G	G	U	C	U	G	G	A	U	-	G	G
50	CGAGCGGUCUUUGCGCAUCCGAUGAGAGGAGGGGAAAAAUGCUGGAGGGA	seedF056	56	0	0	0.000460424	0.112844	0.102091	0.105858
50	UGCUGUAGCAGGGCAUGGAUGGUGGAUGGAUGGCGGAGGACUAUUUAUGG	seedF057	57	0	0	0	0.0448709	0.0605623	0.103772		-	-	-	-	-	-	-	-	-	-	-	-	-	-	-		U	G	C	U	G	U	A	G	C	A	G	G	G	C	A	U	G	G	A	U	-	G	G
50	CGACACGUGGUGGAGGGGGAAGGAUGGACGGAUGGCUGCUAUGGCACUGC	seedF058	58	0.000362438	0	0	0.101737	0.0878153	0.0297236
50	CGCUACAAAGGAUGGCAGGAGGCAGGAUGGCGGAGGGGUACUAGCUUUGU	seedF059	59	0.000362438	0.000420642	0.000460424	0.0715269	0.076568	0.0980356		-	-	-	-	-	-	-	-	-	-	-	-	-	-	-	-	-	-	C	G	C	U	A	C	A	A	A	G	G	A	U	-	G	G	C	A	-	G	G
50	ACACAAGACGCACCUACACAGGGCAUCGGGUAGUGGUGGGAGCUUUCACA	seedF060	60	0	0	0.000460424	0.0155493	0.0112473	0.0969927
50	GAUUUGCUAUGCACCUUUACGCGAGGGGCCGCGUUUCCGGGGUGGGGAGG	seedF061	61	0	0	0	0.00577547	0.00605623	0.111072
50	CACGUAGUAUUCCUUGCGCUUUUUGGUCUGCUGGAGGGACGAGGAGGGGA	seedF062	62	0	0.000420642	0	0.0213248	0.022062	0.0912566
50	GGUCGGAGGAGGAUGGAUGGUGGAGGCGUUACUGAUGUUGCAGGGCAAUG	seedF063	63	0	0	0	0.086632	0.0908434	0.015644		-	-	-	-	-	-	-	-	-	-	-	-	-	-	-		-	-	-	-	-	-	-	-	-	-	-	G	G	U	C	-	G	G	A	-	-	G	G
50	AUUCUCCCCCCUCACGACUCACGACGCGCCGCGGGAGGGAGAGGACGAGG	seedF064	64	0.000362438	0	0.000460424	0.0968501	0.0696466	0.0756126
50	CCCCUGUCUGCAGUUGCCAUAGGUUGGAAGGUGGAUGGAUGGAUGGAAGG	seedF065	65	0	0	0	0.0373184	0.0289834	0.0975142		-	-	-	-	-	-	C	C	C	C	U	G	U	C	U	G	C	A	G	U	U	G	C	C	A	U	A	G	G	U	U	-	G	G	A	A	-	G	G
50	GUUAGCGUUGGACGGAGGCGGAUGGAGGCGGAGGGCGCUGAUAUCUCUGA	seedF066	66	0	0.000420642	0.000460424	0.0804123	0.0865175	0.0552754		-	-	-	-	-	-	-	-	-	-	-	-	-	-	-	-	-	-	G	U	U	A	G	C	G	U	U	G	G	A	C	-	G	G	A	-	-	G	G
50	GCCCAUGUGAUCACGUCCGCUAUUCCAUGUUGGAGGGACUGAGGUGGAGA	seedF067	67	0	0	0	0.0795238	0.0834894	0.0563183
50	GACCGGAGAACGCUAGCUCGAUCGUAGUGGAGGGGUUAUGCAGGCGGGCG	seedF068	68	0	0	0.000920848	0.0817451	0.0826242	0.0370241
50	AGGGAAUCUAUCUGAACCCCAAAGGCAGGAUGGCCGGACGGAGGUGGAGG	seedF069	69	0	0	0.000920848	0.0137723	0.0112473	0.0787414		-	-	-	-	A	G	G	G	A	A	U	C	U	A	U	C	U	G	A	A	C	C	C	C	A	A	A	G	G	C	A	-	G	G	A	U	-	G	G
50	GUUGCUGAAGGCUGGUGGAGGACGGAGGUGGAGGAUCGUUGUCUGGGUAG	seedF070	70	0	0	0	0.0710827	0.0778658	0.061533		-	-	-	-	-	-	-	-	-	-	-	-	-	-	-	-	-	-	G	U	U	G	C	U	G	A	A	G	G	C	U	-	G	G	U	-	-	G	G
50	UUGGCGGAGGUGGAAGGAGGAGGAGGCAGUGGCCACUAAAUACCACUGUA	seedF071	71	0	0	0	0.0777467	0.0778658	0.0198157
50	GGCUGUUAUAGUCCACCUCAUAAAGACGUUUGGGAAGGGAUUGGGAAGAU	seedF072	72	0	0	0.000460424	0.0395397	0.0402307	0.0766555
50	GUAUCUUACUGCGUUGCAGCUCGGUGGAUGGAUGGAUGGAGGCGGAGGAA	seedF073	73	0	0	0	0.0759696	0.0752703	0.061533		-	-	-	-	-	G	U	A	U	C	U	U	A	C	U	G	C	G	U	U	G	C	A	G	C	U	C	G	G	U	-	-	G	G	A	U	-	G	G
50	GGAGGGUUUAUUGACUACACGAAUGGGGGAAUCUCUCAAGCACGGAGUUU	seedF074	74	0	0	0	0.0310987	0.0320115	0.0740482
50	GAUAGACGGCUAUAAGUCCGAUCAAGAGGAGGGGAAAAUGCUGGCGGGUU	seedF075	75	0.000724877	0	0.000460424	0.0653072	0.069214	0.00260733
50	UGCCAUAGUUCACCUGGGUGGAUGGCCGGACGGAUGGAGGAGGCUCGGAA	seedF076	76	0.000362438	0	0	0.0613088	0.069214	0.0552754		-	-	-	-	-	-	-	-	-	-	-	U	G	C	C	A	U	A	G	U	U	C	A	C	C	U	G	G	G	U	-	-	G	G	A	U	-	G	G
50	AAUAGUUCCACUUUGCACGUGGCGGUGGACGGAUGGAGGCGGAGGACCCC	seedF077	77	0	0	0	0.0684171	0.064023	0.0344168		-		-	-	-	-	-	A	A	U	A	G	U	U	C	C	A	C	U	U	U	G	C	A	C	G	U	G	G	C	-	-	G	G	U	-	-	G	G
50	GAUUUACAAGCAGCAUGGAUGGUUGGAGGUAGGAUGGCGGAGGCCAGAUA	seedF078	78	0	0	0	0.0337643	0.0311463	0.0677906		-	-	-	-	-	-	-	-	-	-	-	G	A	U	U	U	A	C	A	A	G	C	A	G	C	A	U	G	G	A	U	-	G	G	U	U	-	G	G
50	UCUAAUAAUACCAUCGCGUCCCGGGGGAGGAAGGAAGGAGGCGGAGGUAU	seedF079	79	0.000362438	0	0.000460424	0.0319872	0.0441239	0.0677906		-		-	-	-	U	C	U	A	A	U	A	A	U	A	C	C	A	U	C	G	C	G	U	C	C	C	G	G	G	-	-	G	G	A	-	-	G	G
50	AGUUACGCUGGUGGCUGGAGGAAGGAUGGUAUGGAAGGUAAACGCAAUCU	seedF080	80	0	0	0.000460424	0.006664	0.00865175	0.0672691		-	-	-	-	-	-	-	-	-	-	-	-	-	-	-	-	-	-	A	G	U	U	A	C	G	C	U	G	G	U	-	-	G	G	C	U	-	G	G
50	GCGGUUAGUUGGAGGCGGAGGCAGGAUGGCGGAGGGAUGAAAUCGAUAAA	seedF081	81	0.000362438	0	0	0.0626416	0.0657533	0.0662262		-	-	-	-	-	-	-	-	-	-	-	-	-	-	-	-	-	G	C	G	G	U	U	A	G	U	U	G	G	A	-	-	G	G	C	-	-	G	G
50	AACGGUGCCGGAGGUGGAUGGAUGGCGGAGGAAACCUACAAUUUUGUGUG	seedF082	82	0	0	0	0.0577547	0.0661859	0.0166869
50	GUGAUUCGCUUCGGCUUGGAGGUGGAAGGAUGGUGGAGGAACCGUAAGGA	seedF083	83	0.000362438	0	0.000920848	0.0581989	0.0527757	0.0646618		-	-	-	-	-	-	-	-	-	-	-	-	-	-	-	G	U	G	A	U	U	C	G	C	U	U	C	G	G	C	U	U	G	G	A	-	-	G	G
50	CUACUUAUAGUACUGCGUGGCGGAUGGCGGAUGGAGGAGGAUGGUCGCAU	seedF084	84	0	0	0	0.0639744	0.0558038	0.0594471		-	-	-	-	-	-	-	-	-	C	U	A	C	U	U	A	U	A	G	U	A	C	U	G	C	G	U	G	G	C	-	-	G	G	A	U	-	G	G
50	UGACGGAGUUAACCAAUGUGGUUCGGAAGGUGGAAGGAUGGAGGAUGGAU	seedF085	85	0	0	0	0.0626416	0.0614275	0.0219016		-	-	-	-	-	-	-	-	U	G	A	C	G	G	A	G	U	U	A	A	C	C	A	A	U	G	U	G	G	U	U	C	G	G	A	A	-	G	G
50	UCUGCAACUCGAAGUAUCUAGCUGCCCCGACAUGGGUUGUGGCGGGAGGG	seedF086	86	0	0	0	0.0026656	0.000865175	0.0625759
50	GCGUGUAAGAAUCCCCCUCAAAGGAAGGAGGUGGAAGGAUGGCUGGAGGG	seedF087	87	0	0	0	0.0284331	0.0315789	0.0620545		-	-	-	-	-	G	C	G	U	G	U	A	A	G	A	A	U	C	C	C	C	C	U	C	A	A	A	G	G	A	A	-	G	G	A	-	-	G	G
50	AUGUGUGUAUUGACUCAUCCGACUAGAGGUGGGGUAUUUGCUGGCGGGAA	seedF088	88	0	0	0	0.0506464	0.0480172	0.061533
50	AAACGCCGAUUAUUUGUGGUUGGUGGAGGUCGGAUGGUGGAGGUUAUGCC	seedF089	89	0	0	0	0.0573104	0.0605623	0.0271162		-	-	-	-	-	-	-	-	-	-	A	A	A	C	G	C	C	G	A	U	U	A	U	U	U	G	U	G	G	U	U	-	G	G	U	-	-	G	G
50	ACCGAUCGUAGACCGAACGCAAUCCGACUGGGUGGGAAGCCGGGUAUGGG	seedF090	90	0	0	0.000460424	0.00577547	0.00951693	0.0599686
50	AUCACGCAUUUUUCGGGGGGAUGGCGGAUGGAUGGAGGAGGAUAUCUAAC	seedF091	91	0.000362438	0	0	0.0217691	0.0324441	0.0589257		-	-	-	-	-	-	-	-	-	A	U	C	A	C	G	C	A	U	U	-	-	-	U	U	U	C	G	G	G	G	-	-	G	G	A	U	-	G	G
50	CGUAUAGCACUUGGACAGGAACUAGGGAAUCGGGUAUGGGCUAACAUAUU	seedF092	92	0	0	0	0.019992	0.0194664	0.0589257
50	CCAAAACGAGUUGUAAUAUUUUGGAGGAUGGAUGGAUGGAUGGUGGAGGC	seedF093	93	0	0	0	0.0626416	0.0657533	0.0584042		-	-	-	-	-	C	C	A	A	A	A	C	G	A	G	U	U	G	U	A	A	U	A	U	U	U	U	G	G	A	-	-	G	G	A	U	-	G	G
50	UAGGAUGGAGGCGGACGGAUGGUGGAGGGCGCUCUAGCGUGGGAUUACUG	seedF094	94	0	0.000420642	0	0.0497579	0.0579667	0.0125152		-	-	-	-	-	-	-	-	-	-	-	-	-	-	-		-	-	-	-	-	-	-	-	-	U	A	G	G	A	U	-	G	G	A	-	-	G	G
50	UGGACGCAACAGUGCAUUGGCGGGGGUGGAUGGAUGGCGGAGGCUUAAGG	seedF095	95	0	0	0	0.03332	0.0372025	0.0573613		-	-	-	-	-	-	-	-	-	U	G	G	A	C	G	C	A	A	C	A	G	U	G	C	A	U	U	G	G	C	-	-	G	G	G	-	-	G	G
50	CACAUGGUUGGUGGAGGUAGGAGGUGGAGGCCACAAAUUAAAGUAUUGUG	seedF096	96	0.000362438	0.000420642	0	0.0573104	0.0462869	0.031288		-	-	-	-	-	-	-	-	-	-	-	-	-	-	-	-	-	-	-	-	-	-	C	A	C	A	U	G	G	U	U	-	G	G	U	-	-	G	G
50	GUAUGGUACGGAAGCCGAAGGUGGAUGGUGGAUGGAUGGUCGGAAGGGCG	seedF097	97	0	0	0	0.0506464	0.056669	0.0151225		-	-	-	-	-	-	-	-	G	U	A	U	G	G	U	A	C	G	G	A	A	G	C	C	G	A	A	G	G	U	-	-	G	G	A	U	-	G	G
50	UGUUGUUGUGAUGACGGCAGGAGGAGGACGGAGGUGGAAGGCAAUAAUCC	seedF098	98	0	0	0	0.0115509	0.0116799	0.0563183		-	-	-	-	-	-	-	-	-	-	-	-	U	G	U	U	G	U	U	G	U	G	A	U	G	A	C	G	G	C	A	-	G	G	A	-	-	G	G
50	UAUGCGUCGGAGGUGGAGGUUUGGAUGGUGGAGGUCUAAGAAUCCAUUUG	seedF099	99	0	0	0	0.0488693	0.0562364	0.0172084
50	UGUCAGUACCUACACCUACCCCUAGGAGGAGGUUGGAUAGGAGGCGGAGG	seedF100	100	0	0	0	0.013328	0.0116799	0.0547539		-	-	-	U	G	U	C	A	G	U	A	C	C	U	A	C	A	C	C	U	A	C	C	C	C	U	A	G	G	A	-	-	G	G	A	-	-	G	G
50	GCACGUUCCCAACACGAUCUGCAGCGGAGGGGUUUUUUGCAGGUGGGAUU	seedF101	101	0	0	0	0.0577547	0.0549386	0.00625759
50	CCACAAUUACUGGCGGUAGGCGGAAGGAUGGCCGGAGGGAUUGAAGGAAC	seedF102	102	0	0	0	0.013328	0.012545	0.0542325		-	-	-	-	-	-	-	-	-	-	-	-	-	-	-		C	C	A	C	A	A	U	U	A	C	U	G	G	C	-	-	G	G	U	A	-	G	G
50	AAUGGCGGUGGAGGAGGACGGAUGGCUGGAGGGUUUUAGCUGUGAUGUCG	seedF103	103	0	0	0	0.0964059	0.0921412	0.0479749		-	-	-	-	-	-	-	-	-	-	-	-	-	-	-	-	-	-	-	-	-	-	-		A	A	U	G	G	C	-	-	G	G	U	-	-	G	G
50	UUUGGAGGAGGCGGAAGGACGGUGGAGGUGUAUUUUUCAGACGUGGAAAA	seedF104	104	0.000362438	0	0	0.0417611	0.0527757	0.0521466		-	-	-	-	-	-	-	-	-	-	-	-	-	-	-	-	-	-	-	-	-	-	-	-	U	U	U	G	G	A	-	-	G	G	A	-	-	G	G
50	CAUCGAGGCAGGAGGAGGAUGGAUGGAUGGAUAGGUACCGCGCGCAUUAG	seedF105	105	0	0	0	0.0519792	0.0471521	0.015644		-	-	-	-	-	-	-	-	-	-	-	-	-	-	-	-	-	-	-	-	-	C	A	U	C	G	A	G	G	C	A	-	G	G	A	-	-	G	G
50	UCGCCAGUAGGCUAUGCUCCGUGGUUGGUGGAUGGAGGCGGAGGUAUGUU	seedF106	106	0.000362438	0	0.000460424	0.0515349	0.0458543	0.0119937
50	CUUGGGGGCGGAGGACGGAUGGAUGGAGGGUUCUUCUCUAUAGCUUGACA	seedF107	107	0	0	0	0.0368741	0.0510453	0.015644
50	CCAUCAAUUCCACACGGGCGGAGGUAGGAUGGAUGGUAGGAUGGGCUCGU	seedF108	108	0	0.000420642	0	0.0248789	0.0285508	0.0505822		-	-	-	-	-	-	-	-	-	-	-	-	C	C	A	U	C	A	A	U	U	C	C	A	C	A	C	G	G	G	C	-	G	G	A	-	-	G	G
50	GGAUUGGAUGGAGGAUGGAUGGCGGAGGACGUGUGAAUCGAUGCUAAUUU	seedF109	109	0	0	0	0.0502021	0.0458543	0.0213801		-	-	-	-	-	-	-	-	-	-	-	-	-	-	-		-	-	-	-	-	-	-	-	-	-	-	G	G	A	U	U	G	G	A	U	-	G	G
50	ACACUAUGGUGGAGGUGGAAGGACUGGAAGGAGGUAUUUAGGAAAACGUU	seedF110	110	0.000362438	0	0.000460424	0.0159936	0.0263879	0.0500608
50	UGAACUACGGGGGAUGGUAGGAAGGAGGCGGAGGAUUAUAUGCACUAUUC	seedF111	111	0	0	0.000460424	0.0373184	0.0497476	0.0427602		-	-	-	-	-	-	-	-	-	-	-	-	-	-	-	-	-	-	-	U	G	A	A	C	U	A	C	G	G	G	-	-	G	G	A	U	-	G	G
50	CCACGUUCGGAGGUAGGUGGACGGAUGGUGGAGGCUAAAACAUGACGUCA	seedF112	112	0	0	0.000460424	0.0448709	0.0484498	0.0297236		-	-	-	-	-	-	-	-	-	-	-	-	-	-	-		-	-	-	C	C	A	C	G	U	U	C	G	G	A	-	-	G	G	U	A	-	G	G
50	UGGAGGAGGCGGAAGGACGGCGGAGGAUUUAUAUGCGGAUUGUCUGUGCU	seedF113	113	0	0	0	0.0386512	0.0484498	0.0208586		-	-	-	-	-	-	-	-	-	-	-	-	-	-	-	-	-	-	-	-	-	-	-	-	-	-	U	G	G	A	-	-	G	G	A	-	-	G	G
50	GCCUCGACGCGUUAAUCGGCGGAUGGAAGGAAGGAGGCGGAGGUCAAUCG	seedF114	114	0	0	0	0.0435381	0.0480172	0.00886492		-	-	-	-	-	-	-	-	-	-	G	C	C	U	C	G	A	C	G	C	G	U	U	A	A	U	C	G	G	C	-	-	G	G	A	U	-	G	G
50	GAUGACGGUGGAUGGUGGAAGGAGGAGGAGGCUUAUAAGCCCUGUUAGUA	seedF115	115	0	0	0	0.046648	0.0410958	0.0114723		-	-	-	-	-	-	-	-	-	-	-	-	-	-	-	-	-	-	-	-	-	G	A	U	G	A	C	G	G	U	-	-	G	G	A	U	-	G	G
50	AAAAGCUUUAGGAGGAUGGCGGAAGGAUGGCUGGAGGAUCUCUAUAGGCA	seedF116	116	0	0	0	0.0462037	0.0454217	0.0177298		-	-	-	-	-	-	-	-	-	-	-	-	-	-	-	-	-	A	A	A	A	G	C	U	U	U	A	G	G	A	-	-	G	G	A	U	-	G	G
50	GUAGUGCUAAUUACCAUAUUAUCGGCGGAGGCUGGAUGGAAGGCGGAGGG	seedF117	117	0	0	0	0.0462037	0.0449891	0.030245		-	-	-	-	G	U	A	G	U	G	C	U	A	A	U	U	A	C	C	A	U	A	U	U	A	U	C	G	G	C	-	-	G	G	A	-	-	G	G
50	GGGUUUAUUUGGAAUUCGGCGGUAGGCGGAUGGAUGGACGGAUGGGAUUC	seedF118	118	0	0.000420642	0	0.00488693	0.00908434	0.045889		-	-	-	-	-	-	-	-	-	-	G	G	G	U	U	U	A	U	U	U	G	G	A	A	U	U	C	G	G	C	-	-	G	G	U	A	-	G	G
50	CAGGAAGGUAGGAGGACGGAUGGUGGAGGAAACGACUAUUUGUAGCGCCC	seedF119	119	0	0.000420642	0	0.0453152	0.0402307	0.0203372
50	AAUGCCAUCGGAGGGAGGAGGAUGGAUGGCUGGAGGUAGCGUGUGGUUGG	seedF120	120	0	0	0.000460424	0.0448709	0.0410958	0.0198157		-	-	-	-	-	-	-	-	-	-	-	-	-	-	-	-	-	-	A	A	U	G	C	C	A	U	C	G	G	A	-	-	G	G	G	A	-	G	G
50	UUCGUGAAUACGUGCCCAUGGCGGAGGCAGGAUGGAUGGUGGAGGUCUCC	seedF121	121	0	0	0	0.013328	0.014708	0.0448461		-	-	-	-	-	-	-	-	U	U	C	G	U	G	A	A	U	A	C	G	U	G	C	C	C	A	U	G	G	C	-	-	G	G	A	-	-	G	G
50	GGCGGGAGGGAUGGCGGUGCUCUCCAUCUCUCCCAUGGAUAGAGCGCUAA	seedF122	122	0.000362438	0	0	0.0368741	0.0445565	0.0359812
50	UGUGCUUAGGAGGCAGGCGGACGGAUGGCGGAGGUGUAAGUUGCUAAGUU	seedF123	123	0	0	0	0.0226576	0.0224946	0.0443246		-	-	-	-	-	-	-	-	-	-	-	-	-	-	-		-	-	-	U	G	U	G	C	U	U	A	G	G	A	-	-	G	G	C	A	-	G	G
50	AGGGUUGGUCGUCUACGUCCUCUUGAGAUCGAGUUGGAGGGAGGUGGGAA	seedF124	124	0	0	0	0.0159936	0.0108147	0.0438032
50	UACAGGGUACCAGAACGUGCGCACGUACUUCCGCGGGAGGCGGGAAUGGG	seedF125	125	0	0	0	0.0435381	0.041961	0.00782199
50	GUGGACCGCUAUUACAAUGGAUGGUGGAGGCGGAUGGAUGGACGGAUGGU	seedF126	126	0	0	0	0.0222133	0.0237923	0.0432817		-	-	-	-	-	G	U	G	G	A	C	C	G	C	U	A	U	U	A	C	A	A	U	G	G	A	U	G	G	U	-	-	G	G	A	-	-	G	G
50	UUUUCUGCCCUGUCGAGGUAGUGGAGGACGGUGGACGGAUGGCGGAGGUG	seedF127	127	0.000362438	0	0.000460424	0.0213248	0.0242249	0.0432817		-	-	-	-	-	U	U	U	U	C	U	G	C	C	C	U	G	U	C	G	A	G	G	U	A	G	U	G	G	A	-	-	G	G	A	C	-	G	G
50	AGCAAGGAUGGCUGGAGGUAGGAUGGUUGGAUGGUUGUACCAGCUCAUGU	seedF128	128	0	0.000420642	0	0.0413168	0.0432588	0.0166869		-	-	-	-	-	-	-	-	-	-	-	-	-	-	-	-	-	-	-	-	-	-	A	G	C	A	A	G	G	A	U	-	G	G	C	U	-	G	G
50	CGGCUGUGAGGCGGCAGGUGGACGGAGGCGGAGGGUAGUAGUGUUUAGUG	seedF129	129	0	0	0	0.0413168	0.0432588	0.0172084		-	-	-	-	-	-	-	-	-	-	-	-	-	-	-	-	-	-	C	G	G	C	U	G	U	G	A	G	G	C	-	-	G	G	C	A	-	G	G
50	GGAGGGUGUGGGGAUACUCCAAUGAUACAACUCCCUAUGACGACUAGUGC	seedF130	130	0	0	0	0.0413168	0.0432588	0.0130367
50	CGCAUUGGGAGGGUAACCGGGAUUGGGCGAUCUCACUUUGAAUGGCGCUA	seedF131	131	0	0	0	0.0102181	0.0129776	0.0427602
50	CGGCGGAGGUGGAUGGAUGGACGGAGGACUGAAGUGAACUUCUUCGUUCU	seedF132	132	0	0	0.000460424	0.0386512	0.0423936	0.00521466		-	-	-	-	-	-	-	-	-	-	-	-	-	-	-	-	-	-	-	-	-	-	-	-	-		C	G	G	C	-	-	G	G	A	-	-	G	G
50	CUGUGGCGGAGGAUGGAAGGAGGGGGAGGUGUUUACCUGGACGUUGAUUU	seedF133	133	0	0	0	0.0377627	0.0423936	0.00417173
50	CAACAAGGGAGUAGUUAGGUCUGGGAGGAGGAUGGAUGGCUGGAGGUUUG	seedF134	134	0	0	0	0.0359856	0.0341744	0.0422388		-	-	-	-	-	-	-	-	-		C	A	A	C	A	A	G	G	G	A	G	U	A	G	U	U	A	G	G	U	C	U	G	G	G	A	-	G	G
50	AAACGUCACGCAGCGAGGUUGGAGGCCGGAAGGAGGCGGAGGGCGUCUUA	seedF135	135	0	0	0	0.0422053	0.0376351	0.0359812		-	-	-	-	-	-	-	-	-	-	-	A	A	A	C	G	U	C	A	C	G	C	A	G	C	G	A	G	G	U	U	-	G	G	A	-	-	G	G
50	CCAGAGGACGGAGGCGGAUGGAUGGUGGAGGUUGUAUCAAUUUUUCUAAA	seedF136	136	0	0	0	0.0355413	0.041961	0.0354597		-	-	-	-	-	-	-	-	-	-	-	-	-	-	-		-	-	-	-	-	-	C	C	A	G	A	G	G	A	C	-	G	G	A	-	-	G	G
50	GUGGUGGGGUUUUGCAGGCGGGAAUAGCUACGGAACUUGAUAUUUCGCUU	seedF137	137	0	0	0	0.0413168	0.041961	0.00573613
50	GGUGGGUGUGGGGAUGCUCCCCUAGGUUAUACUCUACCCUUGAGACCACU	seedF138	138	0	0	0	0.0417611	0.0363374	0.00938639
50	ACGCGGAAGAACAGUGGAUGGUGGAGAUAAGGAUGGUGGAGGAGUAAACC	seedF139	139	0	0	0.000460424	0.0302101	0.0237923	0.0417173
50	GUGAGCUACGUCCCCCGCGCGUAGGAGGUGGAGGCAUGGAUGGUGGAGGU	seedF140	140	0	0	0	0.0262117	0.0268204	0.0417173		-	-	-	-	G	U	G	A	G	C	U	A	C	G	U	C	C	C	C	C	G	C	G	C	G	U	A	G	G	A	-	-	G	G	U	-	-	G	G
50	ACUAUCUUGGGGGACUGGAGGAUGGAUGGAUGGAGGGCCGCCUUAAGAAA	seedF141	141	0	0	0	0.0413168	0.0263879	0.0114723		-	-	-	-	-	-	-	-	-	-	-	-	-	-	-	-	-	-		A	C	U	A	U	C	U	U	G	G	G	-	-	G	G	A	C	U	G	G
49	AAUUGGGAUGGCGGAGGACCGGAGGUGGAGGGCUAACAAUCUUGUUGUG	seedF142	142	0	0	0	0.0195477	0.0233597	0.0411958		-	-	-	-	-	-	-	-	-	-	-	-	-	-	-	-	-	-	-	-	-	-	-	A	A	U	U	G	G	G	A	U	G	G	C	-	-	G	G
50	CCGACACACCUGAGCAGCAUAGGCUUGGAUGGUAGGAUGGAGGUGGAGGU	seedF143	143	0	0	0	0.0159936	0.0151406	0.0411958		-	-	-	-	-	-	C	C	G	A	C	A	C	A	C	C	U	G	A	G	C	A	G	C	A	U	A	G	G	C	U	U	G	G	A	U	-	G	G
50	CCGAAAUCUAUUAGGUGGUAUGGUGGAUGGAGGUGGAGGCUAUUAUGCCA	seedF144	144	0	0	0.000920848	0.0408725	0.0354722	0.03911		-	-	-	-	-	-	-	-	-	-	-	-	-	-	C	C	G	A	A	A	U	C	U	A	U	U	A	G	G	U	-	-	G	G	U	A	U	G	G
50	CGAGGAGGGAAAACAUGUGGAGGGGCCGACUAAAGGAAACCGCGUUUGGA	seedF145	145	0	0	0	0.00444267	0.00605623	0.0406744
50	GGAGGGAGGGGUAUACGAUCCCAGGAUACGAAACCACCCUACUCUAUGAC	seedF146	146	0	0	0.000460424	0.00710827	0.0151406	0.0406744
50	UUUCCGAUUGUACCCUUUAGAUCCGGAUGGUGGAGGUAGGUUGGCGGAGG	seedF147	147	0	0	0	0.0222133	0.0259553	0.0406744			-		U	U	U	C	C	G	A	U	U	G	U	A	C	C	C	U	U	U	A	G	A	U	C	C	G	G	A	U	-	G	G	U	-	-	G	G
50	CGCGUCGAAUUAGGUGGUUUGGAGGACGGAUGGUUGGAGGAUCCCGCUCG	seedF148	148	0	0	0	0.0346528	0.0402307	0.0146011		-	-	-	-	-	-	-	-	-	-	-	-	-	-	-	C	G	C	G	U	C	G	A	A	U	U	A	G	G	U	-	-	G	G	U	U	U	G	G
50	GUUCUGUCACUAUUAACCGAGCGGGAUGCGGGAUGUUAGGGUAGUGGGAU	seedF149	149	0	0	0	0.0039984	0.00129776	0.0401529
50	CUACCGAACAGGCUGGAGGUGGAUGGAGGUGGAUGGACUAGCCUAUCCCC	seedF150	150	0	0	0	0.039984	0.0341744	0.0104293		-	-	-	-	-	-	-	-	-	-	-	-	-	-	-	-	-	C	U	A	C	C	G	A	A	C	A	G	G	C	U	-	G	G	A	-	-	G	G
50	UUUUUGUCAGAGCUUGCACGGAGGAGGUGGAUGGAGGCGGAGGUACGCAA	seedF151	151	0	0.000420642	0	0.039984	0.0363374	0.00625759		-	-	-	-	-	-	-	-	U	U	U	U	U	G	U	C	A	G	A	G	C	U	U	G	C	A	C	G	G	A	-	-	G	G	A	-	-	G	G
50	AAACACGUUCGCCAUUGGAGCGGAGGUGGAUGGAGGUGGAGGAUUCAACA	seedF152	152	0	0	0	0.0288773	0.0311463	0.03911		-	-	-	-	-	-	-	-	-	-	-	A	A	A	C	A	C	G	U	U	C	G	C	C	A	U	U	G	G	A	G	C	G	G	A	-	-	G	G
50	GCUACACUGUCGAGGUGGAGGUGGAUGGAUGGAGGAUGGAGUGACCUGUU	seedF153	153	0	0	0	0.0453152	0.0389329	0.0375456		-	-	-	-	-	-	-	-	-	-	-	-	-	-	G	C	U	A	C	A	C	U	G	U	C	G	A	G	G	U	-	-	G	G	A	-	-	G	G
50	GCUCUGGCUUCCACUAUUGGUCGGAGGAGGAGGACGGAUGGACGGAUGGU	seedF154	154	0	0	0	0.0390955	0.0328767	0.0119937		-	-	-	-	-	G	C	U	C	U	G	G	C	U	U	C	C	A	C	U	A	U	U	G	G	U	C	G	G	A	-	-	G	G	A	-	-	G	G
50	GGAGGGCGUACAGUGAAACUUAAAUGGGGGGCUACUCUCCAAAUCGAAGC	seedF155	155	0	0	0	0.0390955	0.0333092	0.00417173
50	GUGCUAGACUUUCUGUUCAAGAGGUGGGGUGUUGCAGGCGGGUGUAGAAC	seedF156	156	0	0	0	0.0386512	0.0380677	0.0104293
50	UGUAGGGAAGGCGGAGGAUGGAGGCUGGAGGCGCGCUUGCUAUCAGAACG	seedF157	157	0	0	0.000460424	0.0275445	0.0385003	0.00521466		-	-	-	-	-	-	-	-	-	-	-	-	-	-	-	-	-	-	-	-	-	-	U	G	U	A	G	G	G	A	A	-	G	G	C	-	-	G	G
50	AGUUCAUUGCACUCGGUGGCAAGGUGGAUGGAGGACGGAGGGUUUCGUAG	seedF158	158	0	0.000420642	0	0.0244347	0.0250901	0.038067		-	-	-	-	-	-	-	-	-	-	-	-	-	A	G	U	U	C	A	U	U	G	C	A	C	U	C	G	G	U	-	-	G	G	C	A	A	G	G
50	GAACGUACUUCCGAAAUGCAACCGGUCUGUACGGGUCGCGGUGGGUUGGG	seedF159	159	0	0	0.000460424	0.0053312	0.00605623	0.0375456
50	GCUGGACCUCAUAGAGACGCCGUAACUCGUUGGAAGUGGACUAGAGGGUG	seedF160	160	0	0	0	0.0342085	0.0324441	0.0375456
50	UACCGGGUGGGAGGCGAACGCGCUCUGUAAUUAGAAAAGCUACGCUCAAG	seedF161	161	0	0	0	0.0226576	0.0207642	0.0375456
50	GGAGGGUGUGGGGGUACCUCUUUCCCCCCUACUGCAAUGUUGACGUUCCG	seedF162	162	0	0.000420642	0.000460424	0.0368741	0.0341744	0.0172084
50	CCGAUCUGACAUUCUCGUGCCCGAAUCUCGAUGGGAGGGAGGGCAUGGGG	seedF163	163	0	0	0	0.00888533	0.00735399	0.0365026
50	GCCGCGCAUGCUCCCGUGCGGACGGAGGAGGAUGGAUGGCUGGAGGAAGA	seedF164	164	0	0	0	0.026656	0.0250901	0.0365026
50	ACGCUGGGUUGGUCGGAGGUCAGGAGGCGGAGGUCUUUUUACGCGCUGGU	seedF165	165	0	0	0.000460424	0.0364299	0.0363374	0.0219016		-	-	-	-	-	-	-	-	-	-	-	-	-	-	-	-	-	-	-	-	-	A	C	G	C	U	G	G	G	U	U	-	G	G	U	C	-	G	G
50	AUGCGACGCUGUACAUACAUGCGGCGGCGUUCUUCAGGGAGGUGGGAGGU	seedF166	166	0	0	0	0.0364299	0.0337418	0.0271162
50	AUUCGCGAGGCGGAAGGCGGAAGGAGGCGGAGGAUAUCAUUCCAACUAGA	seedF167	167	0	0	0	0.0359856	0.0363374	0.0245089		-	-	-	-	-	-	-	-	-	-	-	-	-	-	-	-	-	-	-	A	U	U	C	G	C	G	A	G	G	C	-	-	G	G	A	A	-	G	G
50	CAUCAAGAUGAGAUAAGGUUGGAGGAGGAUGGAUGGUCGGAAGGGGAUGU	seedF168	168	0	0	0	0.0359856	0.0363374	0.0359812		-	-	-	-	-	-	-	-	-	-	-	C	A	U	C	A	A	G	A	U	G	A	G	A	U	A	A	G	G	U	U	-	G	G	A	-	-	G	G
50	AUUUAGAGAUGUCGGUGGAGGUGGAUGGAGGCGGACGGUCAUAGAUUGAU	seedF169	169	0	0	0.00138127	0.0359856	0.0354722	0.0166869		-	-	-	-	-	-	-	-	-	-	-	-	-	-	A	U	U	U	A	G	A	G	A	U	G	U	C	G	G	U	-	-	G	G	A	-	-	G	G
50	GGACGAUUCUCGCACGCUUAGAUGAUUUUAGCUGGUGGGAGGUGGGGAAA	seedF170	170	0	0	0.000460424	0.0359856	0.0315789	0.0140796
50	ACACGAUAGUAUUACCACUAGCACCGGAAGGGGUUGCUGGGGCGGGGAGG	seedF171	171	0	0	0	0.00577547	0.00605623	0.0359812
50	CUGUUGCCUAUAACGAUGCGGUGGAGGCCGGAAGGAUGGUGGAUGGUAUA	seedF172	172	0	0	0	0.0284331	0.0276856	0.0359812
50	AUAACCGGGGGAAGGCGGAUGGAUGGCUGGAGGACUAUCUGAUGGGCGAA	seedF173	173	0	0	0	0.0262117	0.0302811	0.0354597		-	-	-	-	-	-	-	-	-	-	-	-	-	-	-	-	-	-	-	-	-	A	U	A	A	C	C	G	G	G	-	-	G	G	A	A	-	G	G
50	CAGGUGGCGGAGAGAAGGGUAUCUGGGAUGGGUUUGGGCUCAUCGCUUGA	seedF174	174	0	0	0	0.0208805	0.0216294	0.0354597
50	CUAUUUGAUCGGUAGGAGGUAGGAUGGAUGGCGGAGGAGAACGGUAUCGA	seedF175	175	0	0.000420642	0	0.0319872	0.0298486	0.0354597		-	-	-	-	-	-	-	-	-	-	-	-	-	-	-	-	-	C	U	A	U	U	U	G	A	U	C	G	G	U	A	-	G	G	A	-	-	G	G
49	AGGAUGGUGGAGGUAGGAGGCGGAGGUCCCCAUAACUGUGGGCUAUUAG	seedF176	176	0	0	0	0.0350971	0.034607	0.015644		-	-	-	-	-	-	-	-	-	-	-	-	-	-	-	-	-	-	-	-	-	-	-	-	-	-	A	G	G	A	U	-	G	G	U	-	-	G	G
50	AGUUUCGAGAUCCCAGGGGGGAAGGUCGGAUGGAUGGCGGAGGCACUUUA	seedF177	177	0	0	0	0.0186592	0.0233597	0.0349382		-	-	-	-	-	-	-	-	-	-	-	A	G	U	U	U	C	G	A	G	A	U	C	C	C	A	G	G	G	G	-	-	G	G	A	A	-	G	G
50	AUCGAUCUCUAACCUUAAUACCGGGGCUUAGCUUUUGUGGAGGGAGGGUA	seedF178	178	0	0	0	0.0026656	0.00129776	0.0349382
50	GAGGUGGUAGGUGGAAGGAUGGCCGGAGGUGUCUGUAUAAUAAGUGAAUG	seedF179	179	0	0	0	0.0319872	0.034607	0.0260733		-	-	-	-	-	-	-	-	-	-	-	-	-	-	-	-	-	-	-	-	-	-	-	-		G	A	G	G	U	-	-	G	G	U	A	-	G	G
50	UUUAGGUAUGUGCGCUGGGAGGAAGGCGGACGGAUGGCAGGAGGAUAAAA	seedF180	180	0	0	0	0.0257675	0.0190339	0.0344168		-	-	-	-	-	-	-	-	-	-	U	U	U	A	G	G	U	A	U	G	U	G	C	G	C	U	G	G	G	A	-	-	G	G	A	A	-	G	G
50	GGUUGGAGGCGGAUGGAUGGUGGAAGGCAGCUGGUAAUAAACUGGAUUUG	seedF181	181	0	0	0.000460424	0.0342085	0.0320115	0.0119937		-	-	-	-	-	-	-	-	-	-	-	-	-	-	-	-	-	-	-	-	-	-	-	-		-	-	G	G	U	U	-	G	G	A	-	-	G	G
50	GUGUACCGUUAAUAAAUAGUACCUUUCCACCGAUGGUACCGGGAGGGAGG	seedF182	182	0	0.000420642	0.000920848	0.0342085	0.0315789	0.0187728
50	GGAUUUACUGGACUUGAAUUGGCGGAGGGGGAAGGAUGGUGGAGGAUCUC	seedF183	183	0	0	0.000460424	0.00844107	0.0116799	0.0338953			-	-	-	-	-	-	G	G	A	U	U	U	A	C	U	G	G	A	C	U	U	G	A	A	U	U	G	G	C	-	-	G	G	A	-	-	G	G
50	GUGGAAAUGUAUAUAUACUGACCGGAUGGAUGGAGGCUGGCAGGCGGAGG	seedF184	184	0	0	0	0.03332	0.0255227	0.0338953		-	-	-	-	G	U	G	G	A	A	A	U	G	U	A	U	A	U	A	U	A	C	U	G	A	C	C	G	G	A	U	-	G	G	A	U	-	G	G
50	AGGUAGUACUCUAAGCGACUAACCGGCAUGGUGGAGGUUGGAGGCGGAGG	seedF185	185	0	0	0	0.0284331	0.0337418	0.0192942		-	-	-	A	G	G	U	A	G	U	A	C	U	C	U	A	A	G	C	G	A	C	U	A	A	C	C	G	G	C	A	U	G	G	U	-	-	G	G
50	CACACGCGGACUGGACGUACUUACCGAUUGGCGGAUAGGGAGGGAGUGGA	seedF186	186	0	0	0	0.0297659	0.0337418	0.00365026
50	GGUGGCACUUAGCUGUUGGUGGGUAUGGCGGAUGGAGGCGGAGGUAGUUU	seedF187	187	0	0	0.000460424	0.0328757	0.0328767	0.0104293
50	UCCCCCUUAAUCAACUCAACUAGGUGGUUGGUGGAAGGAUGGAGGAGGAA	seedF188	188	0	0	0	0.0342085	0.0354722	0.0161655		-	-	-	-	-	U	C	C	C	C	C	U	U	A	A	U	C	A	A	C	U	C	A	A	C	U	A	G	G	U	-	-	G	G	U	U	-	G	G
50	CUUGGCAUGGAGGAGGAUGGAGGCGGAGGAAAUCAGAGCAAGUGUCACUA	seedF189	189	0	0	0	0.0328757	0.0311463	0.0031288		-	-	-	-	-	-	-	-	-	-	-	-	-	-	-	-	-	-	-	-	-	-	-	-	C	U	U	G	G	C	A	U	G	G	A	-	-	G	G
50	AUUUGUUGACCUAACACGGUGGCAUGGCUGGAUGGAGGCGGAGGACUAUA	seedF190	190	0	0	0.000460424	0.0279888	0.0320115	0.0328524		-	-	-	-	-	-	-	-	-		A	U	U	U	G	U	U	G	A	C	C	U	A	A	C	A	C	G	G	U	-	-	G	G	C	A	U	G	G
50	UCGACGAAGUGACUCCACUUGGAUGGAAGGAUGGAUGGCGGAGGUGAUUU	seedF191	191	0	0	0	0.0106624	0.00908434	0.0328524
50	AAUCCGUUUCUCCAACACUUGGACGGAGGUGGACGGAGGAGGAGGUUGAA	seedF192	192	0	0	0	0.0315429	0.0324441	0.0260733			-	-	-	-	-	-	A	A	U	C	C	G	U	U	U	C	U	C	C	A	A	C	A	C	U	U	G	G	A	C	-	G	G	A	-	-	G	G
50	CUGUUCUGUGUGUAGGCAUUAUUACGGUUGGUGGCGGAUGGAGGCGGAGG	seedF193	193	0	0	0	0.0257675	0.0324441	0.00573613		-	-	C	U	G	U	U	C	U	G	U	G	U	G	U	A	G	G	C	A	U	U	A	U	U	A	C	G	G	U	U	-	G	G	U	-	-	G	G
50	UUGUAGGCAUUUGUGAUCUUGCAUGGUGGAGGCGGAUGGACGGUGGAUGG	seedF194	194	0	0	0	0.0324315	0.0281182	0.0265948		-	-	-	U	U	G	U	A	G	G	C	A	U	U	U	G	U	G	A	U	C	U	U	G	C	A	U	G	G	U	-	-	G	G	A	-	-	G	G
50	GGUGGGUUUUUGCUUUUUCGAUUAAUGGGGGAUACCCCCAAAUGCGACGC	seedF195	195	0	0	0	0.0235461	0.0320115	0.00625759
50	AUUGUAAAAGAAUUUGUAGGCGGCACGGUGGAAGGAUGGUUGGAGGAAUG	seedF196	196	0.000362438	0	0.000460424	0.0159936	0.019899	0.031288		-	-	-	-	-	-	-	-	-	A	U	U	G	U	A	A	A	A	G	A	A	U	U	U	G	U	A	G	G	C	-	-	G	G	C	A	C	G	G
50	CCUUAACAUGACGCGCCUAUAGCGCACGCGGAGGCGGGUUUGUGGUGGGA	seedF197	197	0	0	0	0.0026656	0.0069214	0.031288
49	UGAAGAUCCUUACCUGCCAGAGGAGGUUGGUGGACGGAUGGCGGAGGUC	seedF198	198	0	0.000420642	0	0.0119952	0.0194664	0.031288		-	-	-	-	-	-	U	G	A	A	G	A	U	C	C	U	U	A	C	C	U	G	C	C	A	G	A	G	G	A	-	-	G	G	U	U	-	G	G
50	CGAUGGAGGAUGGAAGGACGGACGGUGGAGGAUUCUUAUGAAGGCAAACA	seedF199	199	0	0	0	0.0288773	0.0311463	0.0114723		-	-	-	-	-	-	-	-	-	-	-	-	-	-	-	-	-	-	-	-	-	-	-	C	G	A	U	G	G	A	-	-	G	G	A	U	-	G	G
50	UCUGGACAGGAGGAGGAAGGAUGGUGGAUGGCAUAAGGACAUUAUCAUGA	seedF200	200	0	0	0	0.026656	0.0311463	0.0130367
50	CCAUACAUCAUUGUUGGUAAAGGUUGGUGGAGGCAGGAGGUUGGAGGCGU	seedF201	201	0	0	0.000460424	0.0310987	0.0298486	0.0260733
50	CGCAGGGUCUACAGCACCGAUCGAUGGGUUAGGGCGCAUCCGGGAGGGAA	seedF202	202	0	0	0	0.000888534	0	0.0307665
50	CUUGGAUGGAGGAGGACCGGAGGCGUGGAGGAGAUUACACUAUGAGUUGU	seedF203	203	0.000362438	0	0	0.0306544	0.0307137	0.00417173
50	CCACUGUUCGACACCCAUUGGUCCGGAUGGAUGGAUGGAGGCGGAGGUGU	seedF204	204	0	0	0	0.0102181	0.0112473	0.030245
50	GGAUGCUGACGCGCCGAUCCGCCUAUGGGCAGGGACUGGGACUUGGGAAG	seedF205	205	0	0	0	0.00310987	0.00389329	0.030245
50	ACAAUGCUUCCUCUGUGGCGGGACGGCGGAUGGAUGGUUGGAGGGAUUGU	seedF206	206	0	0	0.000460424	0.0284331	0.0298486	0.0192942
50	ACCCGGCCCACCAAACUCAAUACGCACUGCGCUGUUAUGGGAGGGAGAGG	seedF207	207	0	0	0.000920848	0.0297659	0.0259553	0.015644
50	ACGUGGAGUAGUUUGUGAGUUAGCGGUUGGCUGGAGGACGGAGGGGGAGG	seedF208	208	0	0.000420642	0	0.0288773	0.0281182	0.0297236
50	UAGAGUUGUGUGCACGGGCUAGUGUUGGAGGAGGAAGGAUGGCCGGAGGA	seedF209	209	0	0	0	0.0279888	0.029416	0.0104293
50	AAUGGAAAUGAUUUGCAAACACUGGCGGUGGCGGAAGGAGGAGGCGGUCA	seedF210	210	0	0	0	0.0293216	0.0276856	0.0177298
50	UCUAGAUGGUGGUGGAGCUGAGGUGGCGGUUGGAACGGAUCUACGAGCGC	seedF211	211	0	0.000841284	0	0.0293216	0.0211968	0.00260733
51	GCCGAACUUUGAGCAACACCCAAGGAGGGGCUGUACUCUGGGGUGGGGAGG	seedF212	212	0	0	0	0.0079968	0.0103821	0.0292021
50	GGUGGGUGGGGGAUCCUCCCCGGAAGGAUACUGUCGAAACUAGACGUUAC	seedF213	213	0.000362438	0.000420642	0	0.0137723	0.00994952	0.0292021
50	AGGAGGUAGGUGGAUGGAUGGCGGAGGAUUGAUUUUUGUUCGCUCAAUUU	seedF214	214	0	0	0	0.0288773	0.022062	0.00938639
50	CCCCUUGGCUCCAUCGUACGGGCGGAGGUGGACGGAUGGCUGGAGGGUAC	seedF215	215	0	0	0	0.0288773	0.0250901	0.00208586
50	GUCCCCGUAUACAUUUAGACGCGGUCGGAGGCGGACGGAGGCGGAGGUGC	seedF216	216	0	0	0	0.0288773	0.0285508	0.00208586
50	AUCCGUUCUGUAUCUUCUCUUCCGCGGGAGGGAGGGUCCAUAACUAUGGG	seedF217	217	0	0	0	0.0053312	0.00389329	0.0286806
50	GGAGGGAGGCACGAUGCAAGGAAAGUGAAGAUGACGCAUCCGACCGUUUG	seedF218	218	0	0	0.000460424	0.0213248	0.0207642	0.0286806
50	GCAAGAGCGGUGGUAGGUGGAUGGAGGUGGAGGCUUUCCAUCAAUUACCU	seedF219	219	0	0.000420642	0.000460424	0.0248789	0.0285508	0.0015644
50	GUCUGGACAAAAGAUAGAUUGGAAUGGAGGCGGACGGAGGUGGAGGCAUU	seedF220	220	0	0.000420642	0	0.0284331	0.0281182	0.0161655
50	AACCAUUCUCUUAGCACCAUUGGUGGGAGGUGGAAGGAUGGCGGGAGGCC	seedF221	221	0	0	0	0.0053312	0.00735399	0.0281592
50	AUAACCACGCUACGGCGGAGGAGGACGGACGGGUGGAGGCUGACAACUUC	seedF222	222	0	0	0	0.026656	0.0281182	0.015644
50	CGAUAGGUAGGCGGAGGAAUGGAUGGACGGAGGAAUGAUUGACCCUUGCA	seedF223	223	0	0	0	0.0177707	0.0281182	0.0119937
50	CUGGAGGUGGAUGGAUGGCGGAGGAGACAUUGGGCAGUUACUCGAAUGAC	seedF224	224	0	0	0	0.0155493	0.0281182	0.0135581
50	UGCUUGCCCCCCUAUUCAAGCGAGCUAGAGGCGGGAUAAUUUGUGGAGGG	seedF225	225	0	0	0	0.0279888	0.0237923	0.0151225
50	GGGAUACCGGGGGCUAUUAUAUAUGGGCAAUAGCGUAUGACGUUGCGCGA	seedF226	226	0	0	0	0.00710827	0.00865175	0.0276377
50	CAGACACUUCCGAGCGGAGGAGGCGGAAGGAGGCGGAGGGUCGUAGUCAA	seedF227	227	0	0	0	0.0275445	0.0216294	0.0151225
50	GGAGGGCGGGUGGAUACUUCUCCACGCCUACACUCAACCUACACCCUACG	seedF228	228	0	0	0	0.0275445	0.0268204	0.00365026
50	CCAAUUAACACCGUUCGGAGGUUGGAGGCUGGAUGGAGGAGGCGUGCGCU	seedF229	229	0	0.000420642	0	0.0208805	0.027253	0.00782199
50	GGAGGGAGGGAGAUACCCUCGUGCUACACGAAUGUAACAAGAAAUGCGAC	seedF230	230	0	0	0	0.0119952	0.0116799	0.0271162
50	UUUGCGGCACGUCUGAAGGGGGAUUGGUGGACGGAUGGUGGAGGAUGAGU	seedF231	231	0	0	0	0.00977387	0.0168709	0.0271162
50	AACUGGAAGGAUGGUGGAAGGAGGCGGAGGUAUAGGCGCGCAUUUCCAUC	seedF232	232	0	0.000420642	0.000460424	0.0271003	0.0242249	0.0172084
50	GGACGUGGUGGGGGAUACUCUUUGUAGGACAUCUCUCCAAAAAGGCUCGG	seedF233	233	0	0	0	0.0226576	0.0268204	0.00938639
50	CAUGAUGGGGGAUGGAAGGAAGGAGGUGGAGGUACGUUACACCGCACCGG	seedF234	234	0	0	0	0.026656	0.0229271	0.00365026
50	GAUCGGCGCUGGUGGAUGGCGGACGGACGGUGGAGGCUUAGCAUAAACCG	seedF235	235	0.000362438	0	0	0.026656	0.0250901	0.0208586
50	CCCAUAUCCAACCGCAGUCACGGGGGAUGGAGGAAGGACGGUGGAGGUGU	seedF236	236	0.000362438	0	0	0.0137723	0.0134102	0.0265948
50	UCCAUAAGGUAGGAUGGCGGAAGGAGGAGGAGGAAAGACACUUUGGGUCA	seedF237	237	0	0.000420642	0	0.0213248	0.0263879	0.00521466
50	GACUUAAAGGAGGAGGUGGAAGGAUGGUGGAUGGCUCGUACGGCUAGUAU	seedF238	238	0.000362438	0	0	0.0262117	0.0237923	0.00573613
50	AGCGAGAUUAAUAUAUGGAGGAGGGGGACGGAGGCGGAGGUUGCUCUAGA	seedF239	239	0	0	0	0.0257675	0.0259553	0.0130367
50	GUGUAGACGCCAUCUAGGUCUUAAGAGGCGGGGAUAUGCUGGAGGGUGAA	seedF240	240	0	0.000841284	0	0.0182149	0.0259553	0.0031288
50	UGACGCACGAAACGCUUAUGGAGGAUGGACGGAUGGAGGUGGAGGUUCUC	seedF241	241	0	0	0	0.0239904	0.0259553	0.0161655
50	UUCAGUAGGUGUCAUAAGGAGGAGGAGGAUGGAUGGACGGAAUGGAUAGA	seedF242	242	0	0	0	0.0257675	0.0250901	0.00834346
50	GGAGGCGGAGGAUGGAUGGCAGGAGGGUUGUCUAGUGCCUUGGUCACUGG	seedF243	243	0	0	0	0.0182149	0.0255227	0.00208586
50	UCAAGGUGGAGGAGGAUGGAUGGUGGAAGGCUAUCAGAGUUGAGUAUGAU	seedF244	244	0	0	0	0.0195477	0.0255227	0.00417173
50	GGAACCAGCUAACUAUUUGCACCAUGGGGGAGGUGGACGGAUGGAGGAGG	seedF245	245	0	0	0	0.0151051	0.0155732	0.0250304
50	GGAGGGUGGUCAUGACGCACAGCACUAGAAGACGCAGAUCCACACAUACC	seedF246	246	0	0	0	0.0013328	0.00216294	0.0250304
50	GGGUAACACAUUGCGUACGCGGAGGUUGGAGGCCGGUUGGUGGAGGUUAC	seedF247	247	0	0	0	0.0235461	0.019899	0.0250304
50	AGGACGUUAGGAGUGAGGCGGACGGAUGGACGGAGGAGUUAAUGGGGCGC	seedF248	248	0	0	0	0.0248789	0.0216294	0.00990786
50	AUUUGUUCUUAUCGGGCGGAUGGUCGGAAGGAGGGGGAGGAGUCUAAGGA	seedF249	249	0	0	0	0.0248789	0.0164383	0
50	CCAUUCUCGCGCCAGGCGCCCAAGUGGAGGGAGGAGGGAGAGCGCUAGUG	seedF250	250	0	0	0	0.0248789	0.0216294	0.00208586
50	AAGGACGGAGGUGGAUGGAUGGUGGAGGCCAUUUUUCGUGUACGUAAGGA	seedF251	251	0	0	0	0.0231019	0.0246575	0.0203372
50	AGACAGCAAACGGGGAGGAGGUGGAAGGAGGUGGAAGGCAUUCCGCUCGG	seedF252	252	0	0	0	0.0177707	0.0246575	0.0015644
50	AUUGCAUUAUACGGAGGAGGUGGACGGAAUGGCGGAGGUCUUUUGAUGUG	seedF253	253	0	0	0	0.019992	0.0246575	0.0177298
50	CCUCUGUAAUUUCAGGAGGCGGAGGUAGGAUGGCGGAGGUACGUAUACGC	seedF254	254	0	0	0	0.0222133	0.0246575	0
50	CUAUGGUUAAAUAUCCCAAUGGCGGCGGGGGAUGGAUGGACGGAGGGUUG	seedF255	255	0	0	0	0.0173264	0.0121125	0.0245089
50	GGUGGGUGCGGGGGAUACUCCUCCGUUAACGGAAUACUGUCAUCGCCUGA	seedF256	256	0	0	0	0.0195477	0.0224946	0.0245089
50	AGGCGGAUGGAGGACGGAGGCGGAGGUAUGACUCCAGUUUAAUAUACCGC	seedF257	257	0	0	0.000460424	0.0244347	0.0134102	0.00260733
50	CGUUCUUCGGCGGCGCUCAUGUUCCGGGAGGUGGGAAAUUAGUGGUGGGC	seedF258	258	0	0	0.000460424	0.0244347	0.0190339	0.00417173
50	GCACCUAAGCCUUAGGUAGCUGGAGUCCGCGUUACCCGUGAGGUGGGAGG	seedF259	259	0	0	0	0.0244347	0.0242249	0.0031288
50	GGCUGGAGGCGGAAGGAUGGAGGAGGACUUGUCCACAUCAAUUCGAUUGC	seedF260	260	0	0	0.000460424	0.0244347	0.0134102	0.00625759
50	AUUUUUACCCGAGGAGGAGGCGGACGGAUGGACGGUGGGAUAGUCAGACA	seedF261	261	0	0	0	0.0195477	0.0242249	0.0177298
50	GCUGGUGUUCAGAUUAUCCUCAUAAAGACGCCGAUGGGCUGGGAGGGACG	seedF262	262	0	0	0	0.0204363	0.0242249	0.00104293
50	GGUUUAGACCUGUUCGGUGGAUGGGUGGAUGGAGGCGGAGGUUGAUAUGU	seedF263	263	0	0	0	0.0195477	0.0242249	0.00573613
50	ACGGCGGAAGGCGGAUGGAUGGCGGAGGCGAGGUAGUAGCUUUGGACGCG	seedF264	264	0	0	0	0.0239904	0.0216294	0.0119937
50	GGUGGGCUCUAUCGCGACGAAGAAGGGGGAGAAAACCAGUGACGCACUUG	seedF265	265	0	0.000420642	0	0.0106624	0.0142754	0.0239874
50	AAUGUUAGGAAAAGUUAUAACGGGUGGCGGAGGAAGGAUGGCGGCGGAUG	seedF266	266	0	0	0	0.0191035	0.0237923	0.00782199
50	UAACUCCCUAAUGGAAGGAUGGCGGAAGGAGGUGGAGGGUACGCAGAAGG	seedF267	267	0	0	0.000460424	0.0235461	0.0216294	0.00730053
50	GGUGGGUGGGGAGAUGCUUUCCCCGGAUAACUCCUAAACUAAAUAAACCA	seedF268	268	0	0.000420642	0	0.0128837	0.012545	0.023466
50	UUGGCACAACUUAAAUUAUUAUCCGCGGAGGUUGGACGGAUGGUGGAGGA	seedF269	269	0	0	0	0.00710827	0.00735399	0.023466
50	AACUAAUGUUUACGACACUUAGGUAGGAUGGCGGAAGGAGGUGGAUGGGU	seedF270	270	0	0	0	0.0195477	0.0233597	0.0161655
50	CAAAGUGGCUUAAGACGCCGAGGUAGGAUGGUGGAAGGACGGAGGAUGGA	seedF271	271	0	0	0	0.0226576	0.0233597	0.0015644
50	CGGGUAUUGAACUUUUUUGGAGGCGGAUGGAGGCGGAGGUAAAUUGUGUC	seedF272	272	0	0	0	0.0231019	0.019899	0.00365026
50	CGCACGCUGACUCGCAUCUUUGUCUACUCCGGGUGAUUGAGGAGGGUGGG	seedF273	273	0	0	0	0.00444267	0.00605623	0.0229445
50	CUAACUGCACCUGAAUGUGGAUGGCUGGAGGCAGGAGGUGGAGGCAUUCC	seedF274	274	0	0	0	0.0119952	0.00735399	0.0229445
50	GGAGGGAGGGCACGACCCGUACGCGACAAAAUUUUACCUGCAUAUGCGCU	seedF275	275	0	0	0	0.00621973	0.00648882	0.0229445
50	GUAGAGGUUUAUCUACCAAGGAUGGCGGAGGUAGGAGGCGGAUGGUAUUC	seedF276	276	0	0	0	0.0111067	0.0142754	0.0229445
45	UAUCGGUGUGAAUGGCGGAGGAGGAAGGAUGGUUGGCGGUGUUUG	seedF277	277	0	0	0	0.0173264	0.0138428	0.0229445
50	GGUGGGAGAUUGUCACACCUUUAAUAGUGGUGUGCGGGGGAUAUUCUCGG	seedF278	278	0	0	0	0.0217691	0.0229271	0.00469319
50	GUAGGCGGGGGCGGAUGGAUGGCGGUGGUUCUGUCAGUACCAUUUGGUAC	seedF279	279	0	0	0	0.0226576	0.0229271	0.00208586
50	AAUCUGAUUAGGUGGAGGAGGACGGAUGGAGGAAGGUGUGAGUACCGUUU	seedF280	280	0	0	0	0.0164379	0.0224946	0.0031288
50	UAAUCUGGUGGAGGUGGACGGAUGGUAGGAUGGCUUUUAUAAUUUCGUAA	seedF281	281	0	0	0	0.0191035	0.0224946	0.00938639
50	UAUGGCGGAUGGCGGAUGGAGGAGGAGGAAAUUAAAAUGCACCAAGGAUA	seedF282	282	0.000362438	0.000420642	0	0.0204363	0.0224946	0.00677906
50	UCGGGUGGCUGGUGGAUGGAUGGUGGAGGAAGAUCUUGGGCUUUCUUUAU	seedF283	283	0	0	0	0.0328757	0.0333092	0.0166869
50	CCUUGGAUGGUGCGGAGGUCAUGGAGUUGGAGGAAAGGUUUAACUCAACG	seedF284	284	0	0	0	0.0182149	0.0194664	0.022423
50	CGCACACAUAGUCUAUGUGGGGGGUCAGGUGGAUGGAUGGAUGGAGGAGC	seedF285	285	0	0	0	0.0168821	0.019899	0.022423
50	GGAAUUGCUCACCCCAUCACGGCGACGUCGCUCUUGUAGGGAUGGGGGGG	seedF286	286	0	0	0	0.00355413	0.00562364	0.022423
50	GGUGGGAGGACGACGCACAGAAAUUUUACUCUUAAGACGCUGUAGCACCG	seedF287	287	0	0	0	0.0106624	0.0121125	0.022423
50	UCUGAACACCUUAACCUGUCUGGGUAGGUGGAGGUAGGAGGUGGAGGACG	seedF288	288	0	0	0	0.0222133	0.0194664	0.0125152
50	GGUGCUACGUUUAUGCAUCUUCCGAUAGUGGUGGGGUUGUGCUGGCGGGA	seedF289	289	0	0	0.000460424	0.013328	0.022062	0.00417173
50	UACCGGGAGGGAGGUGUUAUGGCACAGACGCUAGUUGCACGAAACCUUCU	seedF290	290	0	0.000420642	0	0.0191035	0.022062	0.00834346
50	GGCGGGAGGGACACACGCUCAAUCGUACACGCUCAGUAGUCCGAACCCAU	seedF291	291	0	0	0	0.00577547	0.00778658	0.0219016
50	GCCCGCGUGGACGGAUGGUGGAUGGAGGUGGAGGCAUACCUUUGACUCUC	seedF292	292	0	0	0	0.0195477	0.0216294	0.00208586
48	GGCGCAGAUUCUAGGAGGCGGUGGACGGAUGGCGGUGGACUACCAAUU	seedF293	293	0	0	0	0.0137723	0.0216294	0.0125152
50	GGUGGGUGGUUUAUCGUACACGAUGCGUGAAACGCGGCGCGGUAUGGAAC	seedF294	294	0	0	0	0.0173264	0.0216294	0
50	UGUUAUGGGAGGCGGAGGUUGGAUGGACGGAAGGUAGUGGUUUCCACCAA	seedF295	295	0	0	0	0.0164379	0.0216294	0.00260733
50	GACGUGCAAACAUUCCCCUUUAAAGACCCGGGCAUAGUGAGGUGGGAGGG	seedF296	296	0	0	0.000460424	0.000888534	0.000865175	0.0213801
50	GCGGUGGGGACUAUGCUGGUGGGGUAAGAGCGCUGCUGGAUACCCCCAAA	seedF297	297	0	0	0.000920848	0.0213248	0.0168709	0
50	GCUUAAUUCUGACAUCUGGCGGAGGAGGAAGGAUGGAGGAUGGCUCUGAG	seedF298	298	0	0	0	0.0213248	0.0173035	0.0177298
50	CGGAUAGGCCCUGUGGGAUGCUUCAGGAUGGUAGGAUGGAUGGAGGAGGA	seedF299	299	0	0	0.000460424	0.0164379	0.0211968	0
50	CGGGUUGGAGGCGGAUGGAGGCGGAGGUGUCCGAUGACGUGCGCCUUGAA	seedF300	300	0	0	0	0.0119952	0.0211968	0.00260733
46	UAGGAUGGCGGAGGUCGGAAGGUGGAGGGACGCUACCAUGACAGAG	seedF301	301	0	0	0	0.0168821	0.0211968	0.0031288
50	CGCGCAGUACUACAAAUAUGAUUUCGGAGGAGGAUGGAUGGAUGGAGGAA	seedF302	302	0.000362438	0.000420642	0	0.0208805	0.019899	0.0119937
50	CGUGCGUUACCUAUCUGAUAAGGCGGUUGGUGGAAGGAUGGUGGAGGUUA	seedF303	303	0	0	0.000460424	0.0119952	0.0103821	0.0208586
50	GCAGUAGACCUACCGAUUACAGGCUUGGCAGGGGGAUGGAUGGAUGGAGG	seedF304	304	0	0	0	0.006664	0.00821917	0.0208586
50	GGACGCAGAAAAAGCAGGCGCGAACCAUGGGCACGGGAUUAGGGCUUGGG	seedF305	305	0	0	0	0.00177707	0.000865175	0.0208586
50	UUGAGGAGGGUAGCGGCGGGACACCACGCUCAAAGCACGGCGUUACAUGG	seedF306	306	0	0	0	0.0119952	0.00865175	0.0208586
50	ACUCGAUUUUCGGGACGGAGGCGGAUGGAUGGUGGGAGGCUUUCCAGUCA	seedF307	307	0	0	0	0.0128837	0.0207642	0.00260733
50	CCCAGAGCCUGUUUGUGGCACGGAGGUGGAAGGAUGGACGGAGGGACCGG	seedF308	308	0	0.000420642	0	0.0182149	0.0207642	0.0177298
50	UUAAUGAGAUGAAAGAAUAAGGCGGAUGGAUGGAAGGAGGGGGACGGUUA	seedF309	309	0	0	0	0.019992	0.0207642	0.0203372
50	ACACACGGGAGAUGGAAUUGGAGGCGGACGGAUGGAUGGAGGAGUCGUAA	seedF310	310	0	0	0	0.0204363	0.019899	0.0203372
50	AGACGUACCUUGCCAACAAACAGGAGUGAUGGCGGAUGGAUGGAUGGAGG	seedF311	311	0	0	0	0.0204363	0.0194664	0.0151225
50	GGAGGGAAUCAAGUUUUAGGCUUGUUGAGUGGGGGUACUCCCGUGCCAUC	seedF312	312	0	0	0	0.0204363	0.0155732	0.00573613
50	UUUGGAUUGAGUUGAGCGUUGGAUGGUGGUGGACGGAUGGCUGGAGGAGA	seedF313	313	0	0	0	0.0204363	0.0160057	0.00834346
50	ACCUUAGCUGGUGGGAUGCGGUGGGGAUAAGAGACAGCCCCAUGUUCUUC	seedF314	314	0	0	0	0.0102181	0.00735399	0.0203372
50	GACGCUACUAUAUCAAACGACGUUACGUAUACGGGUACCGGGCGAGGUGG	seedF315	315	0	0	0.000460424	0.00755253	0.00562364	0.0203372
50	GCGAGGUGUUUAGGUUGGAUGGAGGAUGGACGGUGGAGGCCAUCAGAAGA	seedF316	316	0	0	0	0.019992	0.0194664	0.0203372
50	GGGAGCGACGCGUUUGCUACUUCGGAUACCGUGGCGGGAGUGGAAUAUAG	seedF317	317	0.000362438	0	0	0.0111067	0.0129776	0.0203372
50	UGUCGGCCAUCAUGUGGCGGUAAGGUGGAUGGAGGCGGAGGAUUACUCUA	seedF318	318	0	0	0	0.0119952	0.012545	0.0203372
50	AAAUACACCCAUUCUAGGGAAGGAUGGUGGAUGGAUGGAAGGAGGUUCGA	seedF319	319	0	0	0.000460424	0.0124395	0.0203316	0.0182513
50	GGCGGGAACAUAUGGGGGAUACUCUCGGUACAGAACAGUUUAACGGAUAG	seedF320	320	0	0	0	0.0177707	0.0203316	0.00521466
50	CCACCUACUGCUGUACUUUGGGUGGAGGAGGAAGGAUGGCGGUGGCGAUG	seedF321	321	0	0	0.000460424	0.019992	0.0194664	0.00938639
50	UACACAUUUGUUGACCCUUAAUCGGAUGGUCGGAGGCAGGGAGGCGGAGG	seedF322	322	0	0	0	0.019992	0.019899	0.0015644
50	CAGAGAUGACUAUACCGGGAGGAGGCGGAUGGAGGCGGAAGGAUACGUGC	seedF323	323	0	0	0	0.0182149	0.019899	0.0031288
50	GGUGGGAAGGGCGAUACUCUUCUGCUCUUCCUGGGUACGAUGACCCUUCC	seedF324	324	0	0	0	0.00844107	0.019899	0
50	CUUUGAGGAGUGGAGCCCGCGCUAUUCUUGAGGGAUGGGAUCGGGAAUAA	seedF325	325	0	0	0	0.0195477	0.0129776	0.00365026
50	ACAAGAGGCUGUCCUUGGGGUCUGGAGGCGGAAGGAGGUGGAGGGCUCCU	seedF326	326	0	0	0	0.0177707	0.0194664	0.00573613
50	CGUGUAUAGGCUGGAGGAGGUAGGAUGGCUGGAGGUUUCUGAAUUCGUGU	seedF327	327	0	0	0	0.0146608	0.0194664	0
50	GGGGAGCGCGGAUUGAAGUGGAAAGCCUCUAUGCAAGUGCAAACCUAUAU	seedF328	328	0	0	0	0.0137723	0.0194664	0.00417173
50	GUUUACCGAAAGUUGGUGCUUGGUGGUCUGGAGGAAGGAUGGUGGAGGUG	seedF329	329	0	0	0	0.0119952	0.0194664	0.00573613
50	UUCACGUAUAGUCGUUUACGGCGGUUGGAUGGAUGGAGGGGGAGGUUUUA	seedF330	330	0	0	0	0.0155493	0.0194664	0.00104293
50	CCGGUCAUAAUUGCCUUCCGAUUUCGUCGUGUGGCGGGCGGCGGGAGAUG	seedF331	331	0	0	0	0.0191035	0.0155732	0.00886492
50	CGUGGCGGAGGAGGAUGGAAGGCGGAGGUCCGCUCAGAGUUAAACUAACG	seedF332	332	0	0	0	0.0191035	0.0181687	0.0015644
47	GGUGGGUGGACACGACGUACACGCGUAACUACACAGUCACUCUAUCA	seedF333	333	0	0	0	0.0191035	0.012545	0.015644
50	UAUCGUGACAGUAUUUGCAUAUGGGUGGAGGCGGAUGGAUGGCGGUGGUG	seedF334	334	0	0	0	0.0191035	0.0108147	0.00990786
50	CAAGGUGGAGGAGGAAGGAGGCGGAGGUACUGUCGAUCUAUUGCGUCCCC	seedF335	335	0	0	0	0.0142165	0.0190339	0.00573613
48	GGAUACACCAUGGAUGGCGGAUUGGAUGGAGGAGGAAAUUGCUUCGUA	seedF336	336	0	0	0	0.0168821	0.0190339	0.0015644
50	AAUCGAACCACAUAACGCAUUUGUGGUGGAGGAGGAAGGAUGGAGGAGGC	seedF337	337	0.000362438	0	0	0.0119952	0.0164383	0.0187728
50	CAGCCAUAAGGAAGGAUGGUGGAGGCUGGAGGUCGGAGGUGCUAGAAUUC	seedF338	338	0	0	0.000460424	0.00488693	0.00562364	0.0187728
50	ACCUGGGUAGGACGGAGGACGGAUGGUGGAGGUGAAAUUGGAUCUGUUGA	seedF339	339	0	0	0	0.0186592	0.0151406	0.00938639
50	AUGGUGGAUGGCUCGGAUGGAGGGGGAGGUUAUCUACUAAGUGUGUAGUA	seedF340	340	0	0	0.000460424	0.0186592	0.0142754	0.00365026
50	CCAUGAAAAACCUCGCGGCGGAUGGAGGAAGGAUGGAGGACGGAACGAUG	seedF341	341	0.000724877	0	0	0.0186592	0.0173035	0.0015644
50	CGUUUGACGCAAAAAGGCCGGAGGAGGAAGGAGGCGGAGGGAAGAGGCAU	seedF342	342	0	0.000420642	0	0.0186592	0.0112473	0.0015644
50	CAGUUAUAAGGAUGGUGGAGGUGCUUUUUGCAUAAGGAUGGUUGGAUGGC	seedF343	343	0	0	0	0.0177707	0.0186013	0.0015644
50	AACAAGGGGGCUGGCGGACGGAUGGAAGGAGGGACAUUCCUUUAUCAUAG	seedF344	344	0	0	0	0.00177707	0.0069214	0.0182513
50	AUCCGAUUUCGAUGCAUUGUUUGUAGACCCGGGAGUUUGCGGCGGGUGGG	seedF345	345	0	0	0	0.00310987	0.0034607	0.0182513
50	GGCGGGCGGGGGUUACUUCCCCCCUAUUCGAAUUAAACUGCGCGCAUGGA	seedF346	346	0	0	0	0.00755253	0.00562364	0.0182513
50	GGCGGGCGGGGGAUAUUCUCCGAUGGAUACUAUGACCAGCAACCCUAGUG	seedF347	347	0	0.000420642	0	0.0182149	0.0112473	0.00886492
50	AAAAAUCCUCGAAAGAUGCUCCGAAGGAUGGUGGAAGGAUGGUAGGAGGC	seedF348	348	0	0	0	0.0177707	0.0173035	0.00104293
50	CUGGAUGGUGGAGGACGGAUGGCUGGAGGAAUUCAUGUUUCCUAUUCCGC	seedF349	349	0	0	0	0.0177707	0.0155732	0.00834346
50	GCUCGGAGGCGGAGGAAGGAUGGCGGAGGGACCUUUGUUAAUCUGAAUUU	seedF350	350	0	0	0.000460424	0.0159936	0.0177361	0.0031288
48	GUAUUUGGCGGCGGCGGACGGAUGGAGGUGGGUUACAACUAGUGGUAA	seedF351	351	0	0	0	0.0151051	0.0177361	0.00782199
50	UGGGCGGAGGUGGAAGGAUGGCAGGAGGAUAGGCAGUUAAAUCGUGUCAU	seedF352	352	0	0	0	0.0146608	0.0177361	0.00365026
50	UGGUCUGGGAUUGGAUGGAGGACGGAUGGUGGAGGAGACAACUAUUCUGG	seedF353	353	0	0	0	0.0111067	0.0177361	0.00834346
50	GACUAUAGUGCACAUUUUAAGGGAAGGGCACGGGCAUAGGGUUUGUAUAA	seedF354	354	0	0	0	0.000888534	0	0.0177298
50	GGAUGGAUGGUGGACGGAUGGUGGAGGAUUCCGCUUUCCAUACCCGUUUA	seedF355	355	0	0	0	0.0106624	0.0142754	0.0177298
50	GGUGGGAGUGGGGAGCUCUCAACACGACGGAUGAUGUUAUAGACGCGCAA	seedF356	356	0	0	0	0.0053312	0.00302811	0.0177298
50	CCGAGGUGGAUGGUGGAAGGAGGAGGAUGGCAUACCAUUUUCUACCGCAG	seedF357	357	0	0.000420642	0	0.0173264	0.0121125	0.00104293
50	GUUUGCCGCUAUCAGUGCGCCGUAGGCGGAGGUGGAUGGAGGUGGAGGUC	seedF358	358	0	0	0	0.0173264	0.0134102	0.00730053
50	CAUUUGCGUCGUCACUCAUUGGUAGGCAAGGAGGACGGAUGGAGGAGGAG	seedF359	359	0.000362438	0	0	0.0102181	0.0173035	0.00782199
50	GGAGGGUGGGCGAUCUUCCCAUGCACGUCGCAUUAGGUAUAAAGCGCUCU	seedF360	360	0	0	0.000460424	0.0151051	0.0173035	0.00521466
50	AGGAUUGGAUACCGGGAUGGGAUGGGCUUUUCUCUCCAAAGGACGCAAGC	seedF361	361	0	0	0	0.00222133	0.000865175	0.0172084
46	GAAGAGAGAGAGAGAGAGAGAGAGAGAGAGAGAGAGAGAGAGAGAG	seedF362	362	0	0	0	0.00222133	0.00389329	0.0172084
50	GGAGGGAGAUAAUUGGGGGAUAUCCUCCCCCCUACGCAAUAGUGUGCGUC	seedF363	363	0	0	0	0.00888533	0.0112473	0.0172084
50	GGAGGGAGGACACGUACACGCUUUAAAAAGAAGGACUAUGGCGCUUUGUA	seedF364	364	0	0	0	0.0093296	0.0121125	0.0172084
50	UCGUGAUCAAUUGGGUCGGUGGUGGACGGAUGGUGGAGGGCGUUUUCAAU	seedF365	365	0.000362438	0	0	0.00888533	0.012545	0.0172084
50	CGGAGAAUCGGCUUUUGGAGGAGGACGGAUGGUGGAGGUAGUUAAGCAUC	seedF366	366	0	0	0	0.0168821	0.0160057	0.00938639
50	CGGCGAUGACAUGGUGGAGGAGGAAGGACGGUGGAGGCCUAUUAUUGUCC	seedF367	367	0	0	0	0.0168821	0.0108147	0.00521466
50	GCCAUGGUUUGCAUAUGGCGGAGGUGGACGGAUGGUGGCGGUAUAAGCUC	seedF368	368	0	0.000420642	0	0.0168821	0.0108147	0.0109508
50	GGAGGGAGGACAUAGACGCACUAUGCGAUGCAUAUUAUACCGGCUCUUCU	seedF369	369	0	0	0	0.0168821	0.0155732	0.00208586
50	CACAUGCAAUGGUGGAGGUGGAUGGAGGCGGCGGAAAUGCUCAUCGGCAU	seedF370	370	0	0	0	0.0093296	0.0168709	0.00208586
50	GGACUAUGCACACGACUAAGGGACACGUGGCGGGAGGGCCCGACGCACAC	seedF371	371	0	0	0	0.0013328	0.00173035	0.0166869
50	GGAGGGUGGCCCUACAUGAAAUUGACGCAGUAUGCACGACACUAUAACAC	seedF372	372	0	0	0	0.0026656	0.0034607	0.0166869
50	AUUGGAGUGUACGGUUGGAUGGAUGGCGGAGGAUUUAAGGCGCAUGUUAU	seedF373	373	0	0	0	0.0155493	0.0164383	0.0135581
50	UUCCCAUUAGGUGGCUGGCGGAUGGAUGGUCGGAGGUAGUUAUAUUUGAU	seedF374	374	0	0	0.000460424	0.0111067	0.0164383	0.0130367
50	UUUAUGGUUGGUGGAGGAAUUAACGGGAUGGUGGAGGAGCAGUCGCAGGC	seedF375	375	0	0	0	0.0102181	0.0164383	0.0031288
50	ACACAACGUGUAAGGUGGUAAGGUGGACGGACGGUGGAGGAAAGUUCAUC	seedF376	376	0	0	0	0.0164379	0.012545	0
50	CUAUUGGUGGGUGGUGGAUGGAGGCGGAGGACCGUUUCCACAAGCACCUU	seedF377	377	0	0	0	0.0164379	0.0155732	0.00521466
50	CGCGUGGUUGGCGGAGGAAGGAUGGAGGAGGCUAAACUAACUAUUGGCCC	seedF378	378	0	0.000420642	0	0.0119952	0.0160057	0.0161655
50	CUGAUCUAUUGUUGUUGCUUCCGCAUCUGAACGGGAAGGGCGGGAAAGGG	seedF379	379	0	0	0	0.00355413	0.00173035	0.0161655
50	CUUGAAACCGUAUAUAACCAUGGAGGUUGGGGGAUGGAUGGCUGGAGGGC	seedF380	380	0	0	0	0.0137723	0.0129776	0.0161655
50	GGAGGGAGGUUAAUUACUACACGCAGAAGCACGAUGUCCCUACACACUUG	seedF381	381	0	0	0	0.0093296	0.00605623	0.0161655
50	GGUGGGAGGGAAGGUACUCCCGUGCACGACAAACCUACAGGUAAUGCUUC	seedF382	382	0.000362438	0	0.000460424	0.0106624	0.0129776	0.0161655
50	CACACGUGAAGGACGGAGGCGGAUGGAGGCGGUAGGGAUUUCACUCUUGC	seedF383	383	0	0	0	0.013328	0.0160057	0.00208586
50	CGCGACGAUUGAGACGGCGCUCAAAUCAACAACGGAUAUUGGGUGGGAGG	seedF384	384	0	0	0	0.0119952	0.0160057	0.00677906
50	CGUGGCUGGUGGAGGUUUAAGGAUGGUGGAGGUGUAAGCAAUUCUAGCGC	seedF385	385	0	0	0	0.0146608	0.0160057	0.0015644
50	CUGUCGUGCAGAUUACCUGGGAGGCGGAGGAUGGAUGGCGGCGGAUGUGC	seedF386	386	0	0	0	0.0115509	0.0160057	0.00365026
50	GCAUUGGAUCGGGUGGAAGGAGGACGGAUGGAUGGAGGAUCUCGAGGCAA	seedF387	387	0	0.000420642	0	0.0111067	0.0160057	0.00417173
50	GGUGGGUGGAAUAUAAUACACGCGACGUACACGGCAGUUAGACGCUUUUC	seedF388	388	0	0	0	0.0115509	0.0160057	0.00886492
50	CAAGUGUACAAUGGGGGAGGAUGGACUGGAUGGCGGAGGUUAUGUGUUUG	seedF389	389	0	0	0	0.0159936	0.0142754	0.00730053
50	CACUGAAUUACCGGGUAGGUGGCGGAUGGAGGCGGAGGAGCUGUACCUUA	seedF390	390	0	0	0	0.0159936	0.012545	0.0031288
50	GCGGUUACCGUGGCGGGUGGAGGUAACAUGACGUGGGCCUAUGCGCGUCG	seedF391	391	0	0	0	0.0159936	0.00778658	0.0114723
50	UGAACUGCUAUGGGAUGGUAGGAGGUCAGGAGGCGGAGGGCCUUACGGUU	seedF392	392	0	0	0	0.0159936	0.0112473	0.0146011
50	AUCGCUGGGAUCAGUGGUGGGCGGGAGACCGAUUUAGACACAUCACAGCU	seedF393	393	0	0	0	0.0137723	0.00951693	0.015644
50	AACUGUUUAAUGGUCUGACGGGCGGAAAGGAGGAUGGAUGGAGGGAGGCU	seedF394	394	0	0	0	0.0124395	0.0155732	0.0015644
50	AUUAGGAAUGAGCUAGGAGGUGGAUGGAUGGUGGAGGCAUGCUUUGACUA	seedF395	395	0	0	0.000460424	0.0111067	0.0155732	0.0119937
50	GUAGCAUUACCACUAUUUGGCAGGAGGGAGGACGGAGGCGGAGGUUUCCA	seedF396	396	0	0	0.000460424	0.0119952	0.0155732	0.00573613
50	GUUAAGGAUGGUUGGAGGUACGGAUGGAAGGAGGUUCUAAUUAGGGUGAG	seedF397	397	0	0	0	0.0137723	0.0155732	0.0104293
50	AACGGAGAACUAAUAACCAGUUGAACGCUUUCCGCGCGGUGGGAGGAGGG	seedF398	398	0	0	0	0.0155493	0.0121125	0.00417173
50	GGUGGGUGGUAAAACGACGUCCCGAUAAUUUUGAAAUCGACGUACUCCAG	seedF399	399	0	0	0	0.0155493	0.0142754	0.00208586
50	UAUGGAGGCGGAGGACGGAGGCGGAGGUUGAUAUACCUUUACCGCGACUC	seedF400	400	0	0	0	0.0155493	0.0138428	0.00208586
50	UGCCGCGGUCUGUGCAUAGUGGUGGGGUCUUUGCUGGAGGGAUUGCGCGC	seedF401	401	0	0	0	0.0155493	0.0142754	0.000521466
50	UUCGUUACGAUGAGGUGGAGGAUGGAAGGAGGCGGAAUGGUGAUUGUGCU	seedF402	402	0	0.000420642	0	0.0155493	0.00865175	0.00260733
50	CAAGUGUACAACAGGAUGGAGGAGGUCGGAUGGGCGGAGGUAUAAACUAC	seedF403	403	0	0	0	0.0106624	0.0151406	0
50	CGGGUACCUCGUUGGAUGGUGGACGGAUGGCUGGAGGAUUUUUUAAAUUA	seedF404	404	0	0	0	0.0151051	0.0151406	0.00417173
50	UAAGUUUAAGGUAGGCGGAGGAAGGAUGGAGGAGGUUGUCCUGUGAUCCU	seedF405	405	0	0	0	0.0119952	0.0151406	0.00834346
50	UAGGCAGGCAUAGAGGGCGGAUGGUGGAUGGAGGUGGAGGCUGAUGUUUA	seedF406	406	0.000362438	0	0	0.0106624	0.0151406	0.0015644
50	UGUCUACUGGAGGAGGUUGGAUGGAUGGUGGAGGAAUCCUUGCCGCAACU	seedF407	407	0	0	0	0.013328	0.0151406	0.00365026
49	AGCGAGGACAGAAAUUCGGUAGGAGGAGGAAGGAUGGCGGACGGUGAUU	seedF408	408	0	0	0	0.0053312	0.00302811	0.0151225
50	CGCGACAGGCACUGGUGGUGGUGGAAGGAUGGAGGCUGGAUACGCUUACA	seedF409	409	0	0	0	0.0142165	0.0129776	0.0151225
50	GGAGGGAGGACGGCGCUAACAAACUUAUAGACGCAGGCUGCACGGCACAA	seedF410	410	0	0	0	0.0079968	0.0121125	0.0151225
50	GGUGGGAGGACACGCGCAAAAAAGACGUUCCCUGACACGCUACUUUUUAA	seedF411	411	0	0	0	0.00310987	0.00389329	0.0151225
50	GGUGGGAUGGGGGAUACUCCAACGCACCCCGAUCUAGUGACGCCCUUAUC	seedF412	412	0	0	0	0.0093296	0.00821917	0.0151225
50	GCGCUGGUGGAGGACGGACAGGAGGCGGAGGGUGCUAUCGUGUUAUCGGC	seedF413	413	0	0	0	0.0151051	0.0116799	0.0015644
50	UCUCCUACUACCUGCCGGCUAGGUGGUGGUGGAAGGAGGAGGAGGCUUCU	seedF414	414	0	0	0	0.0151051	0.0116799	0.00417173
50	UUUCGAUCCCAAAAUUCACCGCGGCGGCUGGUGGACGGAGGCGGAGGGUU	seedF415	415	0	0	0	0.0151051	0.0112473	0.00365026
50	AGGCCAAUUAUCUGCGUAACACGGCGGAAGGUGGACGGAGGCGGAGGUUA	seedF416	416	0	0	0	0.0142165	0.014708	0.00208586
50	CUGUUCCAUAGAACCCUAAAAAGGUUGGAGGAGGACGGAUGGUGGAGGAC	seedF417	417	0	0	0	0.0137723	0.014708	0.00730053
50	GCGGGUGGCAUACAGUUUACCAAAAGGUUGGAGGCGGAAGGAGGCGGAGG	seedF418	418	0.000362438	0	0	0.0142165	0.014708	0.0031288
50	GGUGGGUGGUGGAUGGAUGGCGGAGGCCGUGGCUCGAUUCGCAGGACGCA	seedF419	419	0	0	0	0.0137723	0.014708	0.000521466
50	GUUUAGUCGCAUCCCUAAAGCCGGGCGGAGGAGGAAGGAGGUGGACGGUU	seedF420	420	0	0	0	0.0137723	0.014708	0.00730053
50	UGUAUUGGCGAAAUUACAUGGAUGGCGGAAGGACGGAUGGUGGAGGCUAU	seedF421	421	0	0	0	0.0111067	0.014708	0.00521466
50	UUUAUCUUGGUGGAUGGCGGAUGGAGGUGGAAGGUUCCAUGCACACGCAG	seedF422	422	0	0	0	0.0142165	0.014708	0.00730053
50	ACCGAUUAAAUCUGAGUGCCUAUUAGGUAGGAGGAGGCUGGAGGAGGAGG	seedF423	423	0	0	0	0.0146608	0.00951693	0.00938639
50	CUCUUAGUUAACCCCUGGGAUGGCGGAGGUAUGGAGGAGGAGGAUCGUUC	seedF424	424	0	0	0	0.0146608	0.00865175	0.00365026
50	GGUAAUUCGAUGACCCCGGUUGGAGGCGGACGGAGGUGGAGGCCUAGAGU	seedF425	425	0	0	0	0.0146608	0.0142754	0.0104293
50	CGUUCUGAAGCGGUGGGCGAAGUGGCGGGUCAUUCGGUCGUUGACGCUUG	seedF426	426	0	0	0	0.00710827	0.00259553	0.0146011
50	GGAGGGCGGGGGAUCCCCCAGGAUGCGAGCGAUGCUAUAACACACGCGUC	seedF427	427	0	0	0	0.0039984	0.0034607	0.0146011
50	GGCACAUUGCAUACAAACAUCCAAGGAGGAGGAGGAUGGAAUGGCGGAGG	seedF428	428	0	0	0	0.0079968	0.00821917	0.0146011
50	UUUUCACUGAAAGCACUGAGCAAGGAAGGGAGGUGGAUGGAGGUGGAGGU	seedF429	429	0.000362438	0	0	0.0111067	0.00951693	0.0146011
50	CAUCCGACGAAUAACUUUCGACAGGAAGGGAGGACGGAUGGUGUGGAGGA	seedF430	430	0	0	0	0.013328	0.0142754	0.00625759
50	CUUAGCGUAGGUGGUGGUGGACGGAUGGCGGUGGCCGCGAAAAAGGAAAC	seedF431	431	0	0	0	0.0119952	0.0142754	0.00417173
50	GGUGGGUGGACGACGCAAGUAUGGUUACUGACGCUUAACCUGUUUGACUG	seedF432	432	0	0	0	0.006664	0.0142754	0.00521466
50	GGUGGGUGGUAAGAUAGAUGACGCUCAAUUGGCGCUACUUUCGGCUGUUU	seedF433	433	0	0	0	0.006664	0.0142754	0.00208586
50	GUAGAGGAGGGCCAUGUAUAUUACAUUGUAGAAGGUGGGAAAUCCGGCCU	seedF434	434	0	0	0	0.0079968	0.0142754	0.000521466
50	AAGGAUGGAGGAGGAUGGAUGGUGGACGGCCCCAAAGUGGAAUGAUACCG	seedF435	435	0	0	0	0.0142165	0.0069214	0
50	UAUUGUGUACACGUGAGGAUGGUGGAGGCACUAUAUGGAUGGUGGAGGCA	seedF436	436	0	0.000420642	0	0.0142165	0.0108147	0.00834346
50	ACAUUGAUUCCAUGUACACCAUGAGCGGGGUACCCGGGGUGGGGAGGAAC	seedF437	437	0	0	0	0.00310987	0.00562364	0.0140796
50	GGUGGGAGGCUACACGAGACAAAAGAAACACCAUACACGUAUACGCCUAA	seedF438	438	0	0	0	0.00177707	0.00173035	0.0140796
50	GGUGGGCGGGCGAUAUCCCCACUGCACGAUGACUACACACAGAAGCUAUC	seedF439	439	0	0	0	0.00577547	0.00605623	0.0140796
50	GGUGGGCGGGGGAUCUUUGUCCCCUACAUGUAAAGAUACAGAUGAGCUAC	seedF440	440	0	0	0	0.0013328	0.00129776	0.0140796
50	UCGACAAGUUGUACUACAUGACCCCUAUACAACGUUUGGUGGCGGGAGGG	seedF441	441	0	0	0	0.0093296	0.00735399	0.0140796
50	GGUGGGAUUGGGGGAUGCUCUCGCAGCCUAGGUUAAUUUUCCCCUUUCGA	seedF442	442	0.000362438	0	0	0.013328	0.0138428	0.0015644
50	GUCGUUGCACAUGACGAGUACAGGUGAUGGAGGUGGAUGGAUGGCGGAGG	seedF443	443	0	0	0	0.00844107	0.0138428	0.00573613
50	UUACUAACAGUGGUGGUAGGUGGACGGAUGGAGGAUGGAAGUAAGGCGUC	seedF444	444	0	0	0	0.0111067	0.0138428	0.00886492
50	CUAUGGCUCAGGCGUGGAGGAGGAUGGAGGCGGAGGUCUCUAACAAUGCC	seedF445	445	0	0	0	0.0137723	0.0103821	0.0104293
50	GGCGGGAGGGCACGAUGCUAGUUAUCACUACGACUACAAAUGCACGCUUG	seedF446	446	0	0	0.000460424	0.0137723	0.00908434	0.0135581
50	GGUGGGUGGACGACGCAAUGCACACUCAUGACGCAACACCCCGUUUUUGC	seedF447	447	0	0	0.000460424	0.0137723	0.0103821	0.00677906
50	GGUGGGUGGACGACGUUUUUAGGUACCGACAAUUUAUACACGAUCGCCGA	seedF448	448	0	0	0	0.0137723	0.012545	0.00677906
50	UCCAUUUUGGAAACUAAGGUUGGAGGAGGAUGGAUGGCAGGACGGGAGUA	seedF449	449	0	0	0	0.0137723	0.00951693	0.00782199
50	AAAGGAGGCAUUGGUAUCUACGCAGGCGGAGGUGGAUGGCAUGGCGGAGG	seedF450	450	0.000362438	0.000841284	0	0.00844107	0.00908434	0.0135581
50	CCCCCUAAUAUUAACGGCGGAGGUGGAAGGAUGGUGGAUGGUUGUGAUGA	seedF451	451	0	0	0	0.013328	0.0116799	0.0135581
50	GACCGGUUUGGAGGUGGACGGAUGGCUGGAGGACUCAAGGAAGAUAAUGC	seedF452	452	0	0	0	0.0079968	0.0108147	0.0135581
50	GGAGGGAGGAACAUAUUCCACGACGAGUAUCACACUAAGCACGCGCCUGA	seedF453	453	0	0	0	0.00444267	0.00475846	0.0135581
50	GGAGGGUGGACAUGACGUAAGAGGCUGCGGCAUACGAAUACUAGCUCUGA	seedF454	454	0	0	0	0.00577547	0.00605623	0.0135581
50	GGCGGGAGGGGGACCCCCACACUGGUGACUACACGCAAUACACAGACGUA	seedF455	455	0	0	0	0.00577547	0.00389329	0.0135581
50	GUUCGCUGACUAGGUGGAUGGGGAAUCUUUUAGAGGGCUGGUGGCAGAUU	seedF456	456	0	0	0.000460424	0.0026656	0.00562364	0.0135581
50	AGAAAUUCCAACCUGAGUCGGUAGGAGGUGGAUGGAGGCGGAGGGCUCCA	seedF457	457	0	0	0	0.013328	0.0134102	0.0114723
50	GAACUCGCUUACGCGUAGAUUUUGGUGGAGGAGGAUGGACGGCGGAAGGG	seedF458	458	0	0	0	0.0128837	0.0134102	0.0015644
50	GAUUGACCUCCCGGGAGGAGGUGGAAGGAGGCGGAGGCACUGACGGUACA	seedF459	459	0	0	0	0.0111067	0.0134102	0.0031288
50	GGUGGGUUGUGGGGAUACUCCCGGAUCUCCCGUAUAUUAUAUGCCUCUAU	seedF460	460	0	0	0	0.00755253	0.0134102	0.00104293
50	UCCAACCACCGCUUACGUAGACCGGCGGGAUGGAAGGACGGAGGAGGAGG	seedF461	461	0	0	0	0.0115509	0.0134102	0.00938639
50	UGCUCGUUAUAGGAGGCGGAAGGAUGGAAGGAUGGUACUAUUGGAAAGGG	seedF462	462	0	0	0	0.0111067	0.0134102	0.0104293
50	UUGGUGGAUGGCGGACGGAUGGAGGUGGCUAGAUCUUCAUUUUUACGCAA	seedF463	463	0	0.000420642	0	0.0102181	0.0134102	0.00834346
50	UUUCGUUGUAUAACAUCUCCACUGGCUUUUCCGACGCGGAGGGAGGAGGG	seedF464	464	0	0	0	0.0093296	0.0134102	0.0015644
50	CAGCGCGCCAACCACGACCCCCGAUCCAGUGUGGAGGGAGGUGGGAAUCU	seedF465	465	0	0	0	0.013328	0.00908434	0.0104293
50	CUACACCACGUACUCUGUUCUAGCGAGGAAGAUGAAGCGGUGGGUAUGGG	seedF466	466	0	0	0	0.013328	0.012545	0.00521466
50	GAACGUGGACAGGGAGGCCGGAUGGAGGCGGAGGGCAAGUUGGUUGUUGU	seedF467	467	0	0	0	0.013328	0.00302811	0
50	GGCGGGAGGGGGGUGCUCUCAAGAAUGGAUCUCUGCUCAACCCUUUACGC	seedF468	468	0	0	0	0.013328	0.00778658	0.00730053
50	AACAUGCUCAGUGCAGGCACAGGCGGUAGGGCGGAAGGAUGGUUGGAGGC	seedF469	469	0	0	0	0.0115509	0.00778658	0.0130367
50	ACAGUGUCCACGCGUACUUCUGGAAGGUACUCUAAAGGGCUUGGGAUGGG	seedF470	470	0	0	0	0.006664	0.012545	0.0130367
50	ACCGUCAUGACAAGUUGUAUGUGGCAGGGAGGUGGAUGGACGGCGGAGGA	seedF471	471	0	0	0	0.00755253	0.00951693	0.0130367
50	AUCGAUGCAAUUAAUAUGCCUACGCUGUGGUGGGACGUGGUGGGUGCUCG	seedF472	472	0	0	0	0.00222133	0.00302811	0.0130367
50	CAUCUAGGAGGUGGAAGGAUGGUGGAGGGAUUGCAUAGAGAAGGCGACUG	seedF473	473	0	0	0	0.0115509	0.00908434	0.0130367
50	CGACGUUAAUUAACGCUUAUCUGGUUUUGAUGGGCCGUGGCGGGAGUGGA	seedF474	474	0	0	0	0.00355413	0.00259553	0.0130367
50	CUACUGACCAAAGUAUUUUGGCGGUAAGGAGGAAGGAUGGCUGGAGGGAU	seedF475	475	0	0.000420642	0	0.0079968	0.00432588	0.0130367
50	CUAUUGACGCUACGGAUGGUGGAUGGAUGGUGGAGGAUAUCGAAGGUAGA	seedF476	476	0	0	0	0.00710827	0.0069214	0.0130367
50	CUCCGACCCUGCAACGACCACUACAUAGACGUGUGCGGGAUAUGGGAGGG	seedF477	477	0	0	0	0.00310987	0.000865175	0.0130367
50	CUCUUGGUUCCCCCCUACACUGGUGGUUGGAGGGUGGAGGACGGAGGUUG	seedF478	478	0	0	0	0.006664	0.00519105	0.0130367
50	GGACGCAACCGAUGAUUCGCCUUCCAUCAGGGUGGGAGGGCAGAUUAGGG	seedF479	479	0	0.000420642	0	0.0039984	0.00216294	0.0130367
50	AUUGGUGGAGGUGGAAUGCAAAAAAGGAUUAAGGAUGGCGGAGGUAUGUA	seedF480	480	0	0	0	0.00844107	0.0129776	0.00417173
50	AUUUAUAGUCGGGUACUUUGGACGGUGGAUGGAUGGCGGAGGGUUUUGUU	seedF481	481	0	0	0	0.0115509	0.0129776	0.00104293
50	GGAGGGAAGGGGAGAUACUCUUGAAAUUCUCCCAUGUGGCCCGUUAACAA	seedF482	482	0	0.000420642	0	0.0119952	0.0129776	0.00782199
50	GUGUUGGUGGUCUGGAGGAAGGAUGGACGGUGGGUUCGUUUGGAACAAGU	seedF483	483	0	0	0.000460424	0.0079968	0.0129776	0.00260733
50	UGUAGGUCGGAUGGUGGAUGGACGGUGGAGGUGUCUGACCCGUGAUAAGG	seedF484	484	0	0	0	0.0119952	0.0129776	0.00469319
50	ACCAAGUUUAUAUUGAGGACAGGUCGGAGGAGGAUGGAUGGUGGAGGCAU	seedF485	485	0	0	0	0.0128837	0.0103821	0.00208586
50	AGGGAGUACGUGCCCUGCUUCGUUCCUCCGAUUGCGUGGAGGGUGGAGGG	seedF486	486	0	0	0	0.0128837	0.00475846	0.00730053
50	AGUAUUUCCGGUUGGUGGAGGAUGGAGGAUGGAGGGGUCCAUGGUAACUA	seedF487	487	0	0	0	0.0128837	0.00821917	0.0031288
50	UCAUUGGGUGGAGGUGGAAGGACUGGUGGAGGCGCUUAAAUUCCCCGCCU	seedF488	488	0	0	0	0.0128837	0.00865175	0.00469319
50	AUCGGUGCUUAAACCGAUGCUUACCGAUCGCUAUGUGGAGGGAGGUGGGA	seedF489	489	0	0.000420642	0	0.0093296	0.012545	0.00834346
45	AUGGGAAGGAGGUGGAUGGAUGGCGGAUGGAGUCCCCGGCUUCGC	seedF490	490	0	0	0	0.0195477	0.0233597	0.00469319
50	AUGUCGAAUGGGGGGUAUGGAAGGACGGAGGCGGAGGCCACGAAAACAGU	seedF491	491	0	0	0	0.0079968	0.012545	0.00417173
50	GACGGAACCUUAGAAUGUAUCCGAGGCACGGUGGAGGAAGGAGGUGGAGG	seedF492	492	0	0	0	0.0119952	0.012545	0.00208586
50	GGCAUUGGAGGCGGACGGAGGUGGAGGCUAGUGGUUAACCAUGAACUAGG	seedF493	493	0	0	0	0.0102181	0.012545	0.00782199
50	GGUGGGUGGUGUUAAGUUGUUGCGACGCUAAGUGCCUGCAUGAUGUGAUG	seedF494	494	0	0	0	0.0111067	0.012545	0.00208586
50	UAGAGGUGGGGACUUGCAGGAGGGAAUAAGCUACCGGUUCUCCCACCGUG	seedF495	495	0	0	0	0.006664	0.012545	0
50	UCUUGCAGAAUUGGACGUUAUAGGUGGAUGGAGGGAAGGAUGGCCGGAGG	seedF496	496	0	0	0	0.0102181	0.012545	0.00938639
50	UGAACGCUUCUAGGCGGAUGGACGGAUGGAGGUGGAGGCUAGGAGGCCGC	seedF497	497	0	0	0	0.0093296	0.012545	0.0031288
47	UGGACCAUGAGGAGGAGGUCGGACGGAGGCGGAGGUUUGCAUCGUAG	seedF498	498	0	0	0	0.0119952	0.012545	0.0031288
50	AGACGUUUGAUUUCCACCGACGCUAAAGGGAAGGGGCCAGGGCGAAGGGU	seedF499	499	0	0	0	0.000444267	0.00129776	0.0125152
50	CUACUUAGUUCAACUUAUUGGGAGGUGGCGGAUGGAUGGCGGUGGCCCCC	seedF500	500	0	0	0	0.00844107	0.0103821	0.0125152
50	GGAGGGAGGACACGAUGUAACACACCAUAGAACCAUAGAAAAUCGCUCUU	seedF501	501	0	0	0	0.00577547	0.00735399	0.0125152
50	UUUUCAAUUUGUGUAUGGGUUGGUAUGGUGGAUGGAUGGUGGAGGCCACG	seedF502	502	0	0	0	0.00577547	0.00432588	0.0125152
48	AUAUGGCGGAGGUGGAUCGGAGGCUGGAGGUCCUGUUAGUGAAAGGUC	seedF503	503	0	0	0	0.0124395	0.00778658	0.00886492
50	AUGGAUCCUCAUCCAGUGGAAAGAGGGCAACAAUAAGCGUGGAGGAGGGA	seedF504	504	0	0	0	0.0124395	0.0112473	0.00208586
50	CACUACACACGCAGAGAGGGGUACUCUGUGGGGUGGGGUGGUCUUACCUC	seedF505	505	0	0	0	0.0124395	0.00735399	0.00625759
50	CCCGUACACACGCUCCCCACAUGACGAAUAAUUGGGAAUGAGGCGGGUGG	seedF506	506	0	0	0	0.0124395	0.00821917	0.00625759
50	CGAGACUACACGAGGCCGCGUCGCUCUGUAGGUGGGUAUGUGGUGGGCCG	seedF507	507	0	0.000420642	0	0.0124395	0.0103821	0.00260733
50	CGGCUUGGUGGAUGGCACGGACGGAUGGAGGAGGGACAUUAAUUUUAGUG	seedF508	508	0	0	0	0.0124395	0.00994952	0.00208586
50	CUGAAGGACACGGGCGGCAAGGUUGGAUGGAGGUGGAGGCUACGCCUGGG	seedF509	509	0	0	0	0.0106624	0.0121125	0
50	CUUAACCACGGAGGAGGAGGAAGGAUGGUGGAGGUCGCAUUAUCUUUUCG	seedF510	510	0	0	0	0.00710827	0.0121125	0.0031288
50	GCCUCGCUUGGAAUAGUUUAUGACGGACGGUGGCGGACGGAUGGCGGAGG	seedF511	511	0	0	0.000460424	0.0102181	0.0121125	0.00208586
50	GGAUACAUUACUGCCCGUUGGCUGGCGGAGGUAACAUGGAUGGAUGGAGG	seedF512	512	0	0	0	0.0111067	0.0121125	0.00521466
50	GGGUUAGGGCGGGUGGCACGCCUGGACUGAGAAGCUCCGUAGAACACGCU	seedF513	513	0	0	0	0.00844107	0.0121125	0.000521466
50	GUUAUGGCGGUAGGUGGACGGAUGGUGGGAGGAAAUACCAAAAUGUAUUU	seedF514	514	0	0	0	0.00844107	0.0121125	0.00886492
50	GUUUGAUUGCUGGGAGGAUGGAGGAUGGCAGGUGGAUGGAAGUCCCUCAU	seedF515	515	0	0	0	0.0106624	0.0121125	0.00104293
50	UUUGGAGGAGGAAGGAUGGCGGAGGUAAUAAGAAAUUCAGACGUGUCCCU	seedF516	516	0	0	0	0.00844107	0.0121125	0.00625759
50	CUGCACUACGCCGCACUGUGCUCGACCGAUAAGCGGCGGGCUGAGGGGGG	seedF517	517	0	0	0	0.0119952	0.00821917	0.00886492
50	GCACAGGUCCGUUCAAGUGGUGGGCGUCACUUAUGCGUAAUGAGGAGGGA	seedF518	518	0	0	0	0.0119952	0.00821917	0.00417173
50	GGAGGGAGGACACGUCGCUGACUAGUAUUGAAUGGGCGCUCUUGUAUCAA	seedF519	519	0	0	0	0.0119952	0.00735399	0.0114723
51	GGAGGGUGGUAAAAGACAUGGCGCGUGUAUAUACGGUGAUAUGCGCUCUUG	seedF520	520	0	0	0	0.0119952	0.00951693	0
50	GGUUAAUGCUAUCCGGUGGACGGAGGAUGGAUGGUGGAGGGGCCGCUCCU	seedF521	521	0	0	0	0.0119952	0.0116799	0.00677906
50	GUACAGGAUGGAGGAAGGAUGGAGGAGGUAUAGAGCGUCUUAUAAUACUG	seedF522	522	0	0	0	0.0119952	0.00908434	0.0015644
50	UCUAUUGCGUCCAAAGUAGCGGAGGUGGAGGCUGGCUGGCUGGAGGAAUU	seedF523	523	0	0	0	0.0119952	0.00951693	0.00573613
50	ACCUACACUUUUAACAAUGUGCCGGGCAUGUUGUGGAGGGAGGGAAUCCA	seedF524	524	0	0	0	0.00177707	0.00129776	0.0119937
50	ACUGAUCCACGCAAAAUUAGUACCCACGUGAGGGGAUCGGGGUGGGGUGG	seedF525	525	0	0	0	0.00710827	0.00519105	0.0119937
49	CACGAUGUACCCUACACAGAGGUGGGAGUUGCGGUGGGGAUGAUAGAAA	seedF526	526	0	0	0	0.0039984	0.000865175	0.0119937
50	CUGUAUUCACAACUUGUAACACGGUGGAUGGAGGACGGAGGCGGAAGGAA	seedF527	527	0	0	0.000920848	0.00888533	0.00778658	0.0119937
50	GCCUAGCUCUAACCAGCUGGGUGGGGAGAGGUGGGCCGAUUGGCUGGUUG	seedF528	528	0	0	0	0.00444267	0.00302811	0.0119937
50	GGCGUGGCGGGGGAUAUUCUCAGGAUACUAGCCGUCUAUACCAUGACUUA	seedF529	529	0	0	0	0.0013328	0.00129776	0.0119937
50	AUAUCAAACGUGAGCUCUCCCAUGGGGGACGGCGGACGGAUGGAGGAGGA	seedF530	530	0	0	0	0.00444267	0.0116799	0.00104293
50	CAUCCGGUGGAAGGCGGAAGGAGGUGGAGGUGACAGAUUUUCGCUGGAAA	seedF531	531	0	0	0	0.0102181	0.0116799	0.00104293
50	CUGACGUCAUUAGUCGUACCUUGGAUGGUAGGCGGAAGGAUGGAUGGAGG	seedF532	532	0	0	0.00138127	0.0115509	0.0116799	0.0104293
50	GUAAGUACAGUGGUGCGGGCCGGAGGCGGAUGGAUGGAGGAGGUCAGGUC	seedF533	533	0	0	0	0.0079968	0.0116799	0.000521466
50	CCAUUGGCCUUUUGGCGGAGGACGGAUGGAGGUGGAUGGGAAAUUAGUAG	seedF534	534	0	0	0	0.0115509	0.0112473	0.00104293
50	GCUAGGGAUGUGUGUUUAGGAGGCGGAGGUAGGAUGGCGGAAGGUUUAUA	seedF535	535	0	0	0	0.0115509	0.0108147	0.00521466
50	GUAUGGUUACACUGGGUGAGGCCUGGUGAGGAGGAGGAGGCGCGUCUUGU	seedF536	536	0	0	0	0.0115509	0.00821917	0.00782199
50	AGAUCUAUAGAAUGAAGGGUUCUGUGGUGGGUGAGGAAGAUACGCUUGGA	seedF537	537	0	0	0	0.00222133	0.00302811	0.0187728
50	CUUGUGUGGUUGGAGGAUGGCGGAAGGACGGCUGGAGGUUCUUAGAAGUA	seedF538	538	0	0	0.000460424	0.00844107	0.0108147	0.0114723
50	GCUUACACAAGAUGGUAGUUGGUUGGCAAGGUGGAAGGAGGCGGAGGUCA	seedF539	539	0	0	0	0.00488693	0.00562364	0.0114723
50	GGAGGGAGGUACAUGACGAUUCCAUGAUUACAUGAACCCUAUGCGACCAA	seedF540	540	0	0	0	0.00177707	0.00562364	0.0114723
50	GGAGGGUGGACGACGUUUUUAAGAACCAGCAGUUGCGACGCCCAUACAUG	seedF541	541	0	0	0	0.00710827	0.00302811	0.0114723
50	UUCCGGCUGCCACAUAGUCCGAUUAAGGGGUUAAGGGGUGGGGCGGCGGA	seedF542	542	0	0	0	0.00222133	0.00173035	0.0114723
50	UUCUAUGAUUACACCUACACUAGAGGCGGGAUUACUUGUGGAGGGGACGA	seedF543	543	0	0	0.000920848	0.00710827	0.00432588	0.0114723
50	CCGGUGGAGGCGGAUGGAUGGCGGGUGGCAUUACUCUCUAUUUUCAAAUC	seedF544	544	0	0	0	0.00888533	0.0112473	0.00782199
50	CCUUGCCGCACUGAGUGGAGGGGGUUUGCAGGUGGGAUCUAGUGCGUGUA	seedF545	545	0	0	0.000460424	0.0093296	0.0112473	0.000521466
50	CGAUCCGGUUUGAUAGUCCUUAGGUGGGAGGUGGAAGGAGGCGGAUGGUU	seedF546	546	0	0	0	0.0093296	0.0112473	0
50	GACAAGGUUGGAGGUCGGAUGGAUGGAGGACGGAACGCUUUGAGUAUUUC	seedF547	547	0	0	0	0.0093296	0.0112473	0.00521466
50	GAUUGCGCAGUGGUCACCGGCCAUUGGUACCGGGAUUGGGAAGGGUAGAU	seedF548	548	0	0	0	0.00577547	0.0112473	0.00104293
49	GGGGUGAUGAGAAUUCGAACGGUAGGCGGAUGGCGGAAGGAGGCGGAGG	seedF549	549	0	0	0	0.00844107	0.0112473	0.00782199
50	GUGGUGGGGAAGCAUGCUCUGAUGAACAUGCGAUGCUGGCGGGUAAGCCU	seedF550	550	0	0	0	0.0093296	0.0112473	0
50	UAAUUCCUUUCCCGGUGCACCGAGGGCAUGGAGGCGGAUGGAGGUGGAGG	seedF551	551	0	0	0	0.00844107	0.0112473	0.00104293
50	AAACGAGAACACUUUCGAUAUGUUCACGGGCGGGGGUAUUGCUGGAGGGA	seedF552	552	0	0	0	0.0111067	0.0103821	0.0015644
50	AACGGGUCGGAGGAGGAUGGAUGGUGGACGGCUUUUUACUUGCAGUUAAA	seedF553	553	0	0	0	0.0111067	0.00648882	0.000521466
50	CGCGUGGCUCUGAGUUGGUGUACUUUCGACGCUGAGGAGGUGGGUAGUGG	seedF554	554	0	0	0	0.0111067	0.00562364	0.00104293
50	CUGGACGGAGGUGGAUGGAUGGUUGGAUGGUUGACUUGGUUAAUAACUCC	seedF555	555	0	0	0	0.0111067	0.0103821	0.00521466
50	GCCAGAGGCGGAGGAGGAUGGAGGCGGACGGCAUCGUUCGAAUGCGUGAG	seedF556	556	0	0	0	0.0111067	0.00562364	0.000521466
50	GGAGGGCGACAGGAUUAUGACUACACAAAGGGGGGUGCUCCCCACUCGUG	seedF557	557	0	0	0	0.0111067	0.0108147	0.0015644
50	GGUGGGAGGACGACGCAAAUGCACUUUGAUAUUACCCCGGCGUUAUUUCC	seedF558	558	0	0	0	0.0111067	0.00951693	0.00625759
50	GUUAAUUCUGUGAAGUUACAAGGCAGGAAGGCGGAUGGAGGUGGAGGCAG	seedF559	559	0	0	0	0.0111067	0.00951693	0.00260733
50	UACUUGAAACGUAUAGCCACCGAUGGAACCGGGAGGGAGGUGUCAUAAAG	seedF560	560	0	0	0	0.0111067	0.00994952	0.00677906
49	AAACCAUAUGUCUCAUGGCGGAAGGUUGGAUGGAUGGCGGAGGCUUUGU	seedF561	561	0	0	0	0.0039984	0.00562364	0.0109508
50	AUUCCGAAUCUAACCCUGACUUCCGGUAAUGGGCUGGGAUUGGGAUUGGG	seedF562	562	0	0	0	0.00177707	0.000865175	0.0109508
50	GAGGAAUUUAUAGGCGGAAGGUGGAUGGAUGGCACGGAGGUAUUUGUGAA	seedF563	563	0	0	0	0.00488693	0.00605623	0.0109508
50	GGAGGGUGGACACGAUGGCUAUUUAACUAACAUGACGCAUCGCUAAUAGU	seedF564	564	0	0	0	0.00755253	0.00648882	0.0109508
50	GGUGGGUAGGGGGAUAUCCCCAACACGACCCUGAAUUACACAAAGCGACC	seedF565	565	0	0	0	0.00310987	0.00432588	0.0109508
50	UCGGUAGCCCCCCGAGUCCAAUCCGAUGUGCGGGGUAUGGGGUGGGGAGG	seedF566	566	0	0	0	0.000444267	0.00129776	0.0109508
50	UUUCCGAUCCCCUAUGACGUAAAACGGGAUAACGGGAGGGUUCGGGCUGU	seedF567	567	0	0	0	0.0013328	0.00216294	0.0109508
50	AGAACCAGACUGGGGGAGGUGGAUGGAGGCGGAGGUACUCGGUACUUACA	seedF568	568	0	0	0	0.0106624	0.0108147	0.00104293
50	CCAUGCCAUCGACAAAAUCGAAGCAUAAUUUCCGACAUGGUAGGAGGAGG	seedF569	569	0	0	0	0.00977387	0.0108147	0.00417173
50	CCUAGGAGGAGGAAGGAUGGAUGGAGGAGUUAUUAUUGAGCACAUUUUUA	seedF570	570	0	0	0	0.00977387	0.0108147	0.00469319
48	CGGGUGGAAGGCCGGAUGGAGGCGGAGGUUUCGUCCUGAUGUGUGCCC	seedF571	571	0	0	0	0.00888533	0.0108147	0.000521466
50	CUGAUCUGAUACUGGUGGAGGCGGAAGGAGGCGGAUUGGGUUGCCUACGU	seedF572	572	0	0	0	0.0079968	0.0108147	0.00260733
50	CUUAGGUUCGAAGCUUAGGAGGUGGAGGAUUGGAUGGCUGGAGGUCACUU	seedF573	573	0	0	0	0.00444267	0.0108147	0.00260733
50	GCAAGUGAAGUCUUCAUGGUGGAGGAUGGAUGGAUGGCGGAUGGAAUAGG	seedF574	574	0	0	0	0.00488693	0.0108147	0.00208586
50	GCUGUAUUGUUGAGGAUAGGAGGUGGACGGAUGGAGGAGGCACCAUGUCC	seedF575	575	0	0	0	0.0093296	0.0108147	0.00782199
50	GGAGGGUGGACACGAUUGCACAAUUUCUAUACGAACUAUAUUUGACGCAC	seedF576	576	0	0	0	0.00710827	0.0108147	0.00990786
50	UACCAUGGGAGGGAGCGGUGUAAUUAGCACGACCAUUUACCUACAUGAUG	seedF577	577	0	0	0	0.0079968	0.0108147	0.00417173
50	UUUCCCCGUUUGGUUAUCAAGUUGGUGGAUGGCGGAGGGAUGGUCGGAGG	seedF578	578	0	0	0	0.00755253	0.0108147	0.00260733
50	CCGCCGUACCGGCGCUUAUCACUACACGCUACAUGGGACGAGGAGGGAGG	seedF579	579	0	0	0	0.0106624	0.00994952	0.00365026
50	CUUCAGUUGCAUUGAACUAAAAUGGAUGGCCGGAGGCAGGAGGUGGAGGU	seedF580	580	0	0	0	0.0106624	0.00994952	0.00625759
50	GGUGCGGAUCUAUACGCGUUCUCCCGUGCAGCUGGUGGGCCGAGGAGGGG	seedF581	581	0	0	0	0.0106624	0.00605623	0
50	GUCAUAUAAUUAUGGAUGGUGGAGGCACAGGUUGGUGGAUGGAAAUGAAU	seedF582	582	0	0	0	0.0106624	0.0069214	0.00573613
48	UCGACUCUAUAUAUUCAAGGACGGUGGAGGAAAUAGGAUGGCGGAGGC	seedF583	583	0	0	0	0.0106624	0.00432588	0
50	UGCUGGAUCCCACUCAAACAGCUGGGCAGGCGGAGGAAGGAUGGUGGAGG	seedF584	584	0	0	0	0.0106624	0.00605623	0
50	AAUGUGGUAUUGGUGGCGGAUGGAUGGUUGGAGGACGAAUAUAUAAUGUG	seedF585	585	0	0	0	0.0053312	0.00562364	0.0104293
50	ACGUACCGGGCGGGAGGGCGAUCUGUAGCGCACCCUAUGCACAUCACUGA	seedF586	586	0	0	0	0.00222133	0.000432588	0.0104293
50	AGGUCGGAUGUUGAUAAUUCCUGGCGGUAGGCGGACGGAUGGUGGAGGUG	seedF587	587	0	0	0	0.006664	0.00821917	0.0104293
50	CCCGAUCUUACAGUAAUGCAGCCUACGACCGGGCUUAUGCGGUGGGAGGG	seedF588	588	0	0	0	0.00177707	0.00173035	0.0104293
50	CUCUGAGGAGGGAGGGUGUAAACUACCGCGCCAAAAACUAUGCACGCGUA	seedF589	589	0	0	0	0.00577547	0.00389329	0.0104293
50	GGAGGGAGGACGACGUUCAAAAUCGACGCUUAUUAAUUCACCAAGUAUGG	seedF590	590	0	0	0	0.00621973	0.0069214	0.0104293
50	GGUGGGAAUGGGGGAUGCUGACCCAAAACGCGGAUAUAUCUCGGAGCUCU	seedF591	591	0	0	0	0.00621973	0.00475846	0.0104293
50	GGUGGGCUAGAUGAUAAUAUGAGGGGGAACUCUCAAGGAACGAACUCGGA	seedF592	592	0.000362438	0.000420642	0	0.00577547	0.00475846	0.0104293
50	GUUGGUGUGUUAAUAUUAUCGUAGGGCAAGGGCGCAGGGAAGGGUUUUAG	seedF593	593	0	0	0	0.00177707	0.00129776	0.0104293
50	UAACGGGAGGGAGGGCUACGCUACACGCCUUGAAAUGCACGCGCUUAAUU	seedF594	594	0	0	0	0.00444267	0.00216294	0.0104293
50	GAGGACUGGGGCUAUAGGUGGUUUUGGUGGACGGAUGGUGGAGGAACGUG	seedF595	595	0	0	0	0.00755253	0.0103821	0.00365026
50	GGAGGGUGGACACGACCGGAAUACGAGGAUAUUUGCACAAACGCCUUCAG	seedF596	596	0	0	0	0.00710827	0.0103821	0.00417173
50	GGUAGAUCUGGCGGAGGCAGGAAGGAGGCGGAUGGAGCGGGUUGAUCAUA	seedF597	597	0	0	0	0.00710827	0.0103821	0
50	GGUGGGAUCUAAAAACGGGUACAUAAGGGGGAUACAAUCCAAGUCUCUUU	seedF598	598	0	0	0	0.00488693	0.0103821	0.0015644
50	CGCACUCUUUGCAACCGAGCAAGGCGGGGGAGGAUGGAUGGCAGGACUGG	seedF599	599	0	0	0	0.0102181	0.00865175	0.0015644
50	CGUAGAACCGUAGGAGGAGGAGGUACCGGAGGCGGAGGCAUUGCUCUACU	seedF600	600	0	0	0	0.0102181	0.00821917	0.00104293
50	GAUGCAUUUCAAGGGAGGGCUAUAUGUGGAGGGAGCUUCACUAGGGCCUA	seedF601	601	0	0	0	0.0102181	0.00908434	0.00417173
50	GCAAUUGGAUGGUACGGACGGAAGGAGGAGGAGGAACGAUUAUUAGCGUU	seedF602	602	0	0	0.000460424	0.0102181	0.0069214	0
50	GGAGGGAGGGACACGACAAGACGAUGUUUUAGCCAAUUACCGAACGACGU	seedF603	603	0	0	0	0.0102181	0.00519105	0.00208586
50	GGAGGGUGGGGGACAACCUCCGAAAUACACCGCGCGCCUACAUAGCGAGA	seedF604	604	0	0	0	0.0102181	0.00735399	0.00521466
50	UCGGCUGGAGGUGGACGGAUGGGGGAGGAUAACGGCUAAUGCUAUCAAAA	seedF605	605	0	0	0	0.0102181	0.00778658	0.0015644
50	UGGACGCUAACGACCGAUCGACCGAAGGGAAGGGGAUCGUGGAGGGAUGU	seedF606	606	0	0	0	0.0102181	0.00865175	0.00417173
50	GAGGUAUUAAGAGGCGGAGGCGGAAGGAUGGCGGAGGACCGACAGAGAAG	seedF607	607	0.00688633	0.00967476	0.0101293	0.0079968	0.00865175	0.00834346
50	AAUAUUGGAUGGCGGAGGAUGGAAGGCGGAGGAGAGAAUCUUAUUACCGC	seedF608	608	0	0	0	0.00577547	0.00994952	0.00469319
50	ACGUGGGAGCUUUGUACAGGAGGCGGAGGCUGGUGGACGGAGGAUCAGUA	seedF609	609	0	0	0	0.00977387	0.00994952	0.00521466
50	AGGAUGGAGGAGGUAGGCAGGCGGAGGCGUAUUCGAUAGCAGUUAAGUCG	seedF610	610	0	0	0	0.00977387	0.00994952	0.000521466
50	GCACGCUAGCUACGUACCUCAUAAAGACGCCAAAUGGGAAGGGAGUGGAG	seedF611	611	0	0	0	0.00755253	0.00994952	0.0031288
50	GGAGGGAGGAUUCGCGACGACUUUUAAUACAUGACGACUGCAUGAUGCUA	seedF612	612	0.000362438	0	0	0.00844107	0.00994952	0.00834346
49	GGGCAAACGUGUGAAUUUAUGGUUACGGAUGGUGGAAGGAUGGAGGAGG	seedF613	613	0.000362438	0.000420642	0	0.00577547	0.00994952	0.00521466
50	GUCAAACGACUAAUUCAGGUGGGAGGCGGAUGGACGGCGGAGGACUGAUA	seedF614	614	0	0	0	0.00888533	0.00994952	0.0015644
50	UAUCGGGAGGGAGGAGGUAAUUUGACGCUCACAUCAUAAUUAGCUCUUCA	seedF615	615	0	0	0	0.006664	0.00994952	0.00104293
50	UGGAUGGCUGGAGGACGGAGGAGGAGGCAAAAUUAAGUUUAAUGUAGUGU	seedF616	616	0	0	0	0.00577547	0.00994952	0.00990786
50	ACGCACGACCGAGCGGUGGGCAUGGUGGUGGGUCUAUCCGAUUCCCCUAC	seedF617	617	0	0	0	0.00310987	0.00259553	0.00990786
50	CGCUUUUAUCUUCCCCUACAAUGGGAUGCGGAGGGUUGGGAGCGCCAAAG	seedF618	618	0	0	0	0.000888534	0.000865175	0.00990786
50	GGACUAUGCGUACGUCUUGGUGGCGGCGGAUGGAUGGAGGAGGGUCCAUU	seedF619	619	0	0	0	0.0026656	0.00259553	0.00990786
50	GGAGGGAGGGCCAUGAUGCCACGAUUUACCUAGAACGCUCCAUACAAUUG	seedF620	620	0	0	0	0.00577547	0.00605623	0.00990786
50	GGAGGGAGGUAUGCACACUAUGUUCAUGACGCUUAGGAUUACGUGGCGCU	seedF621	621	0	0	0	0.006664	0.00302811	0.00990786
50	GGUGGGAACAAUUAGGCUUACAUGACGAGGGGGAUCUUUCUCGAGGCGCC	seedF622	622	0	0	0	0.0026656	0.00302811	0.00990786
50	GGUGGGAGGGCUACAUGCACGUGAAAGGUACAUGGCGCACCUACACAAUG	seedF623	623	0	0	0	0.00844107	0.00519105	0.00990786
50	GGUGGGAUUGGGCUACACUGACACGACUAUCGCUUGAACACACGCUACAA	seedF624	624	0	0	0	0.0013328	0.00216294	0.00990786
50	UAACUAUCCCACCGGCGUUCUCACUACGCGGCGACUGUGGGACGGGUGGG	seedF625	625	0	0	0	0.00977387	0.00778658	0.00990786
50	UCUGUGCACUACUUAUUCUUAAAUGGGUAGGGCAUGGGGUGAGGGUUGUU	seedF626	626	0	0	0	0.000444267	0	0.00990786
50	ACUGGAACUGGAGGAGGAGGCUGGAGGCGGAUGGAUGCAACGGUUGAAUA	seedF627	627	0	0	0	0.00977387	0.00865175	0.0015644
50	CCUGAGGAGGUGGAGGACGGAUGGUGGUGGAUUGCCCCGGACUGCGGCUA	seedF628	628	0	0	0	0.00977387	0.00519105	0.000521466
50	GCGGUGGGUUUCUACGCGGGCGGGUCCGGAUAUUAGGAUAAUGCUUGUGG	seedF629	629	0	0	0.000920848	0.00977387	0.00735399	0.00260733
50	GGUGGGUAGUGGGGAUACUUGACGAUGAAUGUUUAGUCUCAACCUUGCAC	seedF630	630	0	0	0	0.00977387	0.0069214	0.0031288
50	GUGGAGGGUAGAUAGCGGUGGGCCGGUCCGGCCUAUAACGGCAACCCCUA	seedF631	631	0	0	0	0.00977387	0.00778658	0.00573613
50	UAAACCCCACUGUAUGGGAUGAGAGGAGGGUGGAAGUACGUGUUGCAAGU	seedF632	632	0	0	0	0.00977387	0.00821917	0
50	UACGAGUGGAUACCAUUGGUGGGGGAUGGAUGGCUGGAGGUUCGCAACAC	seedF633	633	0	0	0	0.00977387	0.00951693	0
50	UGGACCGGCAGGAGGCGGACGGAUGGUGGAGGUUGAUGUCGCCCUGGGUU	seedF634	634	0	0	0	0.00977387	0.00908434	0.00834346
50	UGUAACUGAUAAGAUGGCUAAGACCUUUUCCGUGAGAGGAGGGAGGUGGG	seedF635	635	0	0	0	0.00977387	0.00778658	0.0015644
50	UUGCCACCAUUAGGGGAGGUGGAGGCCGGAUGGCGGAGGGUCCAGUAAGA	seedF636	636	0	0	0	0.00977387	0.0069214	0.00677906
50	ACCGAAUUUCCACAUCUGGUAUGCCAGGCGGCGGAGGAUGGAGGGGGAGG	seedF637	637	0	0	0	0.00888533	0.00951693	0.00365026
50	AGUCGGUUGAGGAGGUACGGAGGAUGGAUGGUGGAGGAUGUUGUAUUUCU	seedF638	638	0	0	0	0.00710827	0.00951693	0
50	AGUUAAAGAGGCGGAGGAGGACGGAUGGCUUGGAGGUCCCUGACUUAACU	seedF639	639	0	0	0	0.006664	0.00951693	0.00938639
50	AUUUGGUGGAUGGGGCGUGUAAUGGGGUCGGUUGGCUUGGUAGCUCUGGU	seedF640	640	0	0	0	0.00710827	0.00951693	0.00417173
50	CAAGUAGCUUAUGCCUGGGGAAGGAGGUGGACUGGAGGCGGAGGCUUCUG	seedF641	641	0	0	0	0.00710827	0.00951693	0.0015644
50	CACUCCUGCCUCACUGAUGGGUUGGAGGUGGAUAGGAUGGCGGAAGGCAA	seedF642	642	0	0	0	0.0079968	0.00951693	0.00417173
50	CAGUUCUCUCCAUAGGCGGAUGGUGGAAGGAGGAGGAGGCAAUCCUGGGU	seedF643	643	0	0	0	0.0093296	0.00951693	0.00104293
49	CCCUAAAUUCUUCAGGCUGGAGGAGGACGGAUGGCGGAGGUCUAAGGCU	seedF644	644	0	0	0	0.00844107	0.00951693	0.00365026
50	GGACACAUUGCCUACACAGUUGUAGGAGGAGGUUGGAAGGAUGGUGGUGG	seedF645	645	0	0	0	0.00755253	0.00951693	0.00834346
50	GGAGGGUGGACACGCGCAUUAUUACAACAAAUAUCCCUACAUGUUCUUUU	seedF646	646	0	0.000420642	0	0.00888533	0.00951693	0.00834346
50	GGAGGGUGGUACACUAGACGCUUUAGAGACGCUCAACUUCUCCGUGUGAU	seedF647	647	0	0	0	0.00888533	0.00951693	0.00782199
50	UCCAACUCACACUUCGGAGGUGGAGGUUCGGAGGUGGAGGUUGCUUUACA	seedF648	648	0	0	0.00138127	0.0079968	0.00951693	0.00834346
50	UGUUUAUUGGCUAGGGAUUGGAGGCGGACGGAGGUGGAUGGAAGUGCCUU	seedF649	649	0	0	0	0.0079968	0.00951693	0.00417173
50	AACACGACAUCACACACGACAUGAAAUCGGGUAGGGUUUCGGGCGUGGGU	seedF650	650	0	0	0	0.000444267	0.000865175	0.00938639
50	AAUUGGUAACCCCCUUACACUUGGGCCAGAGGAGGGAGGGAAAUGCGUUG	seedF651	651	0	0	0.000460424	0.0026656	0.00259553	0.0146011
50	ACAAUGACGCUUAUCCACACGACUUCCGGCGGGCCGCGGUGGGUGAUGGG	seedF652	652	0	0	0	0.00577547	0.00259553	0.00938639
50	ACCCAUAACUACGACUAAGGUUAGGAGGGAGGAAGGAUGGCGGAGGACAC	seedF653	653	0	0	0	0.006664	0.00605623	0.00938639
50	ACUGGGAGGGCGGGCACAUGAACCGGCGCAUAUGAUACCUACUCGCUCAA	seedF654	654	0	0	0	0.000888534	0.00259553	0.00938639
50	AGCGCACCCCCUGACGCUUGUCGCGUCCGAUUACAGAGGUGGGUGGUGGG	seedF655	655	0	0	0	0.00310987	0.0034607	0.00938639
49	AUGCUGAAAUCUCCCCGGCCGAUACGGAUCGGGAGGGAGUGGUAGUUUG	seedF656	656	0	0	0	0.00177707	0.00389329	0.00938639
50	AUUCGCAUAUCUUCCUCAUAAAGACGCUUCGGGAUGGGAAGGGAAGAAUC	seedF657	657	0	0	0	0.0013328	0.00259553	0.00938639
50	CGCCUUUCGAUAUACGUUAUCUUCCAUCGAGGGUGGGAAAUAGUGGAGGG	seedF658	658	0	0	0	0.00177707	0.00173035	0.00938639
50	CGUAAUUCUGGUUUAACUUCCAGAUCAACGGGAGGGACGCGGGAUUUGGG	seedF659	659	0	0	0	0.000444267	0	0.00938639
50	CUAGUUUGAUGUUGUUAAAGGUGGCUGGUGGAUGGAUUGGCUGGAGGUUG	seedF660	660	0	0	0	0.00444267	0.00475846	0.00938639
50	GCGGGCUAUUGAGGCGGGUGGGCUUCUGAUCGCUAACUGUCGACGCAUUC	seedF661	661	0.000362438	0	0	0.00844107	0.00735399	0.00938639
50	GGAGGGAGGGCCGAUCUAUCAGUGAAAGAACAACUUGACGCUUAUAUCGC	seedF662	662	0	0	0	0.0026656	0.00129776	0.00938639
50	UACUUAUUGUGGAGGGAGGUGAACACGCUCUGUAGAAAAGGCGCUUUUUA	seedF663	663	0	0	0	0.00355413	0.00432588	0.00938639
50	UUCCGAUUGCCGAUCUGUAAGGGAAGCACAUAUAAGGGAUGUGGAGGGUC	seedF664	664	0	0	0.000460424	0	0	0.00938639
50	ACACUGCGCAGGCGGCAAGGUGGAAGGAGGAGGGAGGUAGUAUAGUGGCU	seedF665	665	0	0	0	0.0093296	0.00562364	0.000521466
50	AUAUGUUACUCGCGCGGACUCGUUUGGUGGUGGAAGGAUGGCGGAGGAUA	seedF666	666	0	0	0	0.0093296	0.00821917	0.0015644
50	CAAAGUACCGAACGUCGUAUGGCCGGAAGGAGGCGGAAGGAGGUGGAGGA	seedF667	667	0	0	0	0.0093296	0.00821917	0.00417173
50	CGCAGGGAAGGUGGAGGAAGGAUGGUGGCGGUUCGAACACGAUAUUGGCA	seedF668	668	0	0	0	0.0093296	0.0069214	0.000521466
50	CGUAUGGUGUUUAGAGUUGGAUGGAUGGAUGGACUGGAGGCGGAGGUAUU	seedF669	669	0	0	0	0.0093296	0.00648882	0.00625759
50	CUCGGGAUGCCAAUCGAUCUAAGAGGUGGGGAUGAGUGCAGGUGGGAUCA	seedF670	670	0	0	0	0.0093296	0.00735399	0
50	GAAGUUGAUGGAUGGCAGGAGGACAGGAGGCUUGGAGGGUCGUAUCUAAG	seedF671	671	0	0	0	0.0093296	0.00519105	0.0031288
50	GCAGUAUCAGUGUGGAAGGGAGGCGGAUGGAGGUGGAGGACUUUCUGUUG	seedF672	672	0	0	0	0.0093296	0.00778658	0.000521466
50	GGCGGGAAACAGUGUGGCUGUUCUAAGGGGGAACUCUCUGACGUUGCGGA	seedF673	673	0	0	0	0.0093296	0.00648882	0.00208586
50	GGUGGGAGGUUUAGACGCUUAAAUUACGCGACGAGUAAAACUACACUGAU	seedF674	674	0	0	0	0.0093296	0.00432588	0.00886492
50	GUUUAGACGAUAGGUAGGUGGACGGAAGGAUGGCGGAGGAUAACGAAGUG	seedF675	675	0	0	0	0.0093296	0.00865175	0.00834346
50	UACCGAGGAACUUGGCUAUAGAGGAGGGGUAAUGCUGGCGGGAAGUACCA	seedF676	676	0	0	0	0.0093296	0.0069214	0.00365026
50	AACACUUUGGAUGGUGGGAGGUAGGAGGCGGAGGUUGACUAUUAGGGUGU	seedF677	677	0	0	0	0.00844107	0.00908434	0.0015644
50	ACUAGCGCGACGAGGAGGAUUGGUGGAUGGAUGGAGGAAGGCAGAAGGCG	seedF678	678	0	0	0	0.00444267	0.00908434	0
50	CAGUAUUGUCCGAUAAGAACCUUAGGCGGUAGGAGGAUGGAUGGGGGAGG	seedF679	679	0	0	0	0.00710827	0.00908434	0.00104293
50	CAUUGGAUGGCGGCGGUUGGAGGUGGAGGUACACGGUUAUUAGUCAUCGA	seedF680	680	0	0	0	0.00355413	0.00908434	0
50	CGUGGACCAGGAUGGUGGAGGGAUGGAUGGACGGAGGCGAUCAUGCCCAG	seedF681	681	0	0	0	0.00888533	0.00908434	0.00104293
50	GCAAAGUGGGCAUAGAGAAAUAGGCUUGGAGGUGGAAGGAUGGAGGAGGA	seedF682	682	0	0	0	0.006664	0.00908434	0.00104293
50	GGAGGGAGGACGACGCGUGGAUUAACGAUGUCGCUCUUGCGGUUUUGCAC	seedF683	683	0	0	0	0.00710827	0.00908434	0.00469319
50	GGAGGGUGGCUACUACACCGUACUUCUAUUCGAGUGGCGGGUGGCGGGUA	seedF684	684	0	0.000420642	0	0.0079968	0.00908434	0
50	GGAGGGUGGUGGGAUACGAAGCCGCUUACUACGACGAGGAGAUGCUCUCG	seedF685	685	0	0	0	0.006664	0.00908434	0
50	GGUGGGAGGACACGAUGUGAUGCAUAGUAAAAGUAAGGACGCCGCCGAAA	seedF686	686	0	0	0	0.00621973	0.00908434	0.00417173
50	UGGAUGCGCCUUUGGUCGGAGGUGGAAGGAGGAGGAUGGUUUUCAUAGCA	seedF687	687	0	0	0	0.00355413	0.00908434	0.00104293
50	AAAGGAUUAAAAAGUACCCAGGAUGGUUGGAGGUGGGAGGCGGAGGCCAG	seedF688	688	0	0	0	0.00888533	0.00821917	0
50	AAGAACGGGAAUGAGGUGAAGGUGGGAGCCAGUGGAUAUCCCCAGCGCCU	seedF689	689	0	0	0	0.00888533	0.00475846	0
50	CCAGAAGGGGGAGGCGGAUGGAGGUGGAAGGCGUAAACUAUAUAUGUCUG	seedF690	690	0	0	0.000460424	0.00888533	0.00648882	0.0015644
50	GCAAUGAAACCAAGACACGCACCUGGCGGAGGUGGAUGGAGGGGGAGGAG	seedF691	691	0	0	0	0.00888533	0.00821917	0.00469319
50	GCACCACUGAGUUCGGAGGUCGGAGGUAGGUUGGUGGAGGGCGUUGACUA	seedF692	692	0	0	0	0.00888533	0.00865175	0.00469319
50	GGAGGGAGGGACACGACGAAACAUGUUGAUAUGAUCCUGUAGACGCUUUU	seedF693	693	0	0	0	0.00888533	0.00821917	0.000521466
50	GGCAGGGAGGUGGAUGGAUGGAAGGAGGUUUCCUACGUUAUCUCACCAUA	seedF694	694	0	0	0.000460424	0.00888533	0.00475846	0.00260733
50	GGUUGUCGGAGGAGGAAGGAUGGUGGAUGGCAUAAAGUUCGUAUAGCAGU	seedF695	695	0	0	0	0.00888533	0.00562364	0.00260733
50	GUUGGCGUGCCCCGCUAUGGUGGAGGUGGACCGGAUGGUGGAGGGAUUUA	seedF696	696	0	0	0	0.00888533	0.00475846	0.00573613
50	UAAAGCGCACCGGAAUCCGGGCGGGAGGGCUACGUUGAUUAAUUUAGGCU	seedF697	697	0	0	0	0.00888533	0.00778658	0.00104293
50	UACCGUGGUGGGAGGAGAAUUACUGGCGCCCCUACUGUUGCGGAACUUCU	seedF698	698	0	0	0.000460424	0.00888533	0.00648882	0.00834346
50	UUUUAAGUAGGGAGGAGGAGGAAGGAGGCGGAGGCUUCCUGAGGUUUACG	seedF699	699	0	0	0	0.00888533	0.00735399	0.0015644
50	AACGCUGCACCCAUUCAGGUAACAGGAGGUGGAUGGAGGCGGAGGACUUU	seedF700	700	0	0	0	0.00621973	0.00259553	0.00886492
50	ACGUCGCUCAGUGAACCGAUAAACGACGCAAAUGGGACCGUGGAGGGUGG	seedF701	701	0	0	0	0.00222133	0.00216294	0.00886492
50	AGUAAUAAUACCCUACACUCAUGGGAUAGGGAUAGGGCCGGGGAACGCUG	seedF702	702	0	0	0	0.000444267	0.000865175	0.00886492
50	AUCGGCGCUACAGAGCCUCACCAAGCUCAUAAAUUAAACAGACGCUUACA	seedF703	703	0	0	0	0	0.00216294	0.00886492
50	CCGAUCGCACAUGGGGUAAUCAGUGGCGGGAGGGUACUAAACGCGAACCG	seedF704	704	0	0	0	0.0013328	0.00129776	0.00886492
50	CCGUGAAUUCCGAUGGGAUGGGCUAAGGGUAUGGGUCAUACUAGACGUUC	seedF705	705	0	0	0	0.00222133	0.00173035	0.00886492
50	CCUACGCUAACGUACUGGGACUGGGAAUGGGCGGGCCGAUCUUUGGCGCC	seedF706	706	0	0	0	0.00177707	0.000432588	0.00886492
50	CGCACCUCAAACAGCUACCGGGAGGGACGGGCUACAAAACAGACUGCCAU	seedF707	707	0	0.000420642	0	0.0026656	0.00173035	0.00886492
50	CGCGCAUUCCGACUGUGCCACGAUCUCGAGGGCGGGACUGCGGAGGGAAG	seedF708	708	0	0	0	0.000444267	0.000432588	0.00886492
50	GACGCAACCUACCAAGGCGCCGGUAUGUCGGUCGUGCGGUGGGAGGAGGG	seedF709	709	0	0	0	0.00177707	0.000432588	0.00886492
50	GGAGGGCGGGGGAACUUCUCCCCGACUGCGAAUACAUAUUAAUAGGGUCU	seedF710	710	0	0	0	0.00755253	0.00302811	0.00886492
50	GGAGGGUGGACGACGCAAGAAUAUACAUUGCCUACUGCGCCCAAAAAUAA	seedF711	711	0	0	0	0.0026656	0.000865175	0.00886492
50	GGAGGGUGGAGUUAUACGGCGACGCAAUGAAUACAUGUUACUUGACGCUA	seedF712	712	0	0	0	0.00755253	0.00562364	0.00886492
50	GGAGGGUGGGGGAUGCGUCAACCCCCUAUUGAUAGGACGCAAGUAACGCG	seedF713	713	0	0	0	0.0079968	0.00778658	0.00886492
50	GGCGGGUGGGGGCUACUCUAAAUGACAGCGAAAAUACUCCCCACCGACUU	seedF714	714	0	0	0	0.000444267	0.000865175	0.00886492
50	GGUGGGAGGACGACGCAUAUAGAGCAUUACGUCUACACAACUACUAUACC	seedF715	715	0	0	0	0.00222133	0	0.00886492
50	GGUGGGCGGGGAGAUAUUCUCCACUGGGUACUGUCCGCACACUUGUUCAU	seedF716	716	0	0	0.000460424	0.00488693	0.00605623	0.00886492
50	GGUGGGUGGACACGACAAUCAUAGUUACUGCAACAUUGUAUACACGCUUG	seedF717	717	0	0	0	0.00488693	0.00129776	0.00886492
49	GGUGGGUGGCUACACGAGCAGGUGAAAUUGAACAGACGCUCCAUUUUGU	seedF718	718	0	0	0	0.000888534	0.000432588	0.00886492
50	UUCCGGUUGUGUUUUAUUUCGAUCUGCAGGGUCGGGUGGGGAAUAUUGGG	seedF719	719	0	0	0	0.0013328	0.00129776	0.00886492
50	UUUAUACUGACGCUGGCUACACGAAUCGGGAAACGGGCGCGGGAAUGGGA	seedF720	720	0	0	0	0.00177707	0.000865175	0.00886492
50	AGACAUAGAAAGGCCGGGAUGGAGGAUGGAGGUGGAGGCAGAACUGAGAU	seedF721	721	0	0	0	0.0053312	0.00865175	0.000521466
50	AGGUUAGUGGUCGGAGGUGGAAGGAUUGGUGGAGGUGAAGGUUUAACUCC	seedF722	722	0	0	0	0.00577547	0.00865175	0.0031288
50	CGGCGGAAGGUGGAUGGAUGGUGGAUGGAAAUGCUCGUGUUUGUUUAAAC	seedF723	723	0	0	0	0.0053312	0.00865175	0.00104293
50	CGGGGGAGGUCGGACGGAUGGCGGAGGUUUAAGUUGAAGAUCGUAAACUA	seedF724	724	0	0	0	0.006664	0.00865175	0.00834346
50	CGUUAAAUGGGUGGAGGUGGAAGGAUGGCCGGUGGAUUCCAUUCUCAUUA	seedF725	725	0	0	0	0.00577547	0.00865175	0.00104293
50	GAAUCACAAACGAGUUGUAAGGCGGAGGGGGAUGGAUGGAGGAGGUGCUA	seedF726	726	0	0	0	0.00577547	0.00865175	0.00104293
50	GGAGGGUUGGGGGAGCUCCCAUCGCCUGCAAAGACGCCAUAUAAGCCUAC	seedF727	727	0	0	0.000460424	0.00844107	0.00865175	0.00417173
50	GGAUGGAGGAGGCUCGGAGGUUGGAGGUACACCAGGUUAGUGAGUGUUGA	seedF728	728	0	0	0	0.0053312	0.00865175	0.0015644
50	UCAUGGUUGGAGGAGGUUGGAUGGCGGAGGUAGAGUCCUAUGUAUAGCUC	seedF729	729	0	0	0.000460424	0.006664	0.00865175	0.000521466
50	UCUAGAGGUAGGCAGGAGGAAGGAUGGCGGAGGUAAUUGUCAGUGUCAUU	seedF730	730	0	0	0	0.00577547	0.00865175	0.00469319
50	AACGACGACCCUAGCAAUGUUUAACGCCGACGGGCGGGCGGGAUAUGUGG	seedF731	731	0	0	0	0.00844107	0.00648882	0.00417173
50	AAUCGCUCCGUACCAAUUAUGUUGGUGGUGGCGGACGGAUGGAUGGAGGG	seedF732	732	0	0	0	0.00844107	0.00735399	0.00365026
50	ACUGGAGGUGGAUGGAGGAGGAGGACCCGUGUUUGGUGGGUGUUUGAUAG	seedF733	733	0	0	0	0.00844107	0.00648882	0.000521466
50	CAGCAUUUAAUUCACAACAGGGUGGAUGGAAGGACGGAGGAGGAAGGUUU	seedF734	734	0	0	0	0.00844107	0.00519105	0.00469319
50	CCUGGGCGGAUGGUGGAUGGAGGUGGAGGACUAGGUUUUAUACGCGGUGU	seedF735	735	0	0	0	0.00844107	0.00562364	0
50	CGGCGGAGGAGGAUGGAUGGUGGCGGUCCUGUGGAGUAGAUACGUUAAUC	seedF736	736	0	0	0	0.00844107	0.00562364	0.000521466
50	CUAGUGCAUGUGGUUGGUAGGAGGCGGAAGGAGGGCGGAGGCAAUUCUGC	seedF737	737	0	0.000420642	0.000460424	0.00844107	0.0069214	0.000521466
50	CUGACGCAUAAAAAUCGCUGUUCCGGUUGUGGUGGGCCGGUGGAGGGAAG	seedF738	738	0	0	0	0.00844107	0.0069214	0.00365026
50	GGAGGGAGGACACGCGCUAUUAAGGACGCCCAACACGCUGCUUUUUGCCU	seedF739	739	0	0	0	0.00844107	0.00735399	0.00260733
50	GGAGGGAGGUACAUGAUGCAAUUUUUCCGUAUGCGCUGUGCCGGUCGUUU	seedF740	740	0	0.000420642	0	0.00844107	0.00778658	0.00834346
50	GGAGGGUUGGGGGAUGCUUCCCGCCUCCCCGAAUAUGUACCCUGCACCAC	seedF741	741	0	0	0	0.00844107	0.00778658	0.00260733
50	GGAUGGGAGGGGGAUGCUUUCCUUGGUUACUCUCUUACUCUAUCAUGAUU	seedF742	742	0	0	0	0.00844107	0.00562364	0.00104293
50	GUACGCAUGAGGAUGGUUGGAGGCAGGAUGGCGGAUGGCGCUAGGCUCAU	seedF743	743	0	0	0	0.00844107	0.00735399	0.0031288
50	UUCUUUCCCAUGGGCUAGGUGGCGGAAGGAUGGCUGGAGGUGUUCAAUGU	seedF744	744	0	0	0.000460424	0.00844107	0.00778658	0
50	AACCGAUUUUGUGGCUAUUAUUUGACUUCCGAUACGGGAGGGUGAGGAGG	seedF745	745	0	0	0	0.00755253	0.00432588	0.00834346
50	AACGUAAACUUAUCACUCGUUCAUAUUUGGGAUAGGGCGAAGGGAAGGGU	seedF746	746	0	0	0	0.000444267	0.00129776	0.00834346
50	AAUAUUGAGCAGGCGUACUUCUAUGAUCUAGUGGGCCCGGGAGGGAAGGG	seedF747	747	0	0	0	0.00177707	0.00216294	0.00834346
50	AGGCGUGCGUUCUGAUAAACAAGCCCUUCCGAUAAGGUGGUUGGUGGGAA	seedF748	748	0	0	0	0.00177707	0.000865175	0.00834346
50	AUUUGGUGAGUAUGGAAGGUUCAUGGAGGCUGGAUGGAUGGCGGAGGCGA	seedF749	749	0	0	0	0.000888534	0.0034607	0.00834346
50	CCGAUCUGUAUUGUCUUCUACCCGGGGAUUUUGAGGAGGGAGGGUGUUCU	seedF750	750	0	0	0	0.0013328	0.00259553	0.00834346
50	CGCUUGAGUUCCACCAGUGUGGGGUGUUAUGGGGCGGGGAGGUUCGGCUC	seedF751	751	0	0	0	0.00310987	0.00389329	0.00834346
50	GACGGUACCGUGGUGGGAGGAGAACGGAUUUCCAACAAGCCCUUGACGCA	seedF752	752	0	0	0	0.0079968	0.00475846	0.00834346
47	GAUACAUGGGUAGGGUUAUUGGGCAGAGAUAAUACAGCACCAAAUUG	seedF753	753	0	0	0	0.00177707	0.00389329	0.00834346
50	GCACGACUAUGUCUUAUCCCUAGAAAUGCCGGGCUAUUGUGGUGGGAGGG	seedF754	754	0.000362438	0	0	0.00177707	0.0034607	0.00834346
50	GGAGGGAGGGGGUUAUCCCUGUCUACACGCGAUUGCUUGUACAUGUGCUC	seedF755	755	0	0	0	0.00355413	0.00475846	0.00834346
50	GGAGGGAGGUACACGAUAACGGCGCGCAUAACACCCUACAGCGUGAGAUC	seedF756	756	0	0	0	0.0039984	0.0034607	0.00834346
50	GGAGGGUGGAAUACCUGCGCGACCAACGUUGUAGCGACGCUAUGUUUAUG	seedF757	757	0	0	0	0.000888534	0.000865175	0.00834346
50	GGAGGGUGGACGACGCACACUAAACAAGCAUACUUAUCGCGACGCAAUGU	seedF758	758	0	0	0.000460424	0.00177707	0.00302811	0.00834346
50	GGAGGGUGGUAGACCAGACGCAAAUAUCCGACAUGGAAUACGGCGCGGAG	seedF759	759	0	0	0	0.00444267	0.00562364	0.00834346
50	GGUGCUGUUUCCAAACCAGAAUGGGUUGAGAGGUGGGUGGAUUAUGAUCU	seedF760	760	0	0	0	0.00577547	0.00562364	0.00834346
50	GGUGGGAAUGGGGGAUGCUCUCGGGACAGCCCUGGACACUAUUCUCACUG	seedF761	761	0	0	0	0.00621973	0.00259553	0.00834346
50	GGUGGGUGGGACGACGCCACUACACGUAUACACUCACUGACGCGUUACCU	seedF762	762	0	0	0	0.00355413	0.00302811	0.00834346
50	GGUUGUGGAAGUGGAAGGAUACCUGGGUUUAUAUCGGUGAGAGGGAUAGA	seedF763	763	0	0	0	0.0013328	0.00259553	0.00834346
50	GUUUCGCAACCGUCCGUACUUCCAUCUGUAUGAGGACCGGGAGGGUGGGU	seedF764	764	0	0	0	0.00755253	0.0069214	0.00834346
50	AGCUAAAGUUUUGUGGGCGAGAACGUGUAGAGGCGGGAGGGAUGUGCUGU	seedF765	765	0	0	0	0.00710827	0.00821917	0.00208586
50	CACCGAUUUACACCCAACCAGGUGGUGGUGGACGGAGGUGGAGGAGAUGC	seedF766	766	0	0	0	0.00710827	0.00821917	0.00625759
50	CAUCGUACGCUAGGAUUGAAAUGUAAUGAGGAAGUGGUGGGUGGCAGAGU	seedF767	767	0	0	0	0.00488693	0.00821917	0.0031288
50	CCCAAACAAGUACGCCUUUAUCCGACAGUGGUGGGGCCUUGCUGGAGGGG	seedF768	768	0	0	0	0.0079968	0.00821917	0.00208586
50	CGUUGAUAGUCUCCAGACGACUUCUCCGAUCGAUGUGGUGGGUGGCGGGU	seedF769	769	0	0	0.000460424	0.0053312	0.00821917	0.000521466
50	CUAAAUGUACUGGCGGAGGAGGAUGGAUGGCGGAGGGUAGGUCCGUACCA	seedF770	770	0.00326195	0.00420642	0.00644594	0.0039984	0.00821917	0.00469319
50	GACACGCGGAGGGAGGUGGAUGGAUGGCGGAUGGGUUGUUAUGCCAUUGU	seedF771	771	0	0	0	0.00488693	0.00821917	0
50	GGAGGGUGGACGACGCACAUUAGACCACGGCAUUUUCCGUCUUCAAAUGG	seedF772	772	0	0	0	0.00755253	0.00821917	0.0015644
51	GGCCCUGUAGAUCUGUGACGUCGAGGUGGGAUGGUGGAUGGAGGGGGAGGU	seedF773	773	0.000362438	0	0	0.00710827	0.00821917	0.000521466
50	GGUGGGAGGACACGACGACGAUAUGUGAAUAGGCACGCGCUUUAUCCAAG	seedF774	774	0	0	0	0.00488693	0.00821917	0.0031288
50	UAUAACGAGGAUAAGGGGGACGGUGGAUGGAUGGCGGAGGUGUCUAACUA	seedF775	775	0	0	0	0.00755253	0.00821917	0.000521466
50	UCCUUUUAAGCGUUAUCAGUCAGUGGCGGAUGGGGGACGGAGGUGGAUGG	seedF776	776	0.000362438	0	0	0.00710827	0.00821917	0
50	UCUGAGUGGAUGAGGUAGUGGACUGCGACUUUACAAUAGCGGUGUAGUGG	seedF777	777	0	0	0	0.0079968	0.00821917	0.00521466
50	UGCAUUGGGCGUCUUAAUGCUCUGGCGGAUGGUGGAUGGAGGAAGGAGGG	seedF778	778	0	0	0	0.00621973	0.00821917	0
50	UGCUGGGAGGCGGUGGAAGGAUGGAGGUGGAUCGAAUCUCGAAAACUGUC	seedF779	779	0	0	0	0.0053312	0.00821917	0
50	UUUCGUCUGAGCUCUAGGUGGAUGGACGGACGGAAGGGGGAGGAUUCAGG	seedF780	780	0.000362438	0	0	0.0053312	0.00821917	0.0015644
50	AAUACGGGACGGCGGAUGGGGGUUGACGGUGGUUGGCUGCUUCACGUCUA	seedF781	781	0	0	0	0.0079968	0.00778658	0.00260733
50	CAUUGUAUGUACGCGGUGGCACGGAGGAAGGAGGCGGAGGUUUUUACGAA	seedF782	782	0	0	0	0.0079968	0.00735399	0.0015644
50	CUCAGGGAGGGAGGGCGCACCACGUACUUCUAUUGCCUUAAGGUACGCUC	seedF783	783	0	0	0	0.0079968	0.00216294	0.00260733
50	GACGUUAUUUUGAAUAGGCGGAGGAGGAUGGAUGGAGGAUUGGUGAGCCC	seedF784	784	0	0	0	0.0079968	0.00475846	0.00521466
50	GAGGUACGGAUGGUGGAUGGAGGUGGAGGGCAACGUGCGUAUCAGUGGUG	seedF785	785	0	0	0	0.0079968	0.00605623	0
50	GGAAGGCGGAGGACGGAGGCUGGAGGAUAGCGUGCUAUUACAGGUGUGCG	seedF786	786	0	0	0	0.0079968	0.0034607	0.00365026
50	GGAGGGAGGGGGACUCUCUCGUGACGUUCCCCAAUAAGGCGAGGUUCUCC	seedF787	787	0	0	0	0.0079968	0.00475846	0.00417173
50	GGCAUGGAGGAGGACGGAUGGCGGAGGGAAGAGGAGUGUAUUCUUGAAAA	seedF788	788	0	0	0	0.0079968	0.0069214	0.00104293
50	GGCGGGUGGGACACGUCGCGAUUAAACAUGUUACUUGCAAAGACGCCUCC	seedF789	789	0	0	0	0.0079968	0.0034607	0.00469319
50	GGUGGGUGGGCGCUGCUCUCCAAGCGUGACCGAUCCAGAUUGACGCGCCA	seedF790	790	0	0	0	0.0079968	0.00562364	0
50	GGUGGUAGAAGUGCAAGUAGGUAGGAGGUGGAUGGAUGGUGGCGGCUGAA	seedF791	791	0	0	0	0.0079968	0.00562364	0.000521466
50	GUGUGUGGAUUAAUGGGAGGCGGAGGUAGGCCGGCUUGGAGGGCUGUGGA	seedF792	792	0	0	0	0.0079968	0.00519105	0.0015644
50	UACCCGGGUGAUCAUAUUGUUGUCUGGCAGGCGGAGGACGGAGGUGGAGG	seedF793	793	0	0	0	0.0079968	0.00605623	0.00104293
50	UACGGGGAGGGUGGUGAUCACGAUGCCCCUACUGUGACUGCUUCCUGUCU	seedF794	794	0	0	0	0.0079968	0.00778658	0.0031288
50	UGGAAGGGGAGGAGGGAGGACACACGCUUGUAAAUACCUCCCCCUAUGCG	seedF795	795	0	0	0	0.0079968	0.00605623	0.00625759
50	UUCAUUGCGAAUGUAGUAAUGGAAGGGGGAGGAUGGAUGGCCGGAGGGUU	seedF796	796	0	0	0	0.0079968	0.0069214	0.00365026
50	UUCGUUGUAGAGAUUAAACGGUGGAUGGACGGAUUGGAGGUGGAGGGAAC	seedF797	797	0	0	0	0.0079968	0.0069214	0.00260733
48	AACACGACGAAAUUAAAAUUUACGCCUCACCAAGCUCAAAACGACCUC	seedF798	798	0	0	0	0.00488693	0.00389329	0.00782199
50	ACCGCUGAUCUGCAAACGGUGGACGGAGGACGGAUGGAGGGGGUUACCUA	seedF799	799	0	0	0	0.00577547	0.00562364	0.00782199
50	ACGACGUCUAUCUACACAACGCUGGGUAGGGAUAGGGCGCGGGUUUCGCU	seedF800	800	0	0	0	0	0	0.00782199
50	ACGAUCUUUAUGGGACGGGAUAGGGAUUAGGGUCCGUAUUCACUUUCCCC	seedF801	801	0	0	0	0.000444267	0.000432588	0.00782199
50	AGGAGGUGGAUGGAUGGCUGGAGGUUGUUUGAAUUGUAAAUUUGUAUAUA	seedF802	802	0	0	0.000460424	0.0026656	0.0069214	0.00782199
50	CAAUAACAUUGGUGGUUGGUGGAAGGAAGGCGGAGGAAUCGAGUAAAAAG	seedF803	803	0	0	0.000460424	0.00310987	0.00519105	0.00782199
50	CACGCACGCAAUCGCGGGGCUUCAGAGGAGGGAGGGACGCUACGCAUAAG	seedF804	804	0	0	0	0.0039984	0.0034607	0.00782199
50	CAUAUCUUUACGAACGUUUCCGUCCGAGGGGUGGGGCGGAGGUGUUGGGG	seedF805	805	0	0	0	0.0026656	0.000865175	0.00782199
50	CGACGUGUUAGACGCUCAAAUAUGGGUUUGGGUUAACGGGGUACUUGGGC	seedF806	806	0	0	0	0.00310987	0.00389329	0.00782199
50	CUACGCAGACAAUCUUGAGGCGACGCGGGUGGCGGCGGGACUGACGCUUA	seedF807	807	0	0	0	0.0013328	0.00173035	0.00782199
50	GGACGCAGACGACGCCUAAGAUUCUAAGGGAGGGAAUCGGGAUUUGGGCA	seedF808	808	0	0	0	0.000888534	0	0.00782199
48	GGAGGGAAUGGGAAUUCUACACGAUAUACCCUGCACGCUUACAUCUAC	seedF809	809	0	0	0	0.00488693	0.00216294	0.00782199
50	GGAGGGAGGCUACACUGACGAGAAAAACUGACGCUACUCACAAACAACCC	seedF810	810	0	0	0	0.00177707	0.00173035	0.00782199
50	GGAGGGAGGGCUAUUUCGAAACACGACUCCUAUGCGCACCUUACUGCUCG	seedF811	811	0	0	0	0.00444267	0.00475846	0.00782199
50	GGAGGGUAAAGGGGGAAACCUCUCCCCCCUAUACAUUUGAUAUAAGCGGA	seedF812	812	0	0	0	0.00222133	0.00173035	0.00782199
50	GGAGGGUGGGGGAUGUACCCCCUGUACGCGACAUUUUUACAGCACGGCAG	seedF813	813	0	0	0	0.0013328	0.000865175	0.00782199
50	GGCGCUUAGCUUCCUUGAUCGAGAGGUGGGAGGGCGACGCCACAGGGGAA	seedF814	814	0	0	0	0.00710827	0.00562364	0.00782199
50	GGGAUUGGGCAUUAUUGGGUAAUGUGAGCGACGCUUCCUACAUGGCUCCA	seedF815	815	0	0	0	0.000888534	0.000865175	0.00782199
50	GGUGGGAGGCUAUACGACAAGUACAUUUACAAUCACAGGACACGCUUUUU	seedF816	816	0	0	0	0.00310987	0.00216294	0.00782199
50	GGUGGGCGGGGGCUACUCUUCCCGGCCUCAAGUAAAGAAAGUUAAUGGAA	seedF817	817	0	0	0	0.00488693	0.00735399	0.00782199
50	GGUGGGUGGCUGCACGACGAGAAAAAUAACUACAUGCGCGGAAUAAUGAC	seedF818	818	0	0	0	0.00310987	0.00129776	0.00782199
50	UACCGGGCAAGGGAACGGGCAGAUUGAAUCUAGGCGCAACUACACAUUCC	seedF819	819	0	0	0	0.00310987	0	0.00782199
50	ACUCUAUUGCAAGAAGGUUGGCGGAGGUCGGAGGCGGAGGGUUUCUAAGG	seedF820	820	0	0	0	0.0053312	0.00778658	0.00469319
50	AGGAGGUGGAUGGAGGUGGAGGCAUCCGGUCAUGGAGACGUGUUAGAUUA	seedF821	821	0	0	0	0.00310987	0.00778658	0.000521466
50	AUACGAACGCGUUGGAUGGUGGAGGUUACGGAGGUGGAUGGCAUUUCUAU	seedF822	822	0	0	0	0.006664	0.00778658	0.0031288
50	AUGGAGGAGGAGGACGGACGGCGGAGGGCUCACUAAAACUGUGAAAACAG	seedF823	823	0	0	0.000460424	0.00621973	0.00778658	0
50	AUUGGAGGUGGAGGAAAGGAUGGCGGAGGAGAUCUGUCGUGUUACCUUUU	seedF824	824	0.00579901	0.00336513	0.00690636	0.00444267	0.00778658	0.00469319
50	CACACAUACGAUCCAGCUGAGUGUGGCGGAGGCCGGAUGGAGGUGGACGG	seedF825	825	0	0	0	0.00710827	0.00778658	0.00417173
50	CACGACAGCUACACACGCAAAGCAGGAGGGACUGAGGUGGGGUUAUAUGA	seedF826	826	0	0.000420642	0	0.0137723	0.00951693	0.00834346
50	CGAACACCACAGACAACUGGAGGUGGAGGACGGAAGGCGGAGGCGAACAG	seedF827	827	0	0	0	0.00577547	0.00778658	0.00521466
50	CGCGGUGGAGGUGGACGGACGGUGGAGGGUUUUGUAAUAUGUUUAGAAUA	seedF828	828	0	0	0	0.00577547	0.00778658	0
50	CGUAAAACACCGUGGAGUAUGGGUUGAGUGGCGGGAGGAAUUUUUAUCGU	seedF829	829	0	0	0.000460424	0.00488693	0.00778658	0.000521466
50	GAGUCGUGGGGGAGGCGGAAGGAUGGUUGGAGGGUUCUGCCUUUCUUUUA	seedF830	830	0	0	0	0.0053312	0.00778658	0.00208586
50	GAUAGCACCCAUUAGUUACGGAUGGCGGAGGCUGGAUGGAGGGAGGCACU	seedF831	831	0	0	0	0.0026656	0.00778658	0.000521466
50	GAUGGCGGCACGGUGGAUGGAGGUGGAGGACUUGACGCUUACUCAAAGAA	seedF832	832	0	0	0	0.00621973	0.00778658	0.000521466
50	GAUGGUGGGUGGAGGGCGCCUCGAUGUGAUACAGUUCCUCUGAGCCAUUA	seedF833	833	0	0	0	0.006664	0.00778658	0
50	GAUUAUAAAAACGUAUUUAGGAUGGAUGGAGGACGGAAUGGUGGAUGGAG	seedF834	834	0	0	0	0.00222133	0.00778658	0.00417173
50	GCUACUAUUUAUCAGAAUAUACACUGGUGGAGGAGGAUGGAUGGAGGAUG	seedF835	835	0	0	0.000920848	0.00710827	0.00778658	0.00104293
50	GGCGGGAGAGGGGAUGCUCUUCGUUCAUACCUCCCAGAUACACCGGCUAU	seedF836	836	0	0	0	0.00444267	0.00778658	0.0015644
50	GGGGUUUUUUACGUUUACUCUCUGGCUGGGGGUGGAGGGACGUCUUCUUC	seedF837	837	0	0	0	0.00755253	0.00778658	0
50	GGUGGGCGGGACACGUCGCUAUGGUUUCCUACGUGCACUUUCGAUCAAAU	seedF838	838	0	0	0.000460424	0.00621973	0.00778658	0.00417173
50	AUAGUGGCGGCGGCGGAUGGAUGGUGGAGGCUUAUAUCUAUCAAGGUGGC	seedF839	839	0	0	0	0.00755253	0.00648882	0.00365026
50	CAGGUAUAAUGGUGGAGGAGGAUUGGAUGGCCGGAGGUUGAGGUGCGACA	seedF840	840	0	0	0	0.00755253	0.00648882	0.0015644
50	CAUAGGGUACAUUAGUUGAGAGGAAGGUGGAGGCAGGAUGGCAGGAGGUU	seedF841	841	0	0	0	0.00755253	0.00432588	0.00208586
50	CCAAAAAGUUUUAUAGCAUAUGGAGGAUGGAGGACGGAUGGAUGGAUUGG	seedF842	842	0	0	0	0.00755253	0.00605623	0.0015644
50	CCCGUAUGUGUCUCCGUGGGGGGAGGCGGAUGGAGGUGGAUGGUUUUUAU	seedF843	843	0	0	0	0.00755253	0.00519105	0.00104293
50	CGGGUUGGAGGCGGACGGAUGGGCGGAGGCAAACGCUGUUGUGAAAUAUG	seedF844	844	0	0	0	0.00755253	0.00562364	0.00260733
50	CUCGCGGGAGGGAGGAGCUACAUGACCAUACGAAACUACACGUGAUGCCC	seedF845	845	0	0	0	0.00755253	0.00475846	0.00365026
50	GGUCCUAUUUGGAGGAGGUGGAAGGUAUGGUUGGAGGCUGUGAAUGAAUG	seedF846	846	0	0	0	0.00755253	0.00389329	0.00469319
50	GGUGGGAGGACGACGCAUGGCAACAAUUACGGCGCAUUCAUAGGCAAUAU	seedF847	847	0	0	0	0.00755253	0.0034607	0.00417173
50	UGGAGGAGGACGGAUGGAUGGAGGGACGCCUAACCCAACUUUCUGCAUUU	seedF848	848	0.000362438	0	0	0.00755253	0.00432588	0.00260733
50	AAUGGUUAAGGAGGAGGACGGAUGGUGGAAGGCAAAACUGAACACAGUAA	seedF849	849	0	0	0	0.00355413	0.00735399	0.0015644
50	ACCGUUUGUUAACCUCCGGUGAUUCGGAUGCCGAGGUGGGGGGGAGAAAA	seedF850	850	0	0	0	0.0053312	0.00735399	0.00208586
50	ACGGAUCAAGGGAGGGAGGAGAAGCUCGUGACGCCAAAUUACAUUGCUCU	seedF851	851	0	0	0	0.00444267	0.00735399	0.000521466
50	AGAACGUCCCUUAUGUUGCCCAUGGCGGAGGUGGGAAGGACGGUGGAGGG	seedF852	852	0	0	0	0.00488693	0.00735399	0.00208586
50	AGAUUCGAAUCAUCGUCGCUAGGCUGGAGGAAGGAAGGAGGCGGAGGUAG	seedF853	853	0	0	0	0.00222133	0.00735399	0.0015644
50	AUGGAGAGAUGGUGGAAGGAUGGCGGAGGCAACGACCCUGUGUGUCGGGU	seedF854	854	0	0	0	0.0039984	0.00735399	0
50	AUUAGACUGGCGGAGGCGGAUGGAUGGUGGCGGGAUUAUCUAAGGCUGGG	seedF855	855	0	0	0	0.0053312	0.00735399	0.000521466
50	CCCGUCUACACACGAAGAAAAGGGAAAGAGGAGGGUGGAGAUGACGCUGU	seedF856	856	0	0	0	0.00621973	0.00735399	0.00208586
50	CCCUGGUGUAUACUACAGAACAAAGGUGGUAGGCGGACGGAGGCGGAGGU	seedF857	857	0	0	0	0.00621973	0.00735399	0.00260733
50	CGAUCACGAGGCGGCGGAGGAUGGAGGUGGAGGUAUCCCAUCCCGAAUGA	seedF858	858	0	0	0	0.00355413	0.00735399	0.00260733
50	GCAAUGGUAGGCCUGAUGGCUGGUAUGGAGGUGGACGGAUGGAAGGAGGG	seedF859	859	0	0	0	0.00177707	0.00735399	0.0015644
50	GCCUCAUAGAGACGCUGACUGUUUUUGCUCUAUUGGGUGGGUGAGGAGAU	seedF860	860	0	0	0	0.006664	0.00735399	0.0031288
50	GCGGGAUAAUUGAGGAUGGCGGAGGUUGGUAGGCGGAGGUUACCUUAUAC	seedF861	861	0	0	0	0.00488693	0.00735399	0.000521466
50	GGAAUCCAUCACUUGUGUGUCCUUGGCGGAGGCAGGACGGAGGCGGCGGA	seedF862	862	0	0	0	0.0053312	0.00735399	0.0015644
50	GGAGGGAGGAAGCAUAUAGUUUACGGCGCAAAUGGAAUUAUAGUACGCUC	seedF863	863	0	0	0.000460424	0.00577547	0.00735399	0.00208586
50	GGAUACCUUAUGCGAGCGACUGGUGGAGGACGGAUGGCUGGUGGAGGGUA	seedF864	864	0	0	0	0.00577547	0.00735399	0.00208586
50	GGAUGGCGGAGGAUGGAUGGAGGAGGUUACGCCCGUGUCCGCAGGCUCUU	seedF865	865	0	0	0	0.00444267	0.00735399	0
50	GGGUUUUCUGGAGGCAGGAGGCUAGGCUGGUCGGAGGGUGUAUGGCUGUU	seedF866	866	0	0	0	0.0053312	0.00735399	0.00365026
50	GGUGGGUGCGGGGUUACUCUCUGGGUCUCCCUUAUUUAUACGAGCAUAUA	seedF867	867	0	0	0	0.0039984	0.00735399	0.00104293
50	GGUGGGUGGACACGAGUGCAAGUCGAUCAAAAUUCUGAUAUCAUGACGCU	seedF868	868	0	0	0	0.00444267	0.00735399	0.00730053
50	GGUGGGUGGUUAUACAAGGAUUUGAGACGCUCCGUCAUGACGCUGACUUG	seedF869	869	0	0	0	0.00577547	0.00735399	0.0015644
50	GUCCAUUUUCUGCUAUCUGGUGGAAGGUGGAAGGAUGGCGGUGGGCCCCC	seedF870	870	0	0	0	0.0026656	0.00735399	0.00365026
50	GUUCGCGGUUUAUAUAACUUGGCAGGCGGAGGUUGGAGGCGGAGGGUCGA	seedF871	871	0	0	0	0.0039984	0.00735399	0.000521466
50	UCGCCGACUGUGAAAUAUGUGUAGAUGGAGGGUGGCGGGCCACAUUAAAC	seedF872	872	0	0	0	0.006664	0.00735399	0.0015644
50	UGAUAUCGGUAGGAGGCGGAAGGAGGCUGGAGGGGAGAACUAUCCCUGAU	seedF873	873	0	0	0.000920848	0.00355413	0.00735399	0.00104293
48	UGAUCGUAGCUAGAAACCUAAGGAGGUGGUGGAAGGAUGGAGGAUGGC	seedF874	874	0	0	0	0.00444267	0.00735399	0.00469319
50	UGGCGGUAAAGGUGGAUGGAUGGUGGAGGCCCUUGUACCAUAGACAUGCU	seedF875	875	0	0	0	0.00310987	0.00735399	0
50	UGGUGGCUGGCGGAUGGAGGCGGAGGUUUUUUUAAGAGCGCACUGCUCUU	seedF876	876	0	0	0	0.00488693	0.00735399	0.0031288
48	AAAGGACCCCCCUGCAGAUCUAUACUUGAGGAGGGAGGUGGGACAUAU	seedF877	877	0	0	0.000460424	0.00177707	0.0034607	0.00730053
50	AACCAAUACUUCCCGGAUGCAAGAGCCGAUCAUUGCGGAGGGUGGAGGGA	seedF878	878	0	0	0	0.000888534	0.000865175	0.00730053
50	ACUGAGAUGACCCUACACAAUUGGGCCGUGGAGGGAGGGUAUGCGUUGGU	seedF879	879	0	0	0	0.000444267	0.00129776	0.00730053
50	AGAUCUGUCACACCAACUAUUCAUUCCGCAGGGCCAGGGCGGGACACGGG	seedF880	880	0	0	0	0	0.000432588	0.00730053
50	AUCCCAGAAUAGUGAGCCGUGGCCGGAAGGUGGAUGGAUGGCGGAGGAAU	seedF881	881	0	0	0	0.00488693	0.00562364	0.00730053
50	AUGACGCUGCCUAACACGAGACGUUGGGUAUGGGAAGGGUAUAGGGCUAA	seedF882	882	0	0	0	0	0.00129776	0.00730053
50	CCGAUCGCGCACAUCACAUUUUUCCGCGGGCGGGACGGGCGUGUUGUGGG	seedF883	883	0	0	0	0.000888534	0	0.00730053
48	CGACGCAAUAUACGCGACGCAUUGGGGCAUUGUAUGCUGAGAGGUGGG	seedF884	884	0	0	0	0.00310987	0.00302811	0.00730053
50	CUGGAGGAAGGCUGGAGGAAGGAUGGUUGGAGGUAAUUCUUUGACUAGUG	seedF885	885	0	0	0	0.006664	0.00389329	0.00730053
50	CUUACGCGCGUUCCGAAACUACAUGCCUCCGAUGUGGCGGGAGGGAUGGG	seedF886	886	0	0	0	0.00310987	0.00173035	0.00730053
50	GCAGAUGAGGACGUAGACUAAUGGGCCGUAUAUGUGGGUAGGGCGGGCGU	seedF887	887	0	0	0	0.000888534	0.00259553	0.00730053
50	GGAGGGACUGUGGAGGUGAAGAAACCUCAACUAACGAGCGAACAAAAGUA	seedF888	888	0	0	0	0.006664	0.00389329	0.00730053
50	GGAGGGAGGACGACGUUGGCAUGCAUACGACCUCUCGACGCUUAAUUUAC	seedF889	889	0	0	0	0.00177707	0.00173035	0.00730053
50	GGAGGGUGGAAAUCCGCGACGUAUGAUUUCAUAAGCCUACACAUUAAUCU	seedF890	890	0	0	0	0.0013328	0.00216294	0.00730053
50	GGAGGGUGGCUACACGAAAUCAUAUGCAUGACAUUUCGCCUACAGACGUU	seedF891	891	0	0	0	0.000444267	0.00173035	0.00730053
50	GGAGGGUGUGGGGAACCUCCAUGUUAAUGUGUCAUUGUUGUCGUUACUGA	seedF892	892	0	0	0	0.00444267	0.00259553	0.00730053
50	GGCGGGUCAGGGGGAUACUCCCACGUUAGGGUACAUUUCUCCACCUGCGG	seedF893	893	0	0	0	0.0039984	0.00648882	0.00730053
50	GGUGGGAGGGCCGAUCUACAUCACAAGACGAUUCAAACAUGACGACAAGA	seedF894	894	0	0	0	0.000888534	0.000865175	0.00730053
50	GGUGGGUCGGGGGAGCUCCCCAUGUUUUGUUAGCAGUCUCAAGUGAAACC	seedF895	895	0.000362438	0.000420642	0	0.00222133	0.00173035	0.00730053
50	AAGAGGCGGGGUUAUGCUGGUGGGUGAAACAGCUAGAAUGCAAGGUGAUA	seedF896	896	0	0	0	0.00710827	0.0069214	0.00208586
49	CAGUUCAUGGGUGGGACUGCAUGCGGAGGGAUAAGUCGGCGAUAAAAUU	seedF897	897	0	0	0	0.00710827	0.00432588	0
50	CAUAUUUCACAGACUUGGGACGGAAUGGUGGAUGGAUGGAGGCGGAGUUG	seedF898	898	0.000362438	0	0.000460424	0.00710827	0.00562364	0.000521466
50	GGCGACUCAGGUACUGGACAACCGGACUCUAGGGUUUCGGGCGGGCACUA	seedF899	899	0	0	0	0.00710827	0.0069214	0.00365026
50	GGCGGGAGGGCAGAUACCCCCAUACUAAGCAUAAAAAUCGAAGCAUGUGG	seedF900	900	0	0	0	0.00710827	0.0034607	0.0031288
50	GGUGGGAGGUGACUAAAAUGAACGACGCAAAUAUAGUGGCGUGAUUCCGA	seedF901	901	0	0	0	0.00710827	0.0069214	0.00260733
50	GGUGGGUGGACGACGCAAAGUAGAGAUUUAUUUGUGACGACGUUCAAACA	seedF902	902	0	0	0	0.00710827	0.00475846	0.0015644
50	UAACGACCUAGGCGGAUGGUAGGAUGGAGGGGGAGGUCAUUUGGUAAGAA	seedF903	903	0	0	0	0.00710827	0.00562364	0
50	UACACUCUUUGACGCAAUAGGUUGGAUGGUUGGAAGGAUGGUGGAUAGGA	seedF904	904	0	0	0	0.00710827	0.00389329	0
49	UAGGCGGAAGGCGGAAGGAUGGUGGAGGGUUCUUCACUCUACCGUGCUA	seedF905	905	0	0	0	0.00710827	0.00562364	0.00260733
50	UCCGUACAUUGUCCCCUACGGAUAGGUGGAUUGGUGGACGGAGGUGGAGG	seedF906	906	0.000362438	0	0.000920848	0.00710827	0.00519105	0.00208586
50	UCGUAUGGCAAUCCUAUACCGUUCUCUAAGUUGGUGGGUGGAGGGAAAGG	seedF907	907	0	0.000420642	0	0.00710827	0.00216294	0.00208586
50	UUCAAGCGGGCAAUUUGGAGGAGGAGGUAGGCGGUGUGGAGGUCGUGAUU	seedF908	908	0	0	0.000460424	0.00710827	0.0034607	0
50	UUGAUUUUGUGAACAAGUAGGCGGAGGUCGGAUGGAUGGUGGCUGGUUAA	seedF909	909	0	0	0.000460424	0.00710827	0.00432588	0.00365026
50	AGGCGAUUGAAACCUCAGAUAGGCGGUCAGGCGGAUGGAUGGUGGAGGAA	seedF910	910	0	0	0	0.0039984	0.0069214	0.000521466
50	AUAUACAUUGGAGGAGGAUGGAACGGAGGCGGAGGAAGCUUAACGUCCCA	seedF911	911	0	0	0	0.0053312	0.0069214	0.00365026
50	AUUCGAAAGACUGCGUGAAUGAGGAUGGUGGAGCGGUAUGGCGGAGGAUG	seedF912	912	0	0	0	0.00488693	0.0069214	0.0031288
50	CACGGCAAAAAUCAGGCGCUCUCUCUCAACGGACCAGAGGCGGGUAGAGG	seedF913	913	0	0	0	0.006664	0.0069214	0.00104293
50	CAGACGCGAAAUUUUGUUGCUCUGGAGGAUGGAGGCUGGCUGGCGGAGGC	seedF914	914	0	0	0	0.0053312	0.0069214	0.00573613
50	CAUCCGACCUCUUUACUGAUCGCAGAGGCGGGUAGAAUUUGUGGAGGGUU	seedF915	915	0	0	0	0.00444267	0.0069214	0.000521466
50	CCCUUCCAAUCGCUCUUACGACCUGGGAAAGAGGUGGGCGGGCGACGCAA	seedF916	916	0	0	0	0.00577547	0.0069214	0.000521466
50	CGUAGCCUAAGUUUUAGGACAUCGGGUGGGCAGGGCAGUAAGUGUGUUAA	seedF917	917	0	0	0	0.00355413	0.0069214	0.0015644
50	CUCUUAAGGGAGGUGGAAGGAUGGUCGGAGGAUUUUAAAGUUGGGGAAAA	seedF918	918	0	0	0	0.00310987	0.0069214	0.00104293
50	GAAGUGGAGGGUGUUUGUGUGGCGGGUGUACUCGGCCGUACGUGUUGCUG	seedF919	919	0	0	0	0.00621973	0.0069214	0
50	GACCCGUGUAAGAAUUGGAGCGGAUGGUGGAUGGAUGGUUGGAAGGUAAU	seedF920	920	0	0	0.000460424	0.0053312	0.0069214	0.00104293
50	GACGGGGGAGGAGGAUGGAGGCGGAUGGCCAUUGUGAAGUCCCGUAGGUA	seedF921	921	0	0	0	0.00310987	0.0069214	0
50	GGAGGGAGGGCAUGACGCAACUAAACGACAAUUUCCUACUCGAACGUUGU	seedF922	922	0	0	0	0.0026656	0.0069214	0.000521466
50	GGAGGGAUGGGGUGAAACUCGAACGAUGGCGCUCUGGCUACACUACGGAG	seedF923	923	0	0	0	0.0026656	0.0069214	0.000521466
50	GGAGGGCGGGUAAAGCUACACAGAGCGCGAAAUAUUAAUUAGACGCUACU	seedF924	924	0	0	0	0.00488693	0.0069214	0.00104293
50	GGAGGGUGGUCACUUUUACGCACGAUGCAUUGCCUAGCGCGCGCUCAGGA	seedF925	925	0	0	0	0.0039984	0.0069214	0.0031288
50	GGAUGGUGGAGGAAUUAGUUCAGGAUGGUGGAGGGUACAGUCAAAGAGCU	seedF926	926	0	0	0	0.00577547	0.0069214	0
50	GGCCCGCUGGAUAUUUAUCACUCCAAGGAUGGUGGAUGGAUGGAAGGAGG	seedF927	927	0	0	0	0.00577547	0.0069214	0.000521466
50	GGUGGGACUGGGGGAUACUUAACUCUAUUGCUCUCCAAAACCAGCUCUCA	seedF928	928	0	0	0	0.00577547	0.0069214	0.00104293
50	GGUGGGAGGUACAUGCGUUCUUCGAGAAAAAUAGACGCUCCGAUUUCCAU	seedF929	929	0	0	0	0.00310987	0.0069214	0.00521466
50	GGUGGGAUAUGAUGGACGCGAUGUUUAAGGGGGAUGCUCCCUAGGUGCGC	seedF930	930	0	0	0	0.00621973	0.0069214	0.00365026
50	GUAAGAAAGAAGGCGGUACGGUUGGAUGGAGGAGGAGGCGUCCAAGUUCU	seedF931	931	0	0	0	0.006664	0.0069214	0
50	GUUAUAAUUGACCGCACGGGAGGCGGUGGAUGGAUGGAGGUGGACGAUUG	seedF932	932	0	0	0	0.0039984	0.0069214	0.0015644
50	UACUCGAACUGGAGGUGGAUGGAUGGCGGAGGCUUCCUGCAGCAGCUGUU	seedF933	933	0	0	0	0.00577547	0.0069214	0.00208586
50	UGAUGUAUUAAGUUGGAGGCGGAGGAACUGGUUGGACGGAGGCAAUUUGC	seedF934	934	0	0	0	0.006664	0.0069214	0.0015644
50	AAGAUCGCUGCUGCCUACCAAUGACCCAGAGGGACAAGAGGCGGGAGGGA	seedF935	935	0	0	0	0.000888534	0.00129776	0.00677906
50	AAUCAACAACAUUUAAAUCCAUGGAAGGCAUGGCGGAAGGAUGGUGGAGG	seedF936	936	0	0	0	0	0.000865175	0.00677906
50	AGAUGUGUUGGAUGGACGGAGGCAGGUAUGGCGGAGGUUGUGUUCAAAUG	seedF937	937	0	0	0	0.006664	0.00475846	0.00677906
50	CCGAUCAUAUGUUUCCCAUAACCGAUCAUGGGCGGGGUCUGGGAGUAGGG	seedF938	938	0	0	0	0.00177707	0.00216294	0.00677906
50	CCGAUUGAAUUCCUUUUUUCCACUCGUCCUAACGGGCCGUGGAGGGAGGG	seedF939	939	0	0	0	0.000888534	0.00259553	0.0125152
50	CGCCACCUUUCUAAUCCAGCAAAGGUGGAGGACGGAAGGAGGUGGAGGGU	seedF940	940	0	0	0	0.00177707	0.00475846	0.00677906
50	GCAACAAGGAUGGAUGGAUGGCGCGGAAGGGCAGUCGGGAGGGUUACCUU	seedF941	941	0	0	0	0.00488693	0.00519105	0.00677906
50	GGAGGGAGAGGUAACCAUAGUUCACGACGUAACCACAGGAACAACGCUCG	seedF942	942	0	0	0	0.00310987	0.00259553	0.00677906
50	GGAGGGUGGCAAGACGCUGGCAAACUAUCACUAAUUAAUACAACGCUUGA	seedF943	943	0	0	0.000460424	0.00488693	0.00173035	0.00677906
50	GGUGGGAGAGGACGACUGCAUCGUAACACGACACAAUCUGCACAGCGCCA	seedF944	944	0	0	0	0.00222133	0.000865175	0.00677906
50	GGUGGGAGGACACGAUGCACGUGGCACAGUGUAAUGAAGUUUUGACGCUU	seedF945	945	0	0	0	0.0013328	0.00216294	0.00677906
50	GUCGCUGAUCUUUCGCCACAUAAGGCGGAGGGGGAUGGAUGGAGGACGGC	seedF946	946	0	0	0	0.00222133	0.00519105	0.00677906
50	UGCGGUCAGGAGGUGGAAGGAUGGUUGGAGGUUGUAUCGCAAUCAAUCCC	seedF947	947	0	0	0.000460424	0.00444267	0.00605623	0.00677906
50	UUCGGGUUACCUAAUCGCUCUGCUACCGCACGGGACUGGGCGGGCGAGGG	seedF948	948	0	0	0	0.000888534	0	0.00677906
50	AAGUGGCGGGAAGUGGCGGGCUCCCUAAACCCUCAACAGAUGUGAACGCG	seedF949	949	0	0	0	0.006664	0.0034607	0
50	ACGAGACCUCUAAAGUAAAUAAGGCUGGAAUGGCUGGAUGGAGGCGGAGG	seedF950	950	0	0	0	0.006664	0.00432588	0.00104293
50	AGGUCAACCCCCUAAGAACUGACGGAUGGAUGGAAGGUAGGAGGCGGAGG	seedF951	951	0	0	0	0.006664	0.00648882	0.00260733
50	AGUCACAUUCUGGGGGGAGGAGGACGGAUGGAUGGCUGGAUCAUACGCUG	seedF952	952	0	0	0	0.006664	0.00562364	0.00104293
50	CAUAGGGCGCGUCUCCCACGUCUGGGGGAGGUGGAUGGAUGGAUGGAGGU	seedF953	953	0.000362438	0	0	0.006664	0.00259553	0
50	CAUUCUGGAGGAGGCGGAAAGGAUGGUGGAGGUUUUCUAACGACCUGUCA	seedF954	954	0	0	0	0.006664	0.00432588	0
50	CCCUACGCGAUUGACACGUGCUCUGUGGUGGGGAUUGAUAGCUGGAGGGA	seedF955	955	0	0	0	0.006664	0.00259553	0.00260733
50	CUCAUUCGUUGAGUGGAGCCCACCAAGCUCAUUUUUUAAGGGUGCGCGUG	seedF956	956	0.00108731	0.000841284	0.000920848	0.006664	0.00475846	0.00365026
50	CUUUUUAGGUAUUAACGUUGAAGUGGUGGAUGGCAGGACGGAGGAGGAGG	seedF957	957	0	0	0	0.006664	0.00562364	0.0031288
50	CUUUUUGAUUAGGAUGGUGGAGGUUGUUGGUAGGUGGAGGAGUAGUAGAU	seedF958	958	0	0	0	0.006664	0.00648882	0.000521466
50	GGAGGAGGAAGGAUGGUAGGAGGCCACGUGUGAGAUAUUUACGUGUUAGU	seedF959	959	0	0	0	0.006664	0.00648882	0
50	GGAGGGAGGACAUGGCGCAAGCUUACACUUAGACAGAUUAAGGCUCUGAC	seedF960	960	0	0	0	0.006664	0.00259553	0.000521466
50	GGUGAGGUGGGGGAUACUGUCCAUUCACAGCGGGUAUUCGUUUGGCUGCA	seedF961	961	0	0	0	0.006664	0.0034607	0.00104293
50	GGUGGGUGAGGGGAUACUCCCAGAUUUACAUCUCCUACUUAUUCCACGGU	seedF962	962	0	0	0	0.006664	0.00475846	0
50	GGUGGGUGGCUACACGAUUCUGUAAACUACGCGUGCUCAUGUGUUUGUCG	seedF963	963	0	0	0	0.006664	0.00475846	0.00573613
50	GUGCUAUUGGCGGAGGUUGGAUGGACGGCGGAGGUCUUAUCUUUUCUGUC	seedF964	964	0	0	0	0.006664	0.00475846	0.00104293
50	GUUGGAGGAGGCGGAUGGAGGCGGACGGAUGAAAUCAUGGUGUUAGACCC	seedF965	965	0	0	0	0.006664	0.00432588	0.0015644
50	GUUUCGUUUGGAGGUGGAGGACGGAGGUUGGUGGUUGACCCCGCUCUAGA	seedF966	966	0	0	0.000460424	0.006664	0.00605623	0.00260733
50	UCAGUAUUCGCAUUCUUUUGGACCUGGAGGCUGGACGGAGGUGGAGGGAA	seedF967	967	0	0	0	0.006664	0.00302811	0
50	UCGGGCUGGUCUGGAGGAUUGGAGGAGGAGGUUUUCGGUUUGUUGCGCAA	seedF968	968	0	0	0	0.006664	0.00475846	0
50	UCUGGUGGAUGGUGGAUUUGGAUGGCGGAGGUAAAUGAUAACAUAAUGGA	seedF969	969	0	0	0	0.006664	0.00389329	0.00521466
50	AAACAUCCCGUAUGGAUUGGCAGGUGGAAGGAUGGCGGAGGUACACCGUU	seedF970	970	0	0	0	0.00310987	0.00648882	0.0015644
50	AACCUUUCGGUGGGAUGGUGGAUGGAGGUGGAGGUCACGCGGAGUGAUUG	seedF971	971	0	0	0	0.00621973	0.00648882	0.00104293
50	ACGGGAUUAACCCGAAUUCAGGCCGUAGGAGGUGGAAGGAUGGUUGGAGG	seedF972	972	0	0	0	0.00355413	0.00648882	0.000521466
50	CCCCUGGUUGUUCCUGAUAUAUUGGGGACGGAGGUGGACGGAGGUGGAGG	seedF973	973	0	0	0	0.0026656	0.00648882	0.000521466
50	CCUCCGCCUACGCAGAAGAGGAGGGAAUAAUGUGGUGGGACUGCGUCUGA	seedF974	974	0	0	0.000460424	0.00488693	0.00648882	0.000521466
50	CGACGCGCCUUUUUAUUGGAUACUGCGGUGGGAGGUGGCUGAGCGCUUAA	seedF975	975	0	0	0	0.0026656	0.00648882	0
50	CUCGGGUUAGAAGGGGGUAAGGCGGACGGAUGGAUGGAGGAUAAUCUUUC	seedF976	976	0	0	0	0.00488693	0.00648882	0.0031288
50	CUUCCCUCAACUAUUUUACUGGUGAUGGAGGUGGAAGGAUGGUGGAGGAC	seedF977	977	0	0	0	0.00444267	0.00648882	0.00104293
50	CUUGGCAUGUGCAUAUUUAGGAGGAUGGCGGAUGGAUGGUUGGCGGUAGC	seedF978	978	0	0	0	0.00222133	0.00648882	0.0015644
51	GCGGAGGGGACAUGCUGGAGGGUUAGCUGCAGAUACUUACCACACCCUAUA	seedF979	979	0	0	0	0.00444267	0.00648882	0.00104293
50	GGAGGGUGGACGACGCAGGAUCAUAACGCUAUUUCCGUUUAAGACCAAAG	seedF980	980	0	0	0	0.00444267	0.00648882	0.00104293
50	GGAGGGUGGCAAAAGUGACGACGCGUAGGUUCUUUAUCAGUGACGCUUUG	seedF981	981	0	0	0	0.00444267	0.00648882	0.00469319
50	GGCAUGGUUGGAGGUUGGAGGCGGAGGAACACUCUGGACGCUAAGUUACG	seedF982	982	0	0	0	0.00444267	0.00648882	0.000521466
50	GGCGGGAUGUGGGGAUACCCCUGGAUACAAAAUUUGGGAAUACGCUUUGA	seedF983	983	0	0	0	0.0039984	0.00648882	0.00365026
50	GGCUAUGGGUGGGGAGAUACUCUCUGUGUACGGGUAUUCUUGAAGGCGCG	seedF984	984	0	0	0	0.00577547	0.00648882	0.00104293
50	GGUGGGAGGUAGUAUUUACACGAUGCAUAUAAUUGCCACGUCGCCUUUCA	seedF985	985	0	0	0	0.0053312	0.00648882	0.000521466
50	GGUGGGAUGUUUACUGCACGAUUAGAUGGGGGGUACCUACCCCGUGGACG	seedF986	986	0	0	0	0.00577547	0.00648882	0.00625759
50	GUCUGAAGCAGACGAUACUUUAACUUAGGAGGUGGAUGGAUGGCGGAGGA	seedF987	987	0	0	0	0.00577547	0.00648882	0.00573613
50	GUGCGACUCAACGAGGUCCGGAGGCGGAAGGAGGCGGAGGUCCGUAUUGG	seedF988	988	0	0	0	0.0053312	0.00648882	0.00260733
50	UACCGGGGGGGUGGUGCACCGCGGCGCGGCUUUUUAACCCUUGACGCCUG	seedF989	989	0	0	0	0.0053312	0.00648882	0
50	UAGAUGAACGGAGGAAUGGCGGACGGAUGGAUGGAGGCAAGAUACUUCCU	seedF990	990	0	0	0.000460424	0.00444267	0.00648882	0.00104293
50	UGAACAGUGAUUUGGAGGUGGAGGUUGGAUGGCGGAGAGAAGAGGCUCGG	seedF991	991	0	0	0	0.00177707	0.00648882	0.00208586
50	UGACGUUCGACAGUACGACGGCUUUCCGGCGCGGCGGGAUUGGGAUGGGU	seedF992	992	0	0	0	0.00577547	0.00648882	0.0015644
50	UGCAUGUAGGAAAACAAUGGUAGGUGGAGGUAGGAUGGUUGGAGGAUUAG	seedF993	993	0	0	0	0.00355413	0.00648882	0.000521466
50	UGUAGGAUGUGCGUUUUCACAAGGAGGCGGAGGUAGGAAUGGCGGAAGGA	seedF994	994	0	0	0	0.0053312	0.00648882	0.00104293
50	CACAAACUUUCGAUUCUCGAUCGCUCCAUGGGAGGGUGACAGGGAUGGGU	seedF995	995	0	0	0	0.000888534	0	0.00625759
50	CACGAAUCGCACUUUACCCAGACGCCAUGGGGAUCUGGGCAUGGGUGGGA	seedF996	996	0	0	0	0.000888534	0.00129776	0.00625759
50	CACUGUCGGACGCGAGGCGGUGGCGGACGGAUGGAUGGCGGACUUAAUCU	seedF997	997	0	0	0	0.0013328	0.00389329	0.00625759
50	CCCUACACAGAAUUGGGAUCGGGUUCUAGGGAGGGUGUCACGCGUAAUGA	seedF998	998	0	0	0	0	0	0.00625759
50	CCGACUGGCACACUUCGUGUGUGGGGCCGUUCCUGGGGUGGGGCGGAAUG	seedF999	999	0	0	0	0.00222133	0.00173035	0.00625759
50	CGACGCAUGAUUACACGAUGCAAUGGGACACGCGGAGAGGAGGGAUGAUU	seedF1000	1000	0	0	0.000460424	0.00310987	0.00302811	0.00625759
50	CGACGCGCCCAACGUAUCGGGUGGGAGGAGCUUUUAACCACAUGCGCUAC	seedF1001	1001	0	0	0	0.00310987	0.00173035	0.00625759
50	CGCACCUUUGAAUGGUACCGGGUGGGUGGCGAUGUAACACUCUGCGCUAA	seedF1002	1002	0	0	0	0.00577547	0.00216294	0.00625759
50	CGUACUUCAUCAUUGGGGAUGGGCUGAUGGGUAGGGUCUUCUGCGGCACC	seedF1003	1003	0	0	0	0.000444267	0	0.00625759
50	CUUCUUGAAACUUCCUGCCCACGCGCAGUGAGGGGUUAGGGGCGGGGCGG	seedF1004	1004	0	0	0	0.00222133	0.00562364	0.00625759
50	GAUUAUACACUCAGGUUCUCAUAAAGGCGUUGGGGAAGGGUAUAGGGCAU	seedF1005	1005	0	0	0	0.00310987	0.00302811	0.00625759
50	GGAGGGAGGGUUCCGAUCGCUUACACGAAAUAUAUCACGCCACACAGCUG	seedF1006	1006	0	0	0	0.00177707	0.00259553	0.00625759
50	GGAGGGUGGACACGUACGCAGCAUUGAGGAGCGACGCAUUUUCGCGAGUA	seedF1007	1007	0	0	0	0.0039984	0.00562364	0.00625759
50	GGCGGGAGGGCACGACGUCGAAUGUACGAACACCUACCAGCUAAGUUCCG	seedF1008	1008	0	0	0	0.000444267	0.00475846	0.00625759
50	GGCGGGAGGGUAACGACGCGGCCUCCCAAAGAGACUAUACGAGUGCAUCU	seedF1009	1009	0	0	0	0.0026656	0.00302811	0.00625759
50	GGUGGGAGGGUCCGACGCUAAGGUAUAGACGCUCUAUUGUUAUACGCCGC	seedF1010	1010	0	0	0	0.00177707	0.00173035	0.00625759
50	GGUGGGUGGACACGAUCACCGUUCCGAUGGUAAUUCACACGCGUCCGGAC	seedF1011	1011	0	0	0	0.0053312	0.00302811	0.00625759
50	GUACGACGCAUAGUUGGGAAUACGGGCGGGAGGUCUUAGAAUAUUGACGC	seedF1012	1012	0	0	0	0.000444267	0.000865175	0.00625759
50	UACCGAGGUGGGCGAGGCAGACACGACAUGACAUACACGGCAAAACUCAU	seedF1013	1013	0	0	0	0.0026656	0.00259553	0.00625759
50	UACUCGAGUGGAGGGUGAGGAUGAUUACAUGCGCCCCUACAUAGGCAUUU	seedF1014	1014	0	0	0	0.00222133	0.00129776	0.00625759
50	UAGAGAUUUUUGCACACUUAGGGUGGGCUAGGGAUCGGGUCAGGUUCCUA	seedF1015	1015	0	0	0	0	0	0.00625759
50	UAGUUACUAAGCUUGGAGGUGGAUGGAUGGUUGGAGGAGACUUGAGAAAG	seedF1016	1016	0	0	0	0.0039984	0.00475846	0.00625759
50	UCGACGCUGGAAAACCUACGCGAAACCGGUAGGGCGGGAACGAGGAGGGU	seedF1017	1017	0	0	0	0.00222133	0.00173035	0.00625759
50	UCGCAGACGUUCAAAUCGCCUUCCACAGCAUGGGAACAGGGUUGGGAGGG	seedF1018	1018	0	0	0	0.000888534	0.00173035	0.00625759
50	UUCGCCGAUCUACUACUACACCAUAUCCGAGAUGGGACGUGGCGGGAGGG	seedF1019	1019	0	0	0	0	0	0.00625759
50	AAUAACGACGACGGAGGAGGUGGAUGGAUGGCGGGAUGGUAUAAUGCGAU	seedF1020	1020	0	0	0	0.00621973	0.00389329	0.000521466
50	ACACGGCGGUGGAUGGAUGGAUGGCGGAGGGACUGCGUUUAGGUUAGGGA	seedF1021	1021	0	0	0	0.00621973	0.0034607	0
50	ACACUUUGGUGACUCCGUGCUGGAGGAGGCCGGAAGGAGGGGGAGGAGAG	seedF1022	1022	0	0	0	0.00621973	0.00519105	0
50	AGCGGAUGGCGGAGGAGGACGGCGGUGUGGAGGUUAUUAAGGUUUAAUCA	seedF1023	1023	0	0	0	0.00621973	0.00475846	0.0015644
50	CCCAUCAAUUGAAAUUGAUGUUUGCGGUUGGUGGAGGAAGGAGGCGGAGG	seedF1024	1024	0	0	0	0.00621973	0.00562364	0.00469319
50	CCCUACACUAUUAAUCAACGGUAUUCUGUUGGGAGGAGGGGACGCGUAAA	seedF1025	1025	0	0	0	0.00621973	0.00432588	0.0031288
50	CCUUCACUUAAUUGGGUUCUGGGGGGUUGGUUGGAUGGAUGGUGGAGGCU	seedF1026	1026	0	0	0	0.00621973	0.00605623	0.00260733
50	CGGAGCUGUGUUGUGGGGAGGAGGGCGGUAACUGUUGCACAUGUCCUAGC	seedF1027	1027	0	0	0	0.00621973	0.00389329	0
50	CUCAGUCUCCACUCCACUAUGCUCCAAUCCGCAAGAGGUGGGAGGUGGGA	seedF1028	1028	0	0	0	0.00621973	0.00389329	0.00469319
50	CUGUUCGCUAAUUAACCGGAGGAUGGCUAGGAUGGAGGGGGAGGCUGUGA	seedF1029	1029	0	0	0	0.00621973	0.00519105	0.00469319
50	GACAGGAGAAUUUUUGAUUGGUGGUUGGAGGUAUCGGUUGGCAGGAGGCU	seedF1030	1030	0	0	0	0.00621973	0.00519105	0.00417173
50	GAUGUUCCCAGCAACAAGCUUUCGGGAGGAUGGCGGAAGGCAGGUGGAGG	seedF1031	1031	0	0	0	0.00621973	0.000865175	0.00104293
50	GGCGGGAGGGCAUAGCAACACGACGUAGAACAGACGCAUUUUCCAGGACA	seedF1032	1032	0	0	0	0.00621973	0.00562364	0.000521466
50	GGUGGGCAGGGGGGUACUUUCAACAACUCUCCUUGGCUUAUACGCGCCCA	seedF1033	1033	0	0	0	0.00621973	0.00432588	0
50	UAAAUUACAUAUUGUCGGUCUGGGCGGUUGGCGGAUGGAAGGUGGAGGAA	seedF1034	1034	0	0	0	0.00621973	0.0034607	0
50	UACGAUGAACGGAUUGCUACCCACGGUGGGGGUGGAUGGAUGGCGGAGGU	seedF1035	1035	0	0	0	0.00621973	0.00475846	0.00104293
50	UACUUAUUUGGUGGAGGCGGAAGGAGGCGGAGGACGCGGUACGUCAAGUA	seedF1036	1036	0	0	0	0.00621973	0.00475846	0
50	UCAAACUGCUAGCGGAGGAGGAGGAUGGAUGGCUGGAUUGGACAGAAGGA	seedF1037	1037	0	0	0	0.00621973	0.00259553	0.000521466
50	UCGACGGAUACCAGUCCAUAGAUAGCUUUUUCGAGGUGGAGGGAGGUGGG	seedF1038	1038	0	0	0	0.00621973	0.00216294	0
50	UGAGGUGGGAGUCGGAGGGCAGCUUUCUACUGAUACAUUGUGGUGGGAGG	seedF1039	1039	0	0	0	0.00621973	0.00216294	0
50	UGUGGAGGGUGGCGGGCAGCCUGACGGAAGCCUUGAAAUGCCUAGCGCUU	seedF1040	1040	0	0	0	0.00621973	0.00259553	0
50	UUGCGAUCAACCUACGGAGGCGGAGGCAGGAGGCGGAGGUACACUUUGCA	seedF1041	1041	0	0	0	0.00621973	0.00432588	0.00104293
50	ACAAAUUACCCAUUGUCGUCUUGGGAAGGUCUGGUGGAUGGAGGUGGAGG	seedF1042	1042	0	0	0	0.00355413	0.00605623	0.000521466
50	ACAAGGGACUAUGUAGAAUGGGGGCGGUGGACGGAUGGCGGAGGUUGUUU	seedF1043	1043	0	0	0	0.00577547	0.00605623	0.00208586
50	AUCGUGACAGGCUGGUGGUCAUGGUGGACGGAGGCGGAGGGAUAGGUAAC	seedF1044	1044	0	0	0	0.0026656	0.00605623	0.0015644
50	CCCAGACCGGAGGAGGUGGAUGGAUGGUGGAGGGGUAAGUUGACGCGGUC	seedF1045	1045	0	0	0	0.00577547	0.00605623	0
50	CCUCACCAAACUGGGUUUUGGCGGGCUAGGGUGUAGUAAUAAAAGUUGGA	seedF1046	1046	0	0	0	0.00310987	0.00605623	0.0015644
50	CGAGCGAUAUUAGUUCUUUGGCGGAGGUGGAUGGAUGGAGGCGGAUGAGC	seedF1047	1047	0	0	0	0.00444267	0.00605623	0.00104293
50	CGCUGAACAUCCUACGUGAAUGGCGGAGGAGGACGGAUGGAUGGGGGGAA	seedF1048	1048	0	0	0	0.00222133	0.00605623	0
50	CUAACAGUGGUUGGUGGCGGAAGGAGGUGGAGGCAAUUGCGUAUUCAAGA	seedF1049	1049	0	0	0	0.00310987	0.00605623	0.00104293
50	CUCAAUGGUACCGGGCGGGAGGAGAGCCCCAAUGGUGUUAAACGUGUAUU	seedF1050	1050	0	0	0	0.00577547	0.00605623	0.00417173
50	GAGUGGAUGCCGUGGAGGGUGGAGAUCGACGCAUGACCCAGGCGGCGCAC	seedF1051	1051	0	0	0	0.0039984	0.00605623	0.0031288
50	GGAGGGAGGUACACGCGCACAAGGUAGAAUGACGGCGCGUUAAGAUGAAC	seedF1052	1052	0	0	0	0.0026656	0.00605623	0.000521466
50	GGAGGGUGCACGAUGACUAUUGGGGGAUGCUCUCAUACGACGGGCUCGUA	seedF1053	1053	0	0	0	0.00488693	0.00605623	0
50	GGAGGGUGGAAAGUGCACGACGUGCGACGCCUGAAAACACUGAUUGCAUU	seedF1054	1054	0	0	0	0.0039984	0.00605623	0
50	GGAGGGUGGACACGACAUGAAAUAGAAAGACUUGUUGAGAAUUGACGCUA	seedF1055	1055	0	0	0	0.00177707	0.00605623	0.00208586
50	GGCGGGUGCGGGGAUACUCUACAGUCUCCUGGAAAUUCUCGGUGUUCGGA	seedF1056	1056	0	0	0	0.00444267	0.00605623	0.00521466
50	GGCUAAGGCGGUUGGUGGACGGAUGGCGGAGGUAAGACGGGAGCUGUCAG	seedF1057	1057	0	0	0	0.00488693	0.00605623	0.00208586
50	GGUGGAUGGCGGAUGGAAGGUGGAGGUUUCUGUAUUACGACGAUUCUUGA	seedF1058	1058	0	0	0	0.0026656	0.00605623	0.00208586
50	GGUGGGACUUGACAAAACGGCGUAAUGAAGGGGGGUACUUCCCUCGCUCU	seedF1059	1059	0	0	0	0.00355413	0.00605623	0.00365026
50	GGUGGGAGGAACGACGUCUGCUACAUGAUGAAUCGCGCGACGUACAAGAA	seedF1060	1060	0	0	0	0.00577547	0.00605623	0.00208586
50	GGUGGGAGGCUGGACGGAUGGUGGAGGACGGAUCGCCGAGCCAUGUGACC	seedF1061	1061	0	0	0	0.0039984	0.00605623	0.0015644
50	GGUGGGUGAGGGGAUACUCCAUCAUAAUUCACUCCCAAAUAGUUUUGAGC	seedF1062	1062	0	0	0	0.00355413	0.00605623	0.00260733
50	GGUGGGUGGACACGACUAUACUUGGUUGGUUAAUUUGAGUGACGUUCUGA	seedF1063	1063	0	0	0	0.0053312	0.00605623	0.00365026
50	GGUGGGUGGCAUGACGCAUUGAAACGCGGCGCGCAGUUACUAAGAAAUGU	seedF1064	1064	0	0	0	0.00488693	0.00605623	0.00260733
50	GGUGGGUUUUGAUGGCAACGGAUCUAUGGGGGGUACUCACUAGACGCCAA	seedF1065	1065	0	0	0.000460424	0.00577547	0.00605623	0
50	GUAAUGGUCGGAGGUGGACGGAUGGCCGGAGGUAUACCAGUGGAUACAGG	seedF1066	1066	0	0	0	0.00444267	0.00605623	0.00365026
48	GUCGGUGGGCGGUGGGAGGUUCCGGUCGUAAAACUCAUACGUUCUUCG	seedF1067	1067	0	0	0	0.00355413	0.00605623	0.000521466
50	UAUUCUAUGGCAAUAGAUGAUGGGGCGGAGGGAUUGCCGUUAAAGAUGUU	seedF1068	1068	0	0	0	0.0053312	0.00605623	0.000521466
50	UUUACAUAAUGGCCGGUGGAGGAUGGAUGGAUGGAGGGUCGUGGGUUCCA	seedF1069	1069	0	0	0	0.00444267	0.00605623	0.000521466
48	ACUCUCUCCCCUACUUGAGGUGGGAGUGCGGUGGGAAGACCCUCGUUG	seedF1070	1070	0	0	0	0.00577547	0.00259553	0.0015644
50	ACUGGAAGGAUGGAAUGGAAGGAGGUGGAGGAUGCUGGCUGCGACUAGGA	seedF1071	1071	0.000362438	0	0	0.00577547	0.00432588	0.00104293
50	AGACUAGUGGGCCGUUGUGUGUAGAGGCGGGAGGGGCAUCGCACCGGACC	seedF1072	1072	0	0	0	0.00577547	0.00302811	0.00417173
50	AGCGGUGGGAAUGAAUGAGGUGGGAUCAAAGCCUCAUACGUAUUACUAAA	seedF1073	1073	0	0	0	0.00577547	0.00562364	0
50	CAAUGUCCUGGUUCAUCCUUGGCGGGAAGGUGGAUGGAGGUGGAGGACUU	seedF1074	1074	0	0	0.000920848	0.00577547	0.00389329	0
50	CACAGACGUACACGCACGACGACGAGGGUAUGGGCGCGCAGGGUAAGGGU	seedF1075	1075	0	0	0	0.00577547	0.00519105	0.00573613
50	CAUAACUCGGGAGGUGGAUGGAUGGCGGAGGAUUUGCUACUAUGCGAAAU	seedF1076	1076	0	0	0	0.00577547	0.00475846	0.000521466
50	CGACUUCACCAAACUGGGCUGUGGCGGGAAAUCUGGGUUACUAAUGCUCG	seedF1077	1077	0	0	0	0.00577547	0.00389329	0.00521466
50	CGAUAUGCUUUACAUGGAGGUGGAUGGAUGGCUGGAGGAGCAGUGUGAUA	seedF1078	1078	0	0	0	0.00577547	0.00216294	0.0031288
50	CGCGUACCGAUUAUAUGUGACCGGCAGGUGGGUCGAGGAGGGGAUGGUUU	seedF1079	1079	0	0	0	0.00577547	0.00259553	0
50	CGUCAGGGAUGGUGGAGGAAUGGACGGUGGAGGUUUCGGUAGCUUUUCAU	seedF1080	1080	0.000362438	0	0	0.00577547	0.00475846	0.00365026
50	GAAGUCAUUGAGGCAUAUGGAGGCGGAUGGAGGCGGAGGAGUUAGAGUAC	seedF1081	1081	0	0	0	0.00577547	0.00432588	0.00365026
50	GAAGUGGGUCUCAUAAAGGCGUUCGGGGCUGGGAAGGGCAGAAUGAUAGC	seedF1082	1082	0	0	0	0.00577547	0.00216294	0
50	GAUAGGUCAACUUACUUAGCACACCAAACUGGGAUCUGGAGGGUUGAGGG	seedF1083	1083	0	0	0	0.00577547	0.0034607	0.00104293
50	GGAGGGAGGACACGAACGCUCCGCGACGUGCUCAUGAAAACCGGAUUGGU	seedF1084	1084	0	0	0	0.00577547	0.00259553	0.00208586
50	GGAGGGUGGCACAGACGCAGAUUUAUAACAAAACUAUUGACGCUAGUGAG	seedF1085	1085	0	0	0	0.00577547	0.0034607	0.00521466
50	GGAGGGUGGCUACACGUGCUUGAUGACCACGAUUGACGUACUCCGGUUUG	seedF1086	1086	0	0	0	0.00577547	0.00519105	0.00208586
50	GGAGGGUGGUAAUUGAUAGAACGACGCAGCCUACAUGAUUCCACCGUGCU	seedF1087	1087	0	0	0.000460424	0.00577547	0.00562364	0
50	GGUGGGAGCGGGGAUACUCACGAGGAUACUCCUUACUGCUAAUCGAGCUU	seedF1088	1088	0	0	0	0.00577547	0.00432588	0.00417173
50	GGUGGGUGGGUAAACCGCACAGACGCAUACAUUGCCACUUGACGCUUAAA	seedF1089	1089	0	0	0	0.00577547	0.0034607	0.00573613
50	GGUGGGUGGUACACGCGCGCGUACGAAGACACUUUUCCUGAUCCCGAGCG	seedF1090	1090	0	0	0.000460424	0.00577547	0.00129776	0.000521466
50	GGUGGGUGGUUUGUUUCUACGACGCGUGCCUGCACGAAAGCUUAUUCUUG	seedF1091	1091	0	0	0	0.00577547	0.00562364	0.00208586
50	GGUGUAUGGGUAGGAGGAGGUUGGAGGACUGGAGGUCUUCGCCGACUAAA	seedF1092	1092	0	0	0	0.00577547	0.00259553	0.000521466
50	UACCCUCCUGCCUAUGCAAUGAACGCAAUGGAGGAGGGCCGAGUGGAGGG	seedF1093	1093	0	0	0	0.00577547	0.00216294	0
50	UACCGGGGACAUCUUUAUUAGGGCUAAGGUGUGUAUGGCGCUUUAUUUCG	seedF1094	1094	0	0	0	0.00577547	0.0034607	0.000521466
50	UACGACGUAGCGACGUACUCCGUGGAUACUUCAUAGGGUGGGUGGUGUAC	seedF1095	1095	0	0	0.000460424	0.00577547	0.00432588	0.0015644
50	UAGACCCUAGUUACUAGAGUGGGAUGGUGGAUGGAUGGUGGAGGUUUUAA	seedF1096	1096	0	0	0	0.00577547	0.0034607	0.00104293
50	UCCCUGUUGGUUGGGAUGGUUGGAAGGAUGGAGGAGGCCAAAUGACUUGU	seedF1097	1097	0	0	0	0.00577547	0.00432588	0.00208586
48	UCUGUGAUUUGCGGCCGUCUUCUUCCGAUUCGUGGUGGGUGGAGGGAA	seedF1098	1098	0	0	0	0.00577547	0.00519105	0
50	UGAUGCUACUGGAACCGAAAGUGGAGGGGACCAAUAGAAUGCUGGUGGGA	seedF1099	1099	0	0	0.000460424	0.00577547	0.00519105	0.000521466
50	UUGAAGGUGGAGGUGGAAGGAAAGGACGGAGGCCGCGCGAUAGAAUGGGA	seedF1100	1100	0	0	0	0.00577547	0.00389329	0.000521466
50	UUGACUGUGGCAUAAAUAUGUGGUGGCGGAGGUAUUUGGAGGUCGGAGGU	seedF1101	1101	0	0	0	0.00577547	0.00216294	0.00260733
50	AACACGACAACCUACACACUACUAAUGAGGGUUACGGGGAGUGGGCGGAC	seedF1102	1102	0	0	0	0.000444267	0.00173035	0.00573613
50	ACCGAUUUACAUUGAGACACAACGCACCACACGCUAAGAGGGCGGGAGGG	seedF1103	1103	0	0	0.000920848	0.0013328	0.000865175	0.00573613
50	AGCGGGUUAGAAAAGCACGCAAGGGAUUGGGCACGUACGGGCGGGUCUGA	seedF1104	1104	0	0	0	0.00222133	0.000865175	0.00573613
50	AGGGUUCCGGGAGGGAGGUCCGAUCUAUAGACUGCAUACAUGACCGCUGG	seedF1105	1105	0	0	0	0	0.00129776	0.00573613
50	AUUGUUGUAAAGGAGGAGGCUGGACGGAUGGUGGACGGUGAUUAGACAUA	seedF1106	1106	0	0	0	0.00355413	0.00259553	0.00573613
50	CAUUUCGAUUUUCCACUAGCUCCGACUGCCAUUGGGAAGUGGAGGGCGGG	seedF1107	1107	0	0	0	0.000444267	0.00129776	0.00573613
50	CGACGUUCACUACAUGACAGAUUGGGUGCACCGGGAAAGGGAAGGGUUUA	seedF1108	1108	0	0	0	0.000888534	0.00173035	0.00573613
50	CGGUUACCGGGUUGCGGAGGGCACCUAUGACGCUACACCUAUGCGACUAG	seedF1109	1109	0	0	0	0.00355413	0.00432588	0.00573613
50	CGUUCAUAGGACUACCACGCACACUUAGGGUGGGACCGGGUAAUGGGCCA	seedF1110	1110	0	0	0	0.0013328	0	0.00573613
50	CGUUUGUCCUACACUUACUCCGGAUGCCGGGCCGCGGAGGGAACAGAAUG	seedF1111	1111	0	0	0	0	0.00129776	0.00573613
50	CUAGACGCUAUAAUUAGGGUUCGGGACGGGUAUAGGGCUAGACGCAAUCA	seedF1112	1112	0	0	0	0.0039984	0.0034607	0.00573613
50	GAUUAAAGAACCACACAAGCAUCGUGCGGGGAUGUCUUGGGGAGGGGCGG	seedF1113	1113	0	0	0	0.00222133	0	0.00573613
50	GGAGGGAGGGCACGAGCGCCGCAUCCCUACACUAAAUUCGCACGUUAUGA	seedF1114	1114	0	0	0	0	0.000865175	0.00573613
50	GGAGGGUGGACACGCGCUGCUAAUGAACCACGAAUGACACUCUUGACGCU	seedF1115	1115	0	0	0	0.00310987	0.00173035	0.00573613
50	GGUGGGACAGAAAACAGUGGUGGGUCCGGACUGAAAUCUACUUACUCUGA	seedF1116	1116	0	0	0	0.0039984	0.00562364	0.00573613
50	GGUGGGACUGUAACCAGGGAGGGUCCGGAUAUUUCAUUUACAGUCAGUUG	seedF1117	1117	0	0	0	0.00222133	0.00173035	0.00573613
48	GGUGGGAGGACACGCGCUGUGACAACAUUGUACGCUAACUAUUCGACG	seedF1118	1118	0	0	0	0.00310987	0.0034607	0.00573613
50	GGUGGGAGGACUAGAAGUGACGCUACCCUACAAUAAAUUGACGUUAGAGA	seedF1119	1119	0	0	0	0.00310987	0.0034607	0.00573613
50	GGUGGGAGGGAAAUACUCUUACCCCCUGUACGAAAUUUGAGGACGUUGUG	seedF1120	1120	0	0	0	0.00310987	0.0034607	0.00573613
50	GGUGGGUGGACGACGCAUGUUUACUAGUACACGCGCUGGCUCAGGAAGUA	seedF1121	1121	0	0	0	0.00488693	0.0034607	0.00573613
50	GGUGGGUGGACGACGUUUGACAUACAAUCUAUUACCCAGAUGUCGCUCUA	seedF1122	1122	0	0	0	0.0013328	0.00173035	0.00573613
50	GUGAGUACAAGAAGAAUGAUCCGAAGGGUGAGGGUAUUGGGACGUUGGGC	seedF1123	1123	0	0	0	0	0.000432588	0.00573613
45	GUGGGUGGGAGUGCCAGUCAAUCUAUUCUUAGAAGAGUUUUAACC	seedF1124	1124	0	0	0	0.00222133	0.000865175	0.00573613
50	GUUCCGAGACUGCACCUACAAUUCGAAUUGGGAUCCGGGAAGGGUAGGGG	seedF1125	1125	0	0	0	0.000444267	0	0.00573613
50	UACGCAGGGUAAGGGACGGGCCAGCAUGAGAAGAAUAUAGCGACUUGCCA	seedF1126	1126	0	0	0	0	0.000432588	0.00573613
50	UCUUCGAUUGGACGGAUGGUGGAUGGUAUGGUAGGAGGAUAUUUGAUUAC	seedF1127	1127	0	0	0.000460424	0.00488693	0.00302811	0.00573613
50	AAACACCUACUCGGAGGUGGCGGAUGGAUGGUGGCGGAGUGCAUUAGUUU	seedF1128	1128	0	0	0	0.00488693	0.00562364	0.0031288
50	AAUUGGUAUUUAGGGAUGGCGGAGGUACAAUAUUGUUUGGUUGGUGGAGG	seedF1129	1129	0	0	0	0.00355413	0.00562364	0.000521466
50	ACAGUUGGAGGUGGAGGAAGGCAGGUUUGGAGGCUACACACGUAUAAAAC	seedF1130	1130	0	0	0	0.00488693	0.00562364	0.000521466
50	ACUCCGAACGGUGGUUGGCGGACGGAGGUGGAGGCUUGACUAGUGAAUAG	seedF1131	1131	0	0	0	0.00177707	0.00562364	0
50	AGGUCUCACCGGAUCCAUUUGUUAGGUAGGAGGGGGAUGGAUGGUGGAGG	seedF1132	1132	0	0	0	0.00310987	0.00562364	0
50	AUUAUGGAACGGAGGCGGAUGGAGGUGGAGGUACCUAAUGGUAAGCGACA	seedF1133	1133	0	0	0	0.00488693	0.00562364	0.00365026
50	CAAUUGUUUUUAUGCAGGAUGGAGGAGGAUGGAUGGACGGGGGCAAUUUU	seedF1134	1134	0	0	0	0.00222133	0.00562364	0
50	CGGACGCUUGCGCUAGGUUCCGGUAAGUGGAGGGGAUAUUGCUGGAGGGG	seedF1135	1135	0	0	0	0.00488693	0.00562364	0
50	CGGCUAGGACCGUCAAGUCCUAGGGAUGGAAUGGUGGAUGGAGGCGGAGG	seedF1136	1136	0	0	0	0.00488693	0.00562364	0
50	GAUCUGGUUUUUAGUGAUUCGAUCGUAGUGGCGGGUUGUAUGAGGCGGGU	seedF1137	1137	0	0	0.000460424	0.00488693	0.00562364	0.00417173
50	GAUGAGUAGUGGAGGGGUAAUGCUGGCGGGUUACAUCAUCAAGCACAUCC	seedF1138	1138	0	0	0	0.000888534	0.00562364	0.00104293
50	GGAGGGAAGCGGAUGGGAAGAGCCACAUCGGAGUGAGUGCGUUUGGUCUC	seedF1139	1139	0	0	0	0.0053312	0.00562364	0.0015644
50	GGAGGGUGCAGGACGACGCAUUUGGGGGAUCCUCCUAUUGACGCACCUGA	seedF1140	1140	0	0	0	0.0039984	0.00562364	0.000521466
50	GGAGGGUGGAUCAAUUAGUAACGGCGCACACAUCACAUGGCGCGAAUAUC	seedF1141	1141	0	0	0	0.00310987	0.00562364	0.00104293
50	GGAUGGAGGAGGAUGGAUUGGCUGGAGGGUUCUGCACUAAGGAGGAUGGU	seedF1142	1142	0	0	0	0.0039984	0.00562364	0.000521466
50	GGCGGGAUUAAAUAGGGGGAUGCUCCCGAGUGUAAAAUGUGAGUCAGUCU	seedF1143	1143	0.000362438	0	0	0.0039984	0.00562364	0
50	GGCUGGAAGGUGGACGGAUGGAGGAGGAACCCGGCCUACGAAUCAUACCA	seedF1144	1144	0	0	0	0.00310987	0.00562364	0
49	GGGUUCGGGAUGGGUUGACUACUGGAAUCUCGCACAUACGUUGCUGGUG	seedF1145	1145	0	0	0	0.00444267	0.00562364	0.0015644
50	GGUGGGACAACGUUUUGAAUAAGGGGGAUCUCUCCGACGGAUACUAGGGU	seedF1146	1146	0	0	0	0.00444267	0.00562364	0.00365026
50	GGUGGGUGGCUAUGCUAUGUGACGCGAGAAUUGACGUGGACGCCUUCUAG	seedF1147	1147	0	0	0	0.00310987	0.00562364	0.00260733
50	GUCAAGGUCGGGCAUUUGCGGAGGAGGGAUAUUGACAGGCGGUGACUUGU	seedF1148	1148	0	0	0	0.00310987	0.00562364	0.00208586
50	GUCCAGCAUACUAUUUUUUCAGGUUGGCGGAGGCUGGAGGUGGAGGAAAC	seedF1149	1149	0	0	0	0.00222133	0.00562364	0.00417173
50	GUUGAGAUGUACAAUUUCAUUUGGAGGCGGAGGGACCGGAUGGUCGGAGG	seedF1150	1150	0	0	0	0.00355413	0.00562364	0.00104293
50	UACCGGGAGGGAGGAGUAGAAAACUGCACACAUCUGUACACGGGCUUGGU	seedF1151	1151	0	0	0	0.00444267	0.00562364	0.00104293
49	UCCACGUAACGCGCGGAGGUAGGUCGGAUGGAGGCGGAGGGUAGCAUAC	seedF1152	1152	0	0	0	0.00355413	0.00562364	0.000521466
50	UCCCGUACUGACAUACUGGGUAGGAGGCGGACGGAUGGUGGAAGGCACCA	seedF1153	1153	0	0	0	0.00355413	0.00562364	0.000521466
50	UCGCUUAGGUAGGAAGGAGGUAUAACUUUGCGACGCGAGUUAUGGCGCUC	seedF1154	1154	0	0	0	0.00222133	0.00562364	0.0031288
50	UGAGGAGCGGAGGGAGGAAGCCCACGGAUCGUGGUGGGAUAGUGGAAAAC	seedF1155	1155	0	0	0	0.0026656	0.00562364	0.0015644
50	UGAUUUGCCCUGGGGGAUGGUGGACGGAGGAGGACGGAGUUCAAUUGUUA	seedF1156	1156	0	0	0	0.00310987	0.00562364	0.0015644
50	UGGAGGUGGAUGGAUGGUAGGAGGUGAAUUAAAAGGUGAGUCGACGGCUG	seedF1157	1157	0	0	0	0.0053312	0.00562364	0.00104293
50	UUCCUUUGGCUAUGGAAAUAGGCGGAGGUGGAUGGAUGGUGGUUGGACAA	seedF1158	1158	0	0	0	0.0053312	0.00562364	0.00104293
50	AAUUACUCUUAUGCGUGGCUGGCGGAAGGAUGGAUGGAGGCAAAUUUGUG	seedF1159	1159	0	0	0	0.0053312	0.00216294	0.00208586
50	AAUUCGGAGGUGGAGGCAGGUAUGGUUUGGAGGCAAAUGUAUGUCAUAGC	seedF1160	1160	0	0	0	0.0053312	0.00216294	0.000521466
50	AGAGGGUCUUUGGGGCAUGUGGAGGGAGCCUCGUAAGUGCAAUGAAAUUG	seedF1161	1161	0	0	0	0.0053312	0.00259553	0.00104293
50	AGGAGGAGGUGGACCAGGAUGGCGGAGGACGAGUUGGUAAUAUCGACGUU	seedF1162	1162	0	0.000420642	0	0.0053312	0.00519105	0.0015644
50	AUCGAACGUAAGCUAGUGGCAGGAGGCGGAUAGGAGGUGGAGGACGUUUU	seedF1163	1163	0	0	0.000460424	0.0053312	0.00216294	0.000521466
50	AUUCCAGUGGUUUUGAGGAGGAGGAUGGAUGGUUGGAGGUGCUAUUGAGC	seedF1164	1164	0	0	0	0.0053312	0.00216294	0.000521466
50	CAGGAGGAGGAAGGAUGGUGGAGGAUUACGAGUCCUGAUCGUAUAACUUU	seedF1165	1165	0	0	0	0.0053312	0.000432588	0
50	CCAACGGGCAGAACAAAAACUUAAGGUUGGAGGUGGAUGGAUGGUGGAGG	seedF1166	1166	0	0	0	0.0053312	0.0034607	0
50	CCAUUCAUGGAGGAGGAGGACGGAGGCGGAGGACCUGUCAGAUUUUUGGU	seedF1167	1167	0	0	0	0.0053312	0.00173035	0
50	CCGAACUGCUAAAACUCGCUAGGCGGAGGCGGAAGGAUUGGUGGGAGGAA	seedF1168	1168	0	0	0	0.0053312	0.00432588	0.00260733
50	CCGAUUAUACCAACAGGUGGAGGUGAUGUGGAGGAGGUGGAUCCCGCUCG	seedF1169	1169	0	0	0	0.0053312	0.0034607	0
50	CGGGAUGGAGGAUGGUUGGAGGUGGAGGUCUCCGAACUUGGAAUGAGAGC	seedF1170	1170	0	0	0	0.0053312	0.00432588	0
50	CGUAUGGACGGGCGGUAUGGCAGGAUGGAGGUGGAGGUUUAGACCGAUUA	seedF1171	1171	0	0	0	0.0053312	0.00432588	0
50	CUCUUCCCCCGCACACAUUGUACGCUAAGUGGGGAAGGGAGGGAGGUUAC	seedF1172	1172	0	0	0	0.0053312	0.00173035	0
50	CUGGCGCUCGUUUGUGCACGCUUGGGAAAAGAGGCGGGUGGGCUUCUGUU	seedF1173	1173	0	0	0	0.0053312	0.0034607	0.00417173
50	GAUCAUGGAGGUGGAGGAAUUAUUGGCUGGUGGAGGCGUUGUGUGUGUAC	seedF1174	1174	0	0	0	0.0053312	0.00302811	0.000521466
50	GCGACGCCAGUAUAUACGACGUCAGAGAGGUGGGCCAGUGGCGGGAAGAA	seedF1175	1175	0	0	0	0.0053312	0.00302811	0.00365026
50	GGAGGGUCCGUUUAAAACGUUGAGUAUGGGGGAUACACUCUGUUGUCAAG	seedF1176	1176	0	0	0	0.0053312	0.00475846	0.00208586
50	GGAGGGUGGUUACCUACGAAAUGACGCGGUAAAUGACUGCUCUUUGCGUU	seedF1177	1177	0	0	0	0.0053312	0.0034607	0.00469319
50	GGAGGGUGGUUAGACGCGACGUAAAAAUUUGAACGCUCUAGGUCGUAGUU	seedF1178	1178	0	0	0	0.0053312	0.00173035	0
50	GGCGGAGGAGGAUGGAUGGUUGGAGGCCAGAGUUUAAUCGAAUACAAGAG	seedF1179	1179	0	0	0	0.0053312	0.00389329	0.0015644
50	GGCGGGAGGGUGGAUAACUCCACCGACGCGUGUUGAGCGACGCCAAAACC	seedF1180	1180	0	0	0	0.0053312	0.00259553	0.00521466
50	GGUGGGAGGUGAAAUGAUCGACGCUUUGUAUAAGGCGCCUUCUGGUCACG	seedF1181	1181	0	0	0	0.0053312	0.00302811	0.00260733
50	GGUUGGCGGAGGUAGGAGGUUGGAGGUCAAGGAUAGUGCGCUGUGGUAAG	seedF1182	1182	0	0	0	0.0053312	0.00475846	0
50	GUAUGCUCUAGGCAUAGAGGUCGGAGGAGGAUGGAUGGAUGGCGGCUACC	seedF1183	1183	0	0	0	0.0053312	0.00389329	0.0031288
50	GUGGAAAGUCUUCCACUGGAGGUGGAGGUAGGAUGGUGGAGGAGAUGUUA	seedF1184	1184	0	0	0	0.0053312	0.00302811	0.00260733
50	UACAAAGGGAGGGCGAGGCGAAACGACGCUAAAACAUGACGCACCUGUUU	seedF1185	1185	0	0	0	0.0053312	0.0034607	0.00208586
50	UACACUUACAACGCCCCGGGGAGGGAGGUGGGCCGAUGGGGCUUGUUCAG	seedF1186	1186	0	0	0	0.0053312	0.000865175	0.000521466
50	UACCGUGGCGGGUAGGGUCAUAAACGCACGCGCAAUUACAGAAGCGCUCU	seedF1187	1187	0	0	0.000460424	0.0053312	0.000432588	0.00208586
50	UACGAAUAUUGUGUACGGUGGUAGGUGACGAGGGCUGCGGAGGGUGAGGC	seedF1188	1188	0	0	0	0.0053312	0.00519105	0.0015644
50	UAGAGACCAUAGGUAGGAGGAGGAUGGAUGGUUGGCGGUUUUACGUACUA	seedF1189	1189	0	0	0	0.0053312	0.00432588	0.000521466
50	UAUCAGGGACUGGCGGACGGAAGGAAGGAGGCGGAGGGAUCGUAGAUACA	seedF1190	1190	0	0	0	0.0053312	0.00173035	0
45	UCACUGGCUCAGGUACUUAAGUAAUGGAACCGGGUGGGAGCGGAA	seedF1191	1191	0	0	0	0.0053312	0.000865175	0
50	UCGGAGGUGGAUGGAUGGAUGGAGGUGAGACUUGUAGUAACUAUUAACAU	seedF1192	1192	0	0	0	0.0053312	0.00475846	0.00104293
50	UGAUCGUAAAAUGCAGCCUACCAAACUGGGUGUGGAGGGAAUGGGCACCG	seedF1193	1193	0	0	0	0.0053312	0.00519105	0.00104293
50	UGGGAAGGAGGACGGACGGAGGUGGAUGGCACCGACUGCACAUGUAUUUG	seedF1194	1194	0	0	0	0.0053312	0.00259553	0.0015644
50	UGGGUGCGACGCUUAGGCGGAGGGGGACUGGAUGGCUGGAGGUCAAAGGA	seedF1195	1195	0	0	0	0.0053312	0.00389329	0
50	UGUUGGUGGCGUUCUAGAUUAGGCGGCUGGCGGAUGGAGGUGGAGGAUAC	seedF1196	1196	0	0	0	0.0053312	0.00519105	0.000521466
50	UUGGCGGAGGAUGGAAUGGAGGCGGAGGGUAUUGAAACCCAGAACGCGUC	seedF1197	1197	0	0	0	0.0053312	0.00259553	0.0031288
50	UUUUGUUGGCAUGGUCGGAGGUAGGAGGAUCGGAGGCUGCGCGUCUAUUA	seedF1198	1198	0	0	0	0.0053312	0.00519105	0.0015644
50	AAAGACGCCCCGAUUUGCGUGCCGAUCUAUGGGCCUGGGCAUGGGAAGGG	seedF1199	1199	0	0	0	0.0013328	0.00129776	0.00521466
50	AACGUGGACUGCACAUAAUUGGGCUGGGCACGGGUGUUGGGUCAAUUCGA	seedF1200	1200	0	0	0	0.000888534	0.000865175	0.00521466
50	AACGUUGAACAGGGCGUGGGAAUGGGCGGGUCCCAUUAGUCAGUCGUUGU	seedF1201	1201	0	0	0	0	0	0.00521466
50	ACCGCGAUCUCUAAAGUUGUGCCACACUAAAGGGUGGGCCUGCGGAGGGU	seedF1202	1202	0	0	0	0.0013328	0.00173035	0.00521466
50	ACCGUGGAGGGUGGGCUAUACUAUACGACAACUACGCGUCCAGUGCUCGG	seedF1203	1203	0	0	0	0.00177707	0	0.00521466
50	ACGAUUUCUAUUGGAUUCGGAGGUGGACGGAGGUGGAGGUCCCGUAGCUU	seedF1204	1204	0	0	0	0.0026656	0.00389329	0.00521466
50	ACUCUAUGGGGGGGAGAGGAAAAGAUCUGCGCACCAUAUUACCACGAUCG	seedF1205	1205	0	0	0	0.000888534	0.000865175	0.00521466
50	ACUGUGCAUACUUCAUAACCACUGACCAUAAUGGGACAGCGGCGGGAGGG	seedF1206	1206	0	0	0	0	0.00216294	0.00521466
50	AGAUCUGCCAUAAUAGACGCUUCACCGAUCUUAUGAGGUGGGAGGAGGGU	seedF1207	1207	0	0	0	0.00488693	0.00432588	0.00521466
50	AGCACGAUGUCGCCUGCGCAACUCAUGGGUUUGGGUAUGGGCGAGGGUCC	seedF1208	1208	0	0	0	0.000444267	0	0.00521466
50	AGGAUGGACGGAGGCCGGGUAGGGAACGGGUCAGGGUCUAUUGUUCUAAA	seedF1209	1209	0	0	0	0.00355413	0.00389329	0.00521466
50	AGGCUGCUAUCACUGACGUAUCCACUACGACGUGUGAGGCGGGUGGUGGG	seedF1210	1210	0	0	0	0.000888534	0	0.00521466
50	AGUGGAUCAUAAACACGAUUUAUUACCGCGUGGAGGGUAGUAGUGGCGGG	seedF1211	1211	0	0	0	0.000444267	0.00129776	0.00521466
50	AUCACAACGAAAAGUGGCGGUGGCAGGACGGAGGCGGAGGCAUAACGUUU	seedF1212	1212	0	0	0	0.0039984	0.00432588	0.00521466
50	CAAGUGAUGUGGCACACCAAACUGGGCGAGGAGGGUUAAUUAGGGCAACU	seedF1213	1213	0	0	0	0.00355413	0.00259553	0.00521466
50	CACGACAAAAUGUGGUGGGACCGGGUAGUUGGGUGAUUCAAGAGGGCGCU	seedF1214	1214	0	0	0	0.000444267	0	0.00521466
50	CACGAUUGCACCAUAAGGGUAUUAUGGGGAGGGUUAGGGCUACGCUCGGA	seedF1215	1215	0	0	0	0.0013328	0.0034607	0.00521466
50	CAUUGUACUUGGAUGGUGGAUGGCAGGAUGGUUUGGAGGCUUGGCUGUUA	seedF1216	1216	0	0	0	0.00488693	0.00475846	0.00521466
50	CCGAUAUAGCACUAGGAUAAAGACGCACACCGCGGGACUUGGGCGGGAGG	seedF1217	1217	0	0	0	0.0013328	0	0.00521466
50	CCGAUUCUACGAUAUAACCUAAGCCGGCAUAUGGGCCAGAGGUGGGUGGG	seedF1218	1218	0	0	0	0	0	0.00521466
50	CCGGUCGUUCGUCUUUGGAACACAUGCUCUUUGGGAACGCGGAGGGUGGA	seedF1219	1219	0	0	0	0.0026656	0.00173035	0.00521466
50	CGCGUUCCUCGAUCCGCAUUCCGGUACUAAGGGAAGGGUGUGGGAAAGGG	seedF1220	1220	0	0	0	0.0013328	0.000865175	0.00521466
50	CGCUAAUGUCUACACACGAGCACGUAAUCGGGAUUAAGUGGUGGGAGAGG	seedF1221	1221	0	0	0	0.000444267	0.000432588	0.00521466
50	CGUCGUUCUAUGCCUAUGCACACCUACCUUGGGAUAGGGAGGGGCAAGGG	seedF1222	1222	0	0	0	0.000444267	0.000432588	0.00521466
50	CGUUCUAUAGAUCAAGUCCUACACAUCGGGAGGGUGACUGGGAGUAGGGG	seedF1223	1223	0	0	0	0.000444267	0.000432588	0.00521466
50	CUACACUAGAUUAUACCCAUCGACAGCACGGGAAGGGCUGAGGGUCGGGU	seedF1224	1224	0	0	0.000920848	0	0	0.00521466
50	CUCGGGAGGGAGGGCCGAUCGCACCACAACAAUUAAUUUCGCUCACCUAU	seedF1225	1225	0	0	0	0.0026656	0.00129776	0.00521466
50	GACGUCCUGCCAUAUAUAGCACAAUACCGGGCGAUUGUGGAGGGAGGGAU	seedF1226	1226	0	0	0	0	0	0.00521466
50	GAUCCCUACGCGCAAACCUACACUUAAAACCGGGCAGGGAGGGAUGUGGU	seedF1227	1227	0	0	0	0	0.00173035	0.00521466
50	GGAGGGAGGACACGACAUGAGAAUCUGAUUUGACAUGACGCAUUAAACAU	seedF1228	1228	0	0	0	0.0026656	0.00173035	0.00521466
50	GGAGGGAGGACACGAUGUGCUGAAAUAAAAGAGGCCUGGCGACGUGAUGA	seedF1229	1229	0	0	0	0.0026656	0.00519105	0.00521466
50	GGAGGGAGGUCCGAUCUUAUUAACAAAUUUGAUGCAUUCCGUAAACGAGA	seedF1230	1230	0	0	0	0.000888534	0.00173035	0.00521466
50	GGAGGGGUGGACACGAUGACUAACAGUACUAGAUAGACCCACGAUGUUCG	seedF1231	1231	0	0	0	0.00488693	0.00216294	0.00521466
50	GGAGGGUGGCACUACACGCAAUUACUUGAUGAAUAUUUCACGCGAUGCUA	seedF1232	1232	0	0	0	0.00310987	0.00129776	0.00521466
50	GGAGGGUGGGGGAUAUUCCCCGUUACCCCAACGUUCCCUAGCGCGCGCAU	seedF1233	1233	0	0	0	0.00310987	0.00432588	0.00521466
50	GGCGGGAGGGUACAAUGUAAGACGACGCAGAGUACAAUUAUGACGCUUAG	seedF1234	1234	0	0	0.000920848	0.00177707	0.00129776	0.00521466
50	GGCGGGAGGGUCCGAUCUUUAGAACCUAUGCGCUUUAUCGAUGCUAUACA	seedF1235	1235	0	0	0	0.000444267	0.00216294	0.00521466
50	GGCGGGAGGGUGAUAUUAUCCCCCCUACUGUACAGACAGCGGGCGCUCAA	seedF1236	1236	0	0	0.000460424	0.000444267	0.000865175	0.00521466
50	GGCGGGCGGGGGAACUCUCUGAGACGCUGUGGCUUACCCCCCAUGUGCAU	seedF1237	1237	0	0	0	0.0013328	0.00216294	0.00521466
50	GGCGUGGUGUGGUAUGCGAUACCGGGAAGGGUUGAGGUUAGUAUUUAUGU	seedF1238	1238	0	0	0	0.00177707	0.00173035	0.00521466
50	GGGGCAAUUACGUUACUCUGACCCGGGGGAUGGCGGGCUUCAGUCUCAGG	seedF1239	1239	0	0	0	0.000444267	0.000865175	0.00521466
50	GGUGGGAGGACACGCUAACCGAUAGUACAUUGUUGAAUCCGUGCGCUCUA	seedF1240	1240	0	0	0	0.0013328	0.00173035	0.00521466
50	GGUGGGAGGGAGAUACCUCCAAUGCGCGUGUGGCCUAAGACGUAUUAUGA	seedF1241	1241	0	0	0	0.00444267	0.00216294	0.00521466
50	GGUGGGUGGGCUACACGCACAAGAGUUUAUUCAGUAAUGCGACGCAAGCU	seedF1242	1242	0	0	0	0.00222133	0	0.00521466
50	GGUUGGGUGGGGUGAUACUCCAAAAAUACUCCGGAUACAGCACGUUUACU	seedF1243	1243	0	0.000420642	0.000460424	0.00222133	0.00173035	0.00521466
50	GUAUAUCAUUUUUGGAUGGUGGAAGGAUGGUGGAGGAAAGGAGUUAGUGC	seedF1244	1244	0	0	0	0.00310987	0.0034607	0.00521466
50	GUCUGUGCACACUUGUACCUGAGUAUGGGAAUGGGUAUUGGGGUAAGGGU	seedF1245	1245	0	0	0	0.000444267	0.000432588	0.00521466
50	UCUAGAUCGACAAUACCCUGUAACCUUCCGCGGGAGGGCGGGUUCACGGG	seedF1246	1246	0	0	0	0.000888534	0.00173035	0.00521466
50	UUACACGUAAGCUCGUCACACCACGCACUUGGGAUUGUGGAGGGCGGGAU	seedF1247	1247	0	0	0	0	0.00259553	0.00521466
50	UUAUUGGGAUUGGGCUUGGGAUAAGGGUUAUAUGAGCACAAGAAUUAUAG	seedF1248	1248	0	0	0	0.000888534	0	0.00521466
50	UUCCGAUUAAACCCCGGGUUCACAACUGGGAGGGUGGGCUGUACGGAUAU	seedF1249	1249	0	0	0	0	0.000865175	0.00521466
50	ACCGUAGGAUCUGGCGGUGGUGGACGGAUGGAUGGAGGGCUUUUGAUUAU	seedF1250	1250	0	0	0	0.00488693	0.00519105	0.000521466
50	AGUAAAGGAAAGGAUGGAGGAAGGAUGGCGGAGGUCGCUCAUACACUGAC	seedF1251	1251	0	0	0	0.00310987	0.00519105	0.00208586
50	AGUGGAGGGGUAACAUUGCUGGUGGGAUGAGAGUCUCAAAAAAAGUACGC	seedF1252	1252	0	0	0	0.00177707	0.00519105	0
50	AGUGGUGGGAUCUGUUAUAACAGUGUAGAAGGUGGGCAAAGGUCGAAACC	seedF1253	1253	0	0	0	0.0039984	0.00519105	0.00260733
50	CAUUUGGUGAACGGAGGAGGAUGGACGGAUUGGGCGGAGGGACGUUCGAU	seedF1254	1254	0	0	0	0.000888534	0.00519105	0
50	CCUGUUCCGCCAAAUAUACCAUGACGCGCAGAGGGACGCGGUGGGAUGGG	seedF1255	1255	0	0	0	0.0039984	0.00519105	0.00104293
50	CGACACGGUGGAGGAGGUAGGAUGGUGGAGGUGCCCCUGUUUCCUUAGUC	seedF1256	1256	0	0	0	0.00488693	0.00519105	0.00260733
50	CGUUUUUCUCAUACGAUCAAUGUUGGCGGAUGGGGGAUGGAGGCAGGAGG	seedF1257	1257	0	0	0	0.00222133	0.00519105	0
50	CUACAGUAGAGAUCGAGAGGUGGGUGUACGCUUACAUAUUGAGGUGGGCG	seedF1258	1258	0	0	0	0.00310987	0.00519105	0
50	CUCUAGUUUCCCUGAUGUGGAUGGCGGAGGUAGGAGGAGGAUGGUCGAAA	seedF1259	1259	0	0	0	0.0039984	0.00519105	0.000521466
50	CUGCUAUGGUGGUGGUGGAUGGAUGGCAGGAGGAAGGUCAUGUUAUUGAA	seedF1260	1260	0	0	0	0.00310987	0.00519105	0.00104293
50	GCAAGAUUGUCACCUUAAGUGGUCGGAUGGAGGACGGAGGCCGGAGGUGA	seedF1261	1261	0	0	0	0.0039984	0.00519105	0.00208586
50	GCAGGUGGGAGGAGGGGAACAGCACAUGGAUAUGAGCGUAUGAAUCUGCC	seedF1262	1262	0	0	0	0.000888534	0.00519105	0
50	GCCCGACUGCUAUCAUGGGGCUGAAGGAUGGAGGAUGGAUGGACGGAGGA	seedF1263	1263	0	0	0	0.00444267	0.00519105	0.000521466
50	GGAGGGAGGAGCGACGCGUAACACACGACAUCAAGCUUAUGCCAUACGAC	seedF1264	1264	0	0	0	0.00310987	0.00519105	0.00417173
50	GGAGGGAGGAUUAUAAACACGGCGAGAUUAUUUACCUACACAUUGCCGUU	seedF1265	1265	0	0	0	0.00488693	0.00519105	0
50	GGAGGGUGAGGGGAUAAUUUCCCCCGACGCGUUUGGACCUUACACGACUG	seedF1266	1266	0	0	0	0.00310987	0.00519105	0.0015644
50	GGAGGGUGAUAAAGUUGAAAAGGGGGAUCCUCUCGAAAACGUCGUUGUGA	seedF1267	1267	0	0	0.000460424	0.0039984	0.00519105	0.00260733
50	GGAGGGUGGACGACGCAUUACAUACACGACAGAAGUACUAUAGCUUGAUC	seedF1268	1268	0	0	0	0.00355413	0.00519105	0.00208586
50	GGCGGGAGGGUUAAACCACGACGUACCAAAAAAUUACUACGGACGUUUUG	seedF1269	1269	0	0	0	0.00177707	0.00519105	0.0031288
50	GGCUUGGCGGAUGGAGGACGGAGGUGGAUGGAUUCUUUGGAAUUAUAUGU	seedF1270	1270	0	0	0	0.00488693	0.00519105	0.000521466
50	GGGUCGGAGGAGGACGGAAUGGUCGGAGGUGAGAUUAGCAUGAUCCAGGG	seedF1271	1271	0	0	0	0.0026656	0.00519105	0.00104293
50	GGUGGAUGGCGGACGGAGGCGGAGGGUAUAUAAAUAAUGAUGUAGUACGA	seedF1272	1272	0	0	0	0.00222133	0.00519105	0.000521466
50	GGUGGCAAGGUCGGAUGGAGGAGGAGGUUCGGACUACUACCAUCGCACAU	seedF1273	1273	0	0	0	0.0039984	0.00519105	0.00208586
50	GGUGGGAAUCACGUUAACAACAGGACGCAGGGGGAUAUUCUCACGCUUUG	seedF1274	1274	0	0	0	0.0026656	0.00519105	0.00260733
50	GGUGGGACGUGGGGAUAUGCUCCCCCCUAACUCAAAAAGCGAUAGCGUAG	seedF1275	1275	0	0	0	0.000444267	0.00519105	0
50	GGUGGGGAACGGGGGAUACUCUUUUACGGCCAAUGGAUACGCGGAUGCAC	seedF1276	1276	0	0	0	0.0026656	0.00519105	0
50	GGUGGGUGGACACGACGACACAAGUACCGUUGUGACGUUUUUCCCCGGUG	seedF1277	1277	0	0	0	0.00488693	0.00519105	0.00208586
50	GGUGGGUGGAUUAGUUUGAUAUAGCGACGCGAAUAUACCUAUGCACGCUA	seedF1278	1278	0	0	0	0.0026656	0.00519105	0.000521466
50	GGUGGGUGUGGGGUUGCUCUUCUUACGGCUUUCCGAUACCCCUCUCCAUU	seedF1279	1279	0	0	0	0.00310987	0.00519105	0.00208586
50	GUCUGAUUGUGGAGGGGAUAGCAAUUCUGCUGGCUGGAGGGUGUUGAUUC	seedF1280	1280	0	0	0	0.0039984	0.00519105	0
50	GUUGGGAUACCAGGAGGUGGAUGGAUGGUUGGAUGGUGAGAAUGAGAAGC	seedF1281	1281	0	0	0	0.00488693	0.00519105	0.00104293
50	UAACUCGACACUUGGUAUGGUGGAGGAAGGAUGGUUUGGAGGCUUAGUAU	seedF1282	1282	0	0	0	0.00488693	0.00519105	0.00260733
50	UGACGUUAUAGGCGGGGGCUGGAUGGAGGUGGAGGACCAUGCCACUAUAG	seedF1283	1283	0	0	0	0.00444267	0.00519105	0
50	UGAGGGAUCAUGGGGCUAUUGUGGUGGGAGUUUCGCCUUUAAUGUGAUAG	seedF1284	1284	0	0	0	0.00310987	0.00519105	0.00469319
50	UGCGCGCGGGGUGGUAGGCGGAUGGAUGGUUGGAGGACUUCCAACUACCC	seedF1285	1285	0	0	0	0.00310987	0.00519105	0
50	UGGAGGUGGAAGGAUGGAAGGAGGCUGUAAAAUUUGCUAUUCCAACUUGC	seedF1286	1286	0	0	0	0.00310987	0.00519105	0.0031288
50	UGGCGGGGGAGGACGGAUGGACGGAGGUACUACUUUAGCAACCUUGCCUG	seedF1287	1287	0	0	0	0.0026656	0.00519105	0
50	UUGAGGCUAUUUUCAGGGGAUGGCAGGAGGAAGGAGGCGGAGGGCGUUUG	seedF1288	1288	0	0.000420642	0	0.00488693	0.00519105	0
50	UUUAGGCAUACGAUGAUCGCGGAAGGAGGCGGAUGGAUGGCGGAAGGGCG	seedF1289	1289	0	0	0	0.00444267	0.00519105	0
50	UUUAUUUCAGAGCUUAACGGGGGGCAAGGAGGACGGAAGGAGGAGGACAC	seedF1290	1290	0	0	0	0.0039984	0.00519105	0
50	CACCUUAUAACGAGGGGGGAUGGCGGACGGAGGCGGAGGUAUGCUUAAUG	seedF1291	1291	0.00289951	0.00252385	0.00506467	0.0013328	0.00216294	0.00417173
[truncated: 43 more columns]
