# Supplementary material for: The forkhead DNA-binding domain binds specific G2-rich RNA sequences
Source: Nucleic Acids Res. 2023 Nov 2;51(22):12367–80. doi: 10.1093/nar/gkad994 (PMC10711433; doi:10.1093/nar/gkad994)
Supplement: gkad994_Supplemental_Files [file gkad994_supplemental_files.zip › Supplementary_Table S2.xls]

## Sheet: Table S2
Supplementary Table S2: Evolution of different sequence families during SELEX against mutFOXL2. The frequency of each sequence family at different rounds is presented in percentage of the library. Families are composed of sequences clustered using a Levenshtein distance of 10. The sequences that are provided in left correspond to the most abundant of the family. This table presents only the famil…
		Number of sequencing reads analyzed per round	1406	293641	207714	206304	234755	225540	241511
				Frequency in %							Multiple alignment of the most enriched families containing 8 G2s
Size	Sequence	Nomenclature	Cluster	FmuR01	FmuR02	FmuR03	FmuR04	FmuR05	FmuR06
50	GAGGUAUUAAGAGGCGGAGGCGGAAGGAUGGCGGAGGACCGACAGAGAAG	seedF000	0	0.00783269	0.0101101	0.00775555	2.69685	2.73965	9.45588		-	-	-	-	-	-	-	-	-	-	-	-	-	-	-	G	A	G	G	U	A	U	U	A	A	G	A	G	G	C	-	-	-	G	G	A	-	-	G
50	UCGGACUUUGGUGGUUGGAGGACGGAUGGACGGAGGUUUAUUAGGCUCGC	seedF001	1	0.00612993	0.00914719	0.00969443	1.64299	1.59218	8.42405		-	-	-	-	-	-	-	-	-	-	-	-	-	-	-	-	-	-	U	C	G	G	A	C	U	U	U	G	G	U	-	-	-	G	G	U	U	-	G
50	AUUGGAGGUGGAGGAAAGGAUGGCGGAGGAGAUCUGUCGUGUUACCUUUU	seedF002	2	0.00510828	0.00674004	0.0067861	1.97525	2.02137	5.75709		-	-	-	-	-	-	-	-	-	-	-	-	-	-	-	-	-	-	-	-	-	-	-	-	A	U	U	G	G	A	-	-	-	G	G	U	-	-	G
50	CUAAAUGUACUGGCGGAGGAGGAUGGAUGGCGGAGGGUAGGUCCGUACCA	seedF003	3	0.00476773	0.00625861	0.00775555	2.50261	2.38627	3.25575		-	-	-	-	-	-	-	-	-	-	-	-	-	-	-	-	C	U	A	A	A	U	G	U	A	C	U	G	G	C	-	-	-	G	G	A	-	-	G
50	GAUGUUGGCGGAGGCGGACGGAUGGCGGAGGAGCAGGGUCUACGUUCGUG	seedF004	4	0.00136221	0.00240716	0.00242361	1.19146	1.17806	2.97543		-	-	-	-	-	-	-	-	-	-	-	-	-	-	-	-	-	-	-	-	-	G	A	U	G	U	U	G	G	C	-	-	-	G	G	A	-	-	G
50	CACCUUAUAACGAGGGGGGAUGGCGGACGGAGGCGGAGGUAUGCUUAAUG	seedF005	5	0.00136221	0.00240716	0.00533194	1.25152	1.25299	1.93904		-	-	-	-	-	-	-	-	-	-	-	-	-	-	C	A	C	C	U	U	A	U	A	A	C	G	A	G	G	G	G	-	-	G	G	A	U	-	G
50	CCACUAUCACACGCUGGGAGGAGGUGGAUGGACGGUGGAGGGAGUCCCGC	seedF006	6	0.00170276	0.00240716	0.00387777	1.22809	1.17141	2.3796		-	-	-	-	-	-	-	-	-	-	-	C	C	A	C	U	A	U	C	A	C	A	C	G	C	U	G	G	G	A	-	-	-	G	G	A	-	-	G
50	ACGCGUGCUACAAAGGUUGGAUGGUGGAUGGAUGGUGGAGGUGCAUCAGA	seedF007	7	0.00340552	0.00385145	0.00193889	1.64299	1.66223	1.81193		-	-	-	-	-	-	-	-	-	-	-	-	-	A	C	G	C	G	U	G	C	U	A	C	A	A	A	G	G	U	U	-	-	G	G	A	U	-	G
50	GGAGGGACGGGGGAUACUACCCUGGUACUCACCCCGCGGCAUUUAUAUUU	seedF008	8	0.000340552	0.000962862	0.00339305	0.212988	0.215483	1.5374
50	CUUCGCCACAAAUGGUGGAGGCGGAUGGAUGGUGGAGGUGAAGACUUUCU	seedF009	9	0.00102166	0.000481431	0.00339305	0.615535	0.611865	1.54444		-	-	-	-	-	-	-	-	-	-	-	-	-	-	C	U	U	C	G	C	C	A	C	A	A	A	U	G	G	U	-	-	-	G	G	A	-	-	G
50	UAGUUUGUGCGCAUAUGUGGAUGGAGGAGGACGGAUGGCGGAGGUGCUUU	seedF010	10	0.00204331	0.00433288	0.00242361	1.25961	1.2561	0.861244		-	-	-	-	-	-	-	-	-	U	A	G	U	U	U	G	U	G	C	G	C	A	U	A	U	G	U	G	G	A	U	-	-	G	G	A	-	-	G
50	GUCAUGGUUCUACGGAGGCGGAGGUCACGGAGGCGGAGGCACGCACUCUU	seedF011	11	0.000681104	0.00192572	0.00193889	0.604034	0.570631	0.889815
50	AAUGCACCUCGUACAGCACUCAUGGUGGAUGGGGGAUGGAGGUGGAGGCC	seedF012	12	0	0.00144429	0.000484722	0.32502	0.334309	0.848409		-	-	-	-	A	A	U	G	C	A	C	C	U	C	G	U	A	C	A	G	C	A	C	U	C	A	U	G	G	U	-	-	-	G	G	A	U	-	G
50	GAACUGGUUUUCUGUCGCUAAAUCCGGCGGAGGGGGAUGGAUGGUGGAGG	seedF013	13	0.00204331	0.00385145	0.00290833	0.520117	0.567083	0.933705		-	-	G	A	A	C	U	G	G	U	U	U	U	C	U	G	U	C	G	C	U	A	A	A	U	C	C	G	G	C	-	-	-	G	G	A	-	-	G
50	CCCCGCAGACCAAGAGGGUUAGGCGGGAUGAUGGGGAGGUUAGCCGGGUC	seedF014	14	0.000340552	0.000481431	0.000484722	0.0975485	0.0948834	0.752347
50	CGUGGAGGAGGUGGAAGGAUGGCUGGAAGGGCAUUUCAUACCAUUAUCAA	seedF015	15	0.00102166	0.000481431	0.00242361	0.59594	0.620289	0.751519		-	-	-	-	-	-	-	-	-	-	-	-	-	-	-	-	-	-	-	-	-	-	-	-	C	G	U	G	G	A	-	-	-	G	G	A	-	-	G
50	ACUGAAGUUCUACAGACGGUGGUUGGAGGAAGGAUGGUGGAGGUAUCAUC	seedF016	16	0.000340552	0.00288859	0.00145416	0.703712	0.712956	0.436419		-	-	-	-	-	-	-	-	-	-	A	C	U	G	A	A	G	U	U	C	U	A	C	A	G	A	C	G	G	U	-	-	-	G	G	U	U	-	G
50	AACAGGGCGGAUGGCGGACGGAUGGAUGGAGGUAGUUUAACUUAUAGUGC	seedF017	17	0.000681104	0.000481431	0	0.600626	0.618959	0.34367		-	-	-	-	-	-	-	-	-	-	-	-	-	-	-	-	-	-	-	-	-	-	A	A	C	A	G	G	G	C	-	-	-	G	G	A	U	-	G
50	UGGUUUUAAACGACACGUUUGGAGGAUGGACGGAAGGAUGGCGGAGGGUG	seedF018	18	0.00102166	0.00144429	0.000969443	0.589125	0.571074	0.604527		-	-	-	-	-	-	-	U	G	G	U	U	U	U	A	A	A	C	G	A	C	A	C	G	U	U	U	G	G	A	-	-	-	G	G	A	U	-	G
50	GGUGGGGUGCUACAUGACGAUAGAUGGGGGAACUUUCCCGACUACGCUCU	seedF019	19	0.000681104	0	0.000484722	0.325872	0.274896	0.547387
50	GUCGGGGUGUUAGUUUUACUUCGGUGGAGGUGGAAGGAUGGUGGACGGAG	seedF020	20	0.00170276	0.000481431	0	0.210858	0.190654	0.557324		-	-	-	-	-	G	U	C	G	G	G	G	U	G	U	U	A	G	U	U	U	U	A	C	U	U	C	G	G	U	-	-	-	G	G	A	-	-	G
50	GGAUCCCCCAUCUAACGGUGGAGGCGGAUGGAUGGUUGGAGGUUCUGACA	seedF021	21	0	0.00192572	0.000484722	0.254734	0.260708	0.520887		-	-	-	-	-	-	-	-	-	-	-	G	G	A	U	C	C	C	C	C	A	U	C	U	A	A	C	G	G	U	-	-	-	G	G	A	-	-	G
50	AAGUGUGACUUCGGUCGGAGGCGGAUGGAGGUGGAGGUAGAUAUCGAUCA	seedF022	22	0.000681104	0.000481431	0.00242361	0.547805	0.564867	0.325865		-	-	-	-	-	-	-	-	-	-	-	-	-	-	-	A	A	G	U	G	U	G	A	C	U	U	C	G	G	U	C	-	-	G	G	A	-	-	G
50	AUAGGGCAUUUACCUCGCGGUGGAGGUGGACGGAUGGAGGAGGCGUGUAG	seedF023	23	0.000681104	0.000962862	0.000969443	0.437051	0.419438	0.527098		-	-	-	-	-	-	-	-	-	A	U	A	G	G	G	C	A	U	U	U	A	C	C	U	C	G	C	G	G	U	-	-	-	G	G	A	-	-	G
50	ACAACGACAGUAUUGGGGCGGAAUGGCGGAUGGAUGGUCGGAGGUUAGUU	seedF024	24	0.000340552	0.000962862	0.000969443	0.227045	0.242086	0.466645		-	-	-	-	-	-	-	-	-	-	-	A	C	A	A	C	G	A	C	A	G	U	A	U	U	G	G	G	G	C	-	-	-	G	G	A	A	U	G
50	GGAGGGAGGGGGAUGCUCCCAUUGCUUUAAGGAAAAUUUCCCUGACGCCA	seedF025	25	0.00102166	0	0.000969443	0.0498392	0.0567527	0.413646
50	UAGGCUAGGAUGGAGGAGGCAGGAGGCGGAGGCGAUCCCCCAUCUCUGAA	seedF026	26	0.000681104	0.000481431	0.000484722	0.383378	0.399486	0.0426482		-	-	-	-	-	-	-	-	-	-	-	-	-	-	-	-	-	-	-	-	U	A	G	G	C	U	A	G	G	A	U	-	-	G	G	A	-	-	G
50	CACAACUGCAAUCGAUAGGUUGGAGGAGGACGGAGGAGUGGAGGUAGUCC	seedF027	27	0.00102166	0.000962862	0.00145416	0.391472	0.360912	0.2356		-	-	-	-	-	-	-	-	-	-	C	A	C	A	A	C	U	G	C	A	A	U	C	G	A	U	A	G	G	U	U	-	-	G	G	A	-	-	G
50	GGUGGGACGGGGGAUAUUCUCGUGCCCCCUACAUUUACAUGACCUUAUGA	seedF028	28	0	0.000481431	0	0.0498392	0.0585262	0.368099
50	CAGGCCGUCACCGUUCACUAGAUGGUGGAUGGUGGAAGGAGGUGGAGGGU	seedF029	29	0.000340552	0.000481431	0.00193889	0.366765	0.333865	0.160655		-	-	-	-	C	A	G	G	C	C	G	U	C	A	C	C	G	U	U	C	A	C	U	A	G	A	U	G	G	U	-	-	-	G	G	A	U	-	G
50	AUACAGGGCGGAGGCGGAAGGAUGGACGGAGGUGUAUUUAUAAGUAGGUA	seedF030	30	0	0.000962862	0.000484722	0.353986	0.357365	0.233116		-	-	-	-	-	-	-	-	-	-	-	-	-	-	-	-	-	-	-	-	-	A	U	A	C	A	G	G	G	C	-	-	-	G	G	A	-	-	G
50	CAGCUGGCACCUGUAUUUCGAGGUGGAGGGGGAUGGAUGGCGGACGGAGU	seedF031	31	0.000681104	0.000481431	0.000969443	0.291368	0.285094	0.338287		-	-	-	-	-	-	C	A	G	C	U	G	G	C	A	C	C	U	G	U	A	U	U	U	C	G	A	G	G	U	-	-	-	G	G	A	-	-	G
50	GCUAUAACUGUCAGACUCGCUGGCGGAGGCGGACGGAGGCGGAGGUAUAA	seedF032	32	0.000340552	0	0.000969443	0.290516	0.305932	0.219866		-	-	-	-	-	-	G	C	U	A	U	A	A	C	U	G	U	C	A	G	A	C	U	C	G	C	U	G	G	C	-	-	-	G	G	A	-	-	G
50	GGCGGGAGGGGGAUAUUCCAUCGGACCUCCCCUUAAGGCAUGGCGAGUCA	seedF033	33	0	0	0	0.181892	0.185776	0.305576
50	CGUUAAUAGGAUGGUGGAGGUAGGAUGGUGGAGGACUCCAAGGCGUUAAC	seedF034	34	0.000340552	0	0	0.284978	0.278886	0.0794995		-	-	-	-	-	-	-	-	-	-	-	-	-	-	-	-	-	-	-	C	G	U	U	A	A	U	A	G	G	A	U	-	-	G	G	U	-	-	G
50	GUUGUAUCAUACUCAUAGCCGUGGUUGGAGGGGGAUGGAUGGCGGAGGCG	seedF035	35	0	0.000962862	0	0.250474	0.267802	0.0571403		-	-	-	-	-	G	U	U	G	U	A	U	C	A	U	A	C	U	C	A	U	A	G	C	C	G	U	G	G	U	U	-	-	G	G	A	-	-	G
50	GUUCUGAAUGAAUUAUGUCAUACGGUAGGAUGGAGGAUGGAUGGUGGAGG	seedF036	36	0.000340552	0.00144429	0.000969443	0.247066	0.261594	0.075773		-	-	-	-	G	U	U	C	U	G	A	A	U	G	A	A	U	U	A	U	G	U	C	A	U	A	C	G	G	U	A	-	-	G	G	A	U	-	G
50	CGACCAGAUGCUUGGUGGAUGGUGGAUGGAGGCGGAGGUGUAUGCAGUGU	seedF037	37	0.000340552	0	0.000484722	0.290942	0.298838	0.082812		-	-	-	-	-	-	-	-	-	-	-	-	-	-	C	G	A	C	C	A	G	A	U	G	C	U	U	G	G	U	-	-	-	G	G	A	U	-	G
50	AAGCAAUUCGUCCAUAGCUGUUUUGGUCUGGAGGCGGAAGGAGGUGGAGG	seedF038	38	0	0	0.000484722	0.24664	0.237652	0.126702		-	-	-	A	A	G	C	A	A	U	U	C	G	U	C	C	A	U	A	G	C	U	G	U	U	U	U	G	G	U	C	U	-	G	G	A	-	-	G
50	AUUAGAGGAGGCAGGCGGACGGAUGGUCGGAGGGUUCACAAUGUAUGUAG	seedF039	39	0	0.000962862	0.000969443	0.289664	0.270019	0.147405		-	-	-	-	-	-	-	-	-	-	-	-	-	-	-	-	-	-	-	-	-	A	U	U	A	G	A	G	G	A	-	-	-	G	G	C	A	-	G
50	CGGAAUGUUUUUCUCGAAAGGAAGGUGGACGGAUGGAGGAGGAAGUAUUA	seedF040	40	0.000340552	0.000481431	0.000484722	0.199357	0.200408	0.247608
50	AACAGGCGUCUACUCAUUUGUUGGUACUGGAGGUGGAAGGAUGGCGGAGG	seedF041	41	0.00102166	0	0.000969443	0.318204	0.31746	0.261272		-	-	-	-	-	A	A	C	A	G	G	C	G	U	C	U	A	C	U	C	A	U	U	U	G	U	U	G	G	U	A	C	U	G	G	A	-	-	G
50	UUCACCCCUAAUGAUCAUAAGCUGGUUGGAGGUGGAUGGAUGGUGGAAGG	seedF042	42	0.000340552	0	0.000484722	0.231305	0.21903	0.171835		-	-	-	-	U	U	C	A	C	C	C	C	U	A	A	U	G	A	U	C	A	U	A	A	G	C	U	G	G	U	U	-	-	G	G	A	-	-	G
49	CUCUUCCUGCCCUGAAGCCUCGAGGUGGUGGUGGAUGGAUGGUGGAGGG	seedF043	43	0	0.000481431	0	0.223211	0.209719	0.112624		-	-	-	-	C	U	C	U	U	C	C	U	G	C	C	C	U	G	A	A	G	C	C	U	C	G	A	G	G	U	-	-	-	G	G	U	-	-	G
50	GAAAGAUAGGUUGGAGGCGGACGGAUGGCGGGAGGUCUUGACGAUAAAUG	seedF044	44	0	0.000481431	0.000969443	0.219378	0.204398	0.0869526		-	-	-	-	-	-	-	-	-	-	-	-	-	-	-	-	-	-	-	G	A	A	A	G	A	U	A	G	G	U	U	-	-	G	G	A	-	-	G
50	CGACGCACGCUGCACCGCUUCUGACGAUUGUGUGGUGGGGAUGGCGAGGG	seedF045	45	0	0	0	0.0656003	0.0713842	0.216967
50	UCGCCAGUAGGCUAUGCUCCGUGGUUGGUGGAUGGAGGCGGAGGUAUGUU	seedF046	46	0	0	0.000484722	0.21597	0.209719	0.0401638
50	CGACGGGAUGGUGGAGGUAGGAUGGUGGAGGAUACGUUUGACGCCCUUUU	seedF047	47	0	0.000481431	0.000969443	0.214692	0.215039	0.0153202
50	UAAAAAUGAUUGCCAGGAGGAGGUGGACGGAUGGUGGAGGCUUUUAACAA	seedF048	48	0.000681104	0	0	0.221082	0.212379	0.0575543		-	-	-	-	-	-	-	-	-	-	-	-	U	A	A	A	A	A	U	G	A	U	U	G	C	C	A	G	G	A	-	-	-	G	G	A	-	-	G
50	GCUCUCGUUACUUGAUAAGAGACGGUUGGUGGAGGUUGGAUGGCGGAGGC	seedF049	49	0	0.00144429	0.000969443	0.203617	0.200408	0.00496872		-	-	-	-	G	C	U	C	U	C	G	U	U	A	C	U	U	G	A	U	A	A	G	A	G	A	C	G	G	U	U	-	-	G	G	U	-	-	G
50	GCCUGAUGCUGAAGGGGGAUGGUCGGACGGAGGAGGAGGCCAUGUGGUAU	seedF050	50	0	0.000481431	0	0.198079	0.18755	0.120077		-	-	-	-	-	-	-	-	-	-	-	-	-	-	G	C	C	U	G	A	U	G	C	U	G	A	A	G	G	G	-	-	-	G	G	A	U	-	G
50	GCGGUUGGAUGGUUGGAUGGAUGGCGGAGGACAGUAUGAUGCGAUUAGCA	seedF051	51	0	0	0.000484722	0.196375	0.209719	0.0198749		-	-	-	-	-	-	-	-	-	-	-	-	-	-	-	-	-	-	-	-	-	-	-	-	-	G	C	G	G	U	U	-	-	G	G	A	U	-	G
50	CUCAUUCGUUGAGUGGAGCCCACCAAGCUCAUUUUUUAAGGGUGCGCGUG	seedF052	52	0.000681104	0	0.000484722	0.088177	0.0948834	0.197921
50	UCUGGUUGGAGGAGGAAGGAUGGUGGAGGAAAUCCUUUAAGUGCAUGCAG	seedF053	53	0	0	0.000969443	0.177206	0.162277	0.0169765
50	GAUGUGAAAGUUAUGUUUCGGAGGCGGAGGUAGUUAGGAUGGCGGAGGUA	seedF054	54	0	0	0.000484722	0.166983	0.176022	0.0778433
50	CACAAAUUUUGAAGGAGUCUAGGUAGGAAGGUGGACGGAUGGCGGAGGAA	seedF055	55	0.000340552	0.000481431	0.000969443	0.174224	0.164937	0.0505153		-	-	-	-	-	-	C	A	C	A	A	A	U	U	U	U	G	A	A	G	G	A	G	U	C	U	A	G	G	U	A	-	-	G	G	A	A	-	G
50	AGCUUAUGGAGGGAUGGUGGAUGGAUGGCGGAGGUCCCCCAAUUAAGGGC	seedF056	56	0	0	0	0.0575068	0.0509887	0.173491		-	-	-	-	-	-	-	-	-	-	-	-	-	-	-	-	-	-	-	-	A	G	C	U	U	A	U	G	G	A	G	-	-	G	G	A	U	-	G
50	CUAAAAGGCGGAGGAGGAUGGAUGGUGGAAGGAAGCGGGAGCUUUCUCAG	seedF057	57	0	0	0	0.171242	0.175135	0.0844682		-	-	-	-	-	-	-	-	-	-	-	-	-	-	-	-	-	-	-	-	-	C	U	A	A	A	A	G	G	C	-	-	-	G	G	A	-	-	G
50	AUUGUUGACUUGGACUCGGUGGCAGGGGGACGGAUGGCUGGAGGAAUCGU	seedF058	58	0.00102166	0.000481431	0	0.112032	0.119713	0.196678		-	-	-	-	-	-	-	-	-	-	A	U	U	G	U	U	G	A	C	U	U	G	G	A	C	U	C	G	G	U	-	-	-	G	G	C	A	-	G
50	CGCGUGGUGGUUGGAGGAUGGAUGGCUGGAAGGAGUAGAUGCUGUCGUAU	seedF059	59	0.000340552	0.000481431	0	0.165279	0.155626	0.0910932		-	-	-	-	-	-	-	-	-	-	-	-	-	-	-	-	-	-	-	-	-	-	C	G	C	G	U	G	G	U	-	-	-	G	G	U	U	-	G
50	GGUGGGAGGUAUAGUAUAUGACGCAACUACACGCCCUGCAAAUGCACGCU	seedF060	60	0	0.000962862	0	0.0345041	0.0345837	0.156929
50	CCAGAGGACGGAGGCGGAUGGAUGGUGGAGGUUGUAUCAAUUUUUCUAAA	seedF061	61	0.000340552	0.000962862	0	0.154629	0.144985	0.0488591		-	-	-	-	-	-	-	-	-	-	-	-	-	-	-	-	-	-	-	-	-	-	C	C	A	G	A	G	G	A	C	-	-	G	G	A	-	-	G
50	UCCAAUAAAGGAAGGAUGGAGGAAGGAUGGCAGGAGGGUGUGUCUUGCGC	seedF062	62	0	0	0	0.158889	0.140552	0.0240155		-	-	-	-	-	-	-	-	-	-	-	-	-	-	-	-	-		U	C	C	A	A	U	A	A	A	G	G	A	A	-	-	G	G	A	U	-	G
50	CAUGUGGGGGAGGCGGAUGGAGGCGGAGGCCGGUUGUCUCGAAUUCUCAG	seedF063	63	0	0.000481431	0	0.153777	0.12991	0.0492731		-	-	-	-	-	-	-	-	-	-	-	-	-	-	-	-	-	-	-	-	-	-	C	A	U	G	U	G	G	G	-	-	-	G	G	A	-	-	G
50	GGAGGGUGUGGGGGUACUCCCGCGACGCUGUUUAUAUAUUGGGCGCUUUU	seedF064	64	0	0	0.000484722	0.130775	0.144099	0.0948197
50	GUACACGUACGCUUAAGAAUUGCUGCCUCACCAAACUCUAAAUCGGCGCC	seedF065	65	0.000340552	0	0.000484722	0.0119273	0.0141882	0.143679
50	CGUAAGGCUGGAGGAGGAUCGGAGGUGUGGAGGACUGUAGUCACGUUGAC	seedF066	66	0	0.000962862	0	0.153351	0.142325	0.0563121
50	CAAUUGCUACGCCACGGGGGGAGGCGGAAGGAUGGUCGGAGGGGCAACAA	seedF067	67	0.000340552	0.000481431	0.000484722	0.139294	0.140995	0.106827		-	-	-	-	-	-	-	-	-	-	-	-	C	A	A	U	U	G	C	U	A	C	G	C	C	A	C	G	G	G	-	-	-	G	G	G	A	-	G
50	AUGGAGCCAUUUAGCGAACGGCGGAUGGUCGGACGGAGGAGGAGGACUUU	seedF068	68	0	0	0.000969443	0.120977	0.137005	0.0178046		-	-	-	-	-	-	-	-	A	U	G	G	A	G	C	C	A	U	U	U	A	G	C	G	A	A	C	G	G	C	-	-	-	G	G	A	U	-	G
50	CCUCAACUUUAUGUUAGGCACCAAUGGAUGGUGGAGGCAGGAGGCGGAGG	seedF069	69	0	0	0	0.122255	0.136561	0.0356091		-	-	C	C	U	C	A	A	C	U	U	U	A	U	G	U	U	A	G	G	C	A	C	C	A	A	U	G	G	A	U	-	-	G	G	U	-	-	G
50	GGAGGGAGGGGUGAUACUCUUCGUAGCUCCCCCAAGUAGAACGUUUCUUA	seedF070	70	0	0	0	0.0468574	0.0434513	0.136226
50	GUUCGCAAGCACAUCUUAGUCGGUUGGCUGGUGGAAGGAUGGCGGAGGUA	seedF071	71	0	0.000481431	0.000484722	0.120977	0.108628	0.136226		-	-	-	-	-	-	G	U	U	C	G	C	A	A	G	C	A	C	A	U	C	U	U	A	G	U	C	G	G	U	U	-	-	G	G	C	U	-	G
50	CACAAUACUUAUGUGCAAGGCGGUUGGCGGAUGGAGGGGGAGGUUCAUCA	seedF072	72	0	0	0	0.134182	0.122816	0.0592106		-	-	-	-	-	-	-	-	-	C	A	C	A	A	U	A	C	U	U	A	U	G	U	G	C	A	A	G	G	C	-	-	-	G	G	U	U	-	G
50	CAUUAUGUGACAAUGGCGGAGGAUUGGAUGGAUGGCGGAGGUUAGACUGA	seedF073	73	0.000681104	0	0	0.121403	0.133014	0.0463747		-	-	-	-	-	-	-	-	-	-	-	-	-	C	A	U	U	A	U	G	U	G	A	C	A	A	U	G	G	C	-	-	-	G	G	A	-	-	G
50	UUCUAGGCGGAGGGGGAAGGAUGGACGGAGGUAGAAUCCCCAUGCGUCAG	seedF074	74	0.00102166	0	0	0.130349	0.131241	0.0293982		-	-	-	-	-	-	-	-	-	-	-	-	-	-	-	-	-	-	-	-	-	-	U	U	C	U	A	G	G	C	-	-	-	G	G	A	-	-	G
50	CACAUGGUUGGUGGAGGUAGGAGGUGGAGGCCACAAAUUAAAGUAUUGUG	seedF075	75	0	0	0.000484722	0.129923	0.121043	0.0169765		-	-	-	-	-	-	-	-	-	-	-	-	-	-	-	-	-	-	-	-	-	-	C	A	C	A	U	G	G	U	U	-	-	G	G	U	-	-	G
50	UGAAAAUGAUUGGCGGUGGAGGAAGGAUGGUUUGGAGGUCGCUGUGCUAA	seedF076	76	0	0.000481431	0.000484722	0.120125	0.142325	0.130429		-	-	-	-	-	-	-	-	-	-	-	-	-	-	-	-	U	G	A	A	A	A	U	G	A	U	U	G	G	C	-	-	-	G	G	U	-	-	G
50	AAUGCCCGAGGCGGAUGGUGGAUGGAGGGGGAGGAAAUGCUUAACGUACA	seedF077	77	0	0	0.000484722	0.126941	0.12725	0.00289842		-	-	-	-	-	-	-	-	-	-	-	-	-	-	-	-	-	-	A	A	U	G	C	C	C	G	A	G	G	C	-	-	-	G	G	A	U	-	G
50	AGGAGGUGGAUGGAUGGCGGAGGACGAUAUGCUUCAGGCAUUAGACCGUU	seedF078	78	0.000340552	0	0.000969443	0.116291	0.120156	0.0335388
50	GACUACAUAACUGGAGGUUGGCGGAAGGAUGGCCGGAGGUAUGAUUUGAC	seedF079	79	0	0	0.000484722	0.106068	0.0984304	0.130429		-	-	-	-	-	-	-	-	-	-	-	-	-	-	-	G	A	C	U	A	C	A	U	A	A	C	U	G	G	A	-	-	-	G	G	U	U	-	G
50	GGUGGGUGGGGAGAUGCUUUCCCCGGAUAACUCCUAAACUAAAUAAACCA	seedF080	80	0.000681104	0	0	0.0498392	0.0478851	0.125874
50	AGGUUGGAGGUGGAUGGAUGGUGGAGGUUUUUGUGAAGGUCGCUCACCGC	seedF081	81	0.000340552	0.000481431	0.000969443	0.117143	0.110845	0.00869526		-	-	-	-	-	-	-	-	-	-	-	-	-	-	-	-	-	-	-	-	-	-	-	-	-	-	A	G	G	U	U	-	-	G	G	A	-	-	G
50	UGCAGAUCGGUGGAGGGGGACGGAUGGAGGAGGAUAGCUACCACCACACA	seedF082	82	0	0	0	0.112458	0.123703	0.0318826
50	UGAUAAGGUGGCUGGGGGAUGGAUGGAGGAGGCUUCUCUUAGCACCCGUG	seedF083	83	0.000681104	0.000481431	0.000484722	0.105642	0.111732	0.0749448		-	-	-	-	-	-	-	-	-	-	-	-	-	-	-	-	-	-	-	-	-	U	G	A	U	A	A	G	G	U	-	-	-	G	G	C	U	-	G
50	GGUGGGCGGGGGAGCUCCCCCUCUCCUGGAUUUGUAACGUGGUGCGACCG	seedF084	84	0	0	0	0.017039	0.0212823	0.111382
50	AUGGAGGUAUGGUCGGAUGGAGGCGGAGGACCGAGUAUCAUAGAAUACUG	seedF085	85	0	0	0.000484722	0.110754	0.112175	0.0194608		-	-	-	-	-	-	-	-	-	-	-	-	-	-	-	-	-	-	-	-	-	-	-	-	-	A	U	G	G	A	-	-	-	G	G	U	A	U	G
50	UUUGGCUUGUUAUUCACGCUUGGCGGUAAGGCGGACGGAUGGUGGAGGAA	seedF086	86	0	0.000481431	0	0.105216	0.105525	0.0973041		-	-	-	-	-	-	U	U	U	G	G	C	U	U	G	U	U	A	U	U	C	A	C	G	C	U	U	G	G	C	-	-	-	G	G	U	A	A	G
50	AAUUGGGAAGCUUUGGGGGAAGGUGGAUGGAUGGAUGGAGGGCGUGUACC	seedF087	87	0.000340552	0	0.000484722	0.101808	0.105081	0.0368513		-	-	-	-	-	-	-	-	-	-	-	-	-	A	A	U	U	G	G	G	A	A	G	C	U	U	U	G	G	G	-	-	-	G	G	A	A	-	G
48	UACCCAUUCGAACUAGUCGGCGGCUGGUGGAUGGAUGGUGGAGGGAAU	seedF088	88	0.00102166	0	0.00145416	0.102234	0.103751	0.0227733		-	-	-	-	-	-	-	-	-	U	A	C	C	C	A	U	U	C	G	A	A	C	U	A	G	U	C	G	G	C	-	-	-	G	G	C	U	-	G
50	AGGUGUUGCGGAGGCGGAGGUCGGAUGGCGGAGGCGAAAUUGAUGUUUAU	seedF089	89	0	0	0	0.0945667	0.102421	0.0438903		-	-	-	-	-	-	-	-	-	-	-	-	-	-	-	-	-	-	A	G	G	U	G	U	U	G	C	G	G	A	-	-	-	G	G	C	-	-	G
50	CUAAAUCGGUGGAAUGGCUGGAUGGAGGCGGAGGGCUUUAGAUUCUUUGU	seedF090	90	0	0	0	0.0971225	0.102421	0.0302264		-	-	-	-	-	-	-	-	-	-	-	-	-	-	-	-	-	-	-	-	C	U	A	A	A	U	C	G	G	U	-	-	-	G	G	A	A	U	G
50	GACUCCUGUGGAAACGGAAGGAGGAUGGAUGGUGGAGGCUAAUGACUUGG	seedF091	91	0	0	0	0.0988264	0.101977	0.0161483		-	-	-	-	-	-	-	-	-	-	-	-	-	-	-	-	-		G	A	C	U	C	C	U	G	U	G	G	A	A	A	C	G	G	A	A	-	G
50	CGUUGUACAUAUCGGGUUACACGUGGAGCCCACCAAGCUCAAAAUUGCUA	seedF092	92	0.000340552	0.000481431	0.00145416	0.0694341	0.0855724	0.0993744
50	CUAAAGGAAGGAUGGCGGAUGGAGGCGGAGGUGUCCCAUUUCUUUGCUCA	seedF093	93	0.00102166	0	0.000484722	0.0954186	0.0926665	0.0405779		-	-	-	-	-	-	-	-	-	-	-	-	-	-	-	-	-	-	-	-	-	-	C	U	A	A	A	G	G	A	A	-	-	G	G	A	U	-	G
50	GAAGGCAAACUGUGUUGUACGGAGGAGGCGGACGGAUGGUAGGAUGGGAU	seedF094	94	0	0	0	0.088603	0.0953268	0.0281561		-	-	-	-	-	-	-	G	A	A	G	G	C	A	A	A	C	U	G	U	G	U	U	G	U	A	C	G	G	A	-	-	-	G	G	A	-	-	G
50	AUACGGAACGCAUUGGAUGGUCGGAAGGAGGAGGAGGAAUAGUAGAAUAA	seedF095	95	0	0	0.000484722	0.0873251	0.0948834	0.0153202
50	UCGUGGUAGGUUGGAGGAUGGAUGGCGGAGGCUUCUUGUUCUGCGGCAUG	seedF096	96	0	0	0	0.0868991	0.09444	0.0401638		-	-	-	-	-	-	-	-	-	-	-	-	-	-	-	-	-	-	-	-	-	-	-	U	C	G	U	G	G	U	A	-	-	G	G	U	U	-	G
50	UAUGUAAUUAGGGGGUAGGCGGAAGGAUGGACGGAGGAAUCUAUGGUGCA	seedF097	97	0	0	0	0.0868991	0.0939966	0.0302264		-	-	-	-	-	-	-	-	-	-	-	-	-	-	-	-	-	U	A	U	G	U	A	A	U	U	A	G	G	G	-	-	-	G	G	U	A	-	G
50	CUGCAAUUAAACCCUACAGGUGGAACGGAGGAUGGAUGGUGGAGGAGCGA	seedF098	98	0.000340552	0.000962862	0	0.0924368	0.0953268	0.0782573		-	-	-	-	-	-	-	-	-	C	U	G	C	A	A	U	U	A	A	A	C	C	C	U	A	C	A	G	G	U	-	-	-	G	G	A	A	C	G
50	GUCACUGUCCAUCUGCACAUAAACGGCAGGAGGCGGAAGGAGGUGGAGGC	seedF099	99	0	0.000481431	0.00339305	0.0643224	0.0802518	0.0931635		-	-	-	G	U	C	A	C	U	G	U	C	C	A	U	C	U	G	C	A	C	A	U	A	A	A	C	G	G	C	A	-	-	G	G	A	-	-	G
50	UCAGACAUUCUGUUACGUGGAAGGAUGGUUGGAUGGAUGGUGGAGGUCUU	seedF100	100	0	0.000962862	0	0.0928628	0.081582	0.0815698		-	-	-	-	-	-	-	-	-	U	C	A	G	A	C	A	U	U	C	U	G	U	U	A	C	G	U	G	G	A	A	-	-	G	G	A	U	-	G
50	GACGAUCUACAUACAGGACGGUCGGAGGAAGGAGGCGGAGGAGAUGCUCU	seedF101	101	0	0.000481431	0	0.0924368	0.0900062	0.0766011		-	-	-	-	-	-	-	-	-	-	-	-	G	A	C	G	A	U	C	U	A	C	A	U	A	C	A	G	G	A	C	-	-	G	G	U	C	-	G
50	CACUGCUCGUGCCUGUCCUCGCGUGGUUCGGAGGUGGACGGAGGUGGAGG	seedF102	102	0	0	0	0.100956	0.100204	0.0186327		-	-	-	C	A	C	U	G	C	U	C	G	U	G	C	C	U	G	U	C	C	U	C	G	C	G	U	G	G	U	U	C	-	G	G	A	-	-	G
50	CGUUAUACGGCGGAUGGAAGGACGGAGGUGGAGGGGAGCAGCGAGUGUAU	seedF103	103	0	0	0.000969443	0.071564	0.0886761	0.00372654		-	-	-	-	-	-	-	-	-	-	-	-	-	-	-	-	-	-	-	C	G	U	U	A	U	A	C	G	G	C	-	-	-	G	G	A	U	-	G
50	UCCUUUUAAGCGUUAUCAGUCAGUGGCGGAUGGGGGACGGAGGUGGAUGG	seedF104	104	0	0	0.000484722	0.088603	0.0886761	0.00455466		-	-	-	U	C	C	U	U	U	U	A	A	G	C	G	U	U	A	U	C	A	G	U	C	A	G	U	G	G	C	-	-	-	G	G	A	U	-	G
50	UUUGGCCAGCGUUGACGGUAGGAGGUGGAAGGAUGGUGGAGGUCUUGCAA	seedF105	105	0	0	0	0.0877511	0.081582	0.0202889		-	-	-	-	-	-	-	-	-	-	-	U	U	U	G	G	C	C	A	G	C	G	U	U	G	A	C	G	G	U	A	-	-	G	G	A	-	-	G
50	CGGGUACCUCGUUGGAUGGUGGACGGAUGGCUGGAGGAUUUUUUAAAUUA	seedF106	106	0	0	0	0.0805095	0.104638	0.0124218
50	GAUGUGUGCAAAGGUGAUGGAAAGGAGGCGGAAGGAGGCCGGAGGGAUGA	seedF107	107	0	0	0	0.0753977	0.0864592	0.0182186		-	-	-	-	-	-	-	-	-	G	A	U	G	U	G	U	G	C	A	A	A	G	G	U	G	A	U	G	G	A	A	A	-	G	G	A	-	-	G
50	GGAGGGGUCUCGCUCAUAUUUGGGCUAGAGUUUAGGGGGAUGCCCCAAUU	seedF108	108	0	0	0.000969443	0.0860472	0.0837989	0.0372654
50	UUGGUUGGAGGUGGAAGGAGGCGGAGGGACACCUUUUCUAGUUGUGUCUA	seedF109	109	0	0	0	0.0732679	0.0855724	0.0020703		-	-	-	-	-	-	-	-	-	-	-	-	-	-	-	-	-	-	-	-	-	-	-	-	-	U	U	G	G	U	U	-	-	G	G	A	-	-	G
50	AUUCUCCCCCCUCACGACUCACGACGCGCCGCGGGAGGGAGAGGACGAGG	seedF110	110	0.000681104	0	0.000484722	0.0515431	0.040791	0.212413
50	AACGCAAAGAUAUUGAUAAUACAUGGAGGAUGGCCGGAUGGAGGAGGAGG	seedF111	111	0	0.000481431	0	0.0834913	0.0806952	0.0310545		-	-	-	A	A	C	G	C	A	A	A	G	A	U	A	U	U	G	A	U	A	A	U	A	C	A	U	G	G	A	-	-	-	G	G	A	U	-	G
50	UGGGGUCGGUUGCUGGAUGGCCGGAUGGAGGAGGAGGAGACCUUGGCCAC	seedF112	112	0	0	0.00145416	0.0834913	0.072271	0.00786714
50	GACUAACUGACCUUAAGGGCUGGAGGCGGAAGGAUGGUGGAGGUUAAUAU	seedF113	113	0	0	0	0.071138	0.0833555	0.0240155		-	-	-	-	-	-	-	-	-	-	G	A	C	U	A	A	C	U	G	A	C	C	U	U	A	A	G	G	G	C	U	-	-	G	G	A	-	-	G
50	UUGGGCUGCACCUGGGUGGUGGUGGAUGGAUGGAUGGUGGCCGCGCUUAU	seedF114	114	0	0	0.00145416	0.0813614	0.081582	0.021117		-	-	-	-	-	-	-	-	-	-	-	-	-	U	U	G	G	G	C	U	G	C	A	C	C	U	G	G	G	U	-	-	-	G	G	U	-	-	G
50	CACUUCGGAGGUGGAGGAGUAGGAUGGCGGAGGUACAUUCUCGUUUCUAU	seedF115	115	0	0	0.000484722	0.0749718	0.0802518	0.0571403
50	GUGCAUUUUGUCAGUUCGUAAGGAGGAGGAGGCCCGGAUGGUCGGAGGAG	seedF116	116	0	0.000481431	0	0.0276884	0.0274896	0.0782573
50	UGUGAGGUCAGGAUGGAGGAUGGAUGGCAGGAGGUACAUAAUGACAAUUG	seedF117	117	0	0	0.000484722	0.0779536	0.066507	0.0695621		-	-	-	-	-	-	-	-	-	-	-	-	-	-	-	-	-	-	-	-	-	-	U	G	U	G	A	G	G	U	C	A	-	G	G	A	U	-	G
50	UCCCCGCAUCAUAUGACUGGUGGUAUGGCGGAUGGAGGCGGAGGAAGUUA	seedF118	118	0	0	0	0.0775276	0.0700541	0.0128359		-	-	-	-	-	-	-	-	-	U	C	C	C	C	G	C	A	U	C	A	U	A	U	G	A	C	U	G	G	U	-	-	-	G	G	U	A	U	G
50	UAACUCCCUAAUGGAAGGAUGGCGGAAGGAGGUGGAGGGUACGCAGAAGG	seedF119	119	0	0	0	0.0771017	0.0616299	0.00993743		-	-	-	-	-	-	-	-	-	-	-	-	-	-	-	U	A	A	C	U	C	C	C	U	A	A	U	G	G	A	A	-	-	G	G	A	U	-	G
50	CUCUGGGGGAUGGUGGAUGGAGGUGGAGGAUCGCCGUCUGUCAAAUUUUC	seedF120	120	0	0	0.000484722	0.0647484	0.0767048	0.00538278		-	-	-	-	-	-	-	-	-	-	-	-	-	-	-	-	-	-	-	-	-	-	-	C	U	C	U	G	G	G	-	-	-	G	G	A	U	-	G
50	UCCCGGGAAGACUGACACUUCCGACUCUCGCUGGAGGGUGGUGGGGAUAG	seedF121	121	0.000340552	0	0	0.0677302	0.0749313	0.0186327
50	UUUGGUGGAGGUGGAAGGAUGGGCGGAGGUACCCCUCAGAUUAUGCGUGC	seedF122	122	0.000340552	0	0	0.0724159	0.0740445	0.0558981		-	-	-	-	-	-	-	-	-	-	-	-	-	-	-	-	-	-	-	-	-	-	-	-	U	U	U	G	G	U	-	-	-	G	G	A	-	-	G
50	GCACUUAAUAUGAAUGCUGGAGCCCACCAAACUCGUUGUUGAUAUGCGCU	seedF123	123	0	0	0.000969443	0.0690081	0.0727144	0.0538278
50	CCUAACCUGCAUAGUGCAUGACUUGGCCGGAGGAGGACGGAGGCGGAGGU	seedF124	124	0	0	0	0.0677302	0.0709408	0.0575543		-	-	-	C	C	U	A	A	C	C	U	G	C	A	U	A	G	U	G	C	A	U	G	A	C	U	U	G	G	C	C	-	-	G	G	A	-	-	G
50	UUUGGAGGUGGAUGGAUGGUGGAGGCCAGCGUGGAUAGUGAUAAAUGAUA	seedF125	125	0.000340552	0	0	0.0558029	0.0704975	0.0480309
50	UUGGUUGGAUGGUGGAAGGACGGCGGAGGAAUUAUAGCCUUGGAUCUGGA	seedF126	126	0.000340552	0	0.000484722	0.070286	0.0656203	0.00703902		-	-	-	-	-	-	-	-	-	-	-	-	-	-	-	-	-	-	-	-	-	-	-	-	-	U	U	G	G	U	U	-	-	G	G	A	U	-	G
50	AGCUGGUGGAUGGUGGAUGGAUGGACGGAUGGGUGGCUAAAAAUCUUUGU	seedF127	127	0	0	0	0.0596366	0.0700541	0.00993743		-	-	-	-	-	-	-	-	-	-	-	-	-	-	-	-	-	-	-	-	-	-	-	A	G	C	U	G	G	U	-	-	-	G	G	A	U	-	G
50	GGCGGGAUGGGGGAUACUUCUUUUCUAGAUACUAUUCCCCCUAUGGACGA	seedF128	128	0.000340552	0	0	0.0328002	0.03148	0.0699761
50	AGCGUAAACCGGAGGUUGGUGGAUGGAUGGCAGGAGGCGAUCUCGUAAAC	seedF129	129	0.000340552	0	0	0.0596366	0.0691673	0.0236014		-	-	-	-	-	-	-	-	-	-	-	-	-	-	-	-	-	A	G	C	G	U	A	A	A	C	C	G	G	A	-	-	-	G	G	U	U	-	G
48	GAGUCACUUAUUUGGGUUCAUAUAUGGAUGGAGGAUGGAUGGUGGAGG	seedF130	130	0	0.000481431	0.000484722	0.0604886	0.0691673	0.0273279
50	GGAGGGAGUGGGGAUACCCCCAAGGCACGAGGUCUGCACCCACGCUGACG	seedF131	131	0	0	0	0.0383378	0.0372439	0.0683199
50	GGAGGGUGGACACGAACGCUCGUGUAUAAAAACCUAACGACGUAUUAAGU	seedF132	132	0	0	0	0.0336521	0.0354704	0.0683199
50	AAUAGGUUGGCACGGUGGAUGGAUGGAGGAGGAGUAUAUACGACAGUUGG	seedF133	133	0	0.000481431	0	0.0621925	0.0678372	0.0310545		-	-	-	-	-	-	-	-	-	-	-	-	-	-	-	-	-	-	-	-	-	-	-	A	A	U	A	G	G	U	U	-	-	G	G	C	A	C	G
50	GGAUGGUGGAGGCUGGAUGGUUUGGAGGGAGUUCAUUGUGUGAACUAAAU	seedF134	134	0	0	0	0.0673042	0.0656203	0.00538278		-	-	-	-	-	-	-	-	-	-	-	-	-	-	-	-	-	-	-	-	-	-	-	-	-	-	-	G	G	A	U	-	-	G	G	U	-	-	G
50	UGACGGGGACGAGUACAAUACUUGGUCGGUGGUGGAAGGAUGGUGGAGGU	seedF135	135	0	0	0	0.0673042	0.0580828	0.0173905		-	-	-	-	U	G	A	C	G	G	G	G	A	C	G	A	G	U	A	C	A	A	U	A	C	U	U	G	G	U	C	-	-	G	G	U	-	-	G
50	GAGGGGGGAGGUGGACGGAUGGCGGAGGUUCUGGUCAGGACUAGCAAAUU	seedF136	136	0	0	0	0.052821	0.0669504	0.0020703		-	-	-	-	-	-	-	-	-	-	-	-	-	-	-	-	-	-	-	-	-	-	-	-	-	G	A	G	G	G	-	-	-	G	G	G	A	-	G
50	GCAGAUGUACCCCAUCUGUUGGAGCCCGCGCUACCGGGACGGGUAUGGGU	seedF137	137	0	0	0.000484722	0.0668782	0.0563093	0.0447185
50	UAGAGUUGUGUGCACGGGCUAGUGUUGGAGGAGGAAGGAUGGCCGGAGGA	seedF138	138	0.000340552	0	0	0.0664523	0.0647335	0.0149062
48	GAUGGGUAGGAAGGCGGAAGGAUGGCAGGAGGAAGGUGAAUCGUACUA	seedF139	139	0	0.000481431	0.000484722	0.0609146	0.0651769	0.0115937		-	-	-	-	-	-	-	-	-	-	-	-	-	-	-	-	-	-	-	-	-	-	-	G	A	U	G	G	G	U	A	-	-	G	G	A	A	-	G
50	AAUCGAACCACAUAACGCAUUUGUGGUGGAGGAGGAAGGAUGGAGGAGGC	seedF140	140	0.000681104	0.000481431	0.000969443	0.0647484	0.059413	0.0173905		-	-	-	A	A	U	C	G	A	A	C	C	A	C	A	U	A	A	C	G	C	A	U	U	U	G	U	G	G	U	-	-	-	G	G	A	-	-	G
50	GAAUAUAAUCCAUUAUCACAACGGUGGAGGUCGGAAGGAUGGUGGAGGAC	seedF141	141	0	0	0.000484722	0.0673042	0.068724	0.0389216		-	-	-	-	-	G	A	A	U	A	U	A	A	U	C	C	A	U	U	A	U	C	A	C	A	A	C	G	G	U	-	-	-	G	G	A	-	-	G
50	CCCUGCAUUUGCUCCCUUCGAGGCUAGGACGGUGGAAGGAUGGUGGAGGU	seedF142	142	0.000340552	0	0	0.0630445	0.0642902	0.0360232		-	-	-	-	-	-	C	C	C	U	G	C	A	U	U	U	G	C	U	C	C	C	U	U	C	G	A	G	G	C	U	A	-	G	G	A	C	-	G
50	AAAUGGAGGUACGAGCUCUCGAAGGAGGAUUGGAUGGAUGGCGGAGGUAU	seedF143	143	0	0	0	0.0638964	0.0616299	0.0149062
50	CUAGCAAAAUAAAUAGCUCGGUACGGCGGUGGGGGAUGGAUGGCUGGAGG	seedF144	144	0	0.000481431	0	0.0638964	0.0571961	0.0215311
50	CGGAGUGAUCUGUCUACCGCUGGGGAUGGAUGGCGGAAGGAGGUGGAGGU	seedF145	145	0	0.000481431	0	0.0634704	0.0602997	0.00579684		-	-	-	-	C	G	G	A	G	U	G	A	U	C	U	G	U	C	U	A	C	C	G	C	U	G	G	G	G	A	U	-	-	G	G	A	U	-	G
50	UGGCGCCAGUCUCGGUUGUGGAGGAUGAGGUCGAGGAAGGACGGAGGUCG	seedF146	146	0	0	0	0.0604886	0.0634034	0.00662496
50	CUGGUGAUUCACCGUUUCUGGCUGGAUGGUCGGAUGGAGGAGGAGGACAU	seedF147	147	0	0	0	0.0945667	0.0975437	0.027742		-	-	-	-	-	-	-	-	C	U	G	G	U	G	A	U	U	C	A	C	C	G	U	U	U	C	U	G	G	C	U	-	-	G	G	A	U	-	G
50	UGAGAAUCCGGUGGGAUGGAUGGAUGGAGGCGGAGGAAUAUAGUUGACGU	seedF148	148	0.000340552	0	0.000969443	0.0621925	0.0452248	0.00372654		-	-	-	-	-	-	-	-	-	-	-	-	-	-	-	-	-	-	U	G	A	G	A	A	U	C	C	G	G	U	-	-	-	G	G	G	A	U	G
50	CCUUUGUUAUCAAGGGGGGCUGGAGGAUGGAUGGUGGAGGACAGUCGGUU	seedF149	149	0.000340552	0	0.000484722	0.0613405	0.0620732	0.0331248		-	-	-	-	-	-	-	-	-	-	-	-	-	-	C	C	U	U	U	G	U	U	A	U	C	A	A	G	G	G	G	-	-	G	G	C	U	-	G
50	AGUCCGAACAAUGGAGGUGGAGGUAGGAGGCGGAGGCCCUCGUAAGCCAU	seedF150	150	0	0.000481431	0.000484722	0.0425976	0.0434513	0.0612809		-	-	-	-	-	-	-	-	-	-	-	-	-	-	-	A	G	U	C	C	G	A	A	C	A	A	U	G	G	A	-	-	-	G	G	U	-	-	G
50	AGGCGGAUGGUAGGAAGGAGGAGGAGGCCGACUCUUGCAUUUACCGCACA	seedF151	151	0	0	0	0.0609146	0.053649	0.014078		-	-	-	-	-	-	-	-	-	-	-	-	-	-	-	-	-	-	-	-	-	-	-	-	-	-	A	G	G	C	-	-	-	G	G	A	U	-	G
50	ACUCAAUGUGACGGCUCUAAGGAUGGGGCUGGGCCGGUUUCUGACGCCGA	seedF152	152	0	0	0	0.0208728	0.0177352	0.0604527
50	AUCGCUUUUCACCCCUAGACGCCAUAGGAGGGGACGACGGGGCGGGGAGG	seedF153	153	0	0	0	0.0106494	0.0150749	0.0600387
50	AUGAAAUAUUCAAAGGCGGAGGCGGAUGGAGGAGGACGGGCCAGAUCUGA	seedF154	154	0	0	0.000484722	0.054099	0.059413	0.0236014		-	-	-	-	-	-	-	-	-	-	-	-	-	A	U	G	A	A	A	U	A	U	U	C	A	A	A	G	G	C	-	-	-	G	G	A	-	-	G
50	ACCGGGUGGAUGGCAGGAUGGAGGGGGAUGGCGUUAAUAAACUUGUAAAA	seedF155	155	0	0	0	0.0485613	0.0589696	0.00331248		-	-	-	-	-	-	-	-	-	-	-	-	-	-	-	-	-	-	-	-	-	-	-	A	C	C	G	G	G	U	-	-	-	G	G	A	U	-	G
50	GGAGGGAGGGGGAUCUUGACGCCCCGAUCCAGUCGACGCAUUCCACUUGA	seedF156	156	0	0	0.000484722	0.017891	0.0226124	0.0687339
50	UCUGGAUGGUGGAGGCUGGAGGUGGAGGCACCCUGGUAACUACUACACCG	seedF157	157	0.000340552	0	0	0.0477093	0.0580828	0.0153202		-	-	-	-	-	-	-	-	-	-	-	-	-	-	-	-	-	-	-	-	-	-	-	-	U	C	U	G	G	A	U	-	-	G	G	U	-	-	G
50	AUCGAUCUCUAACCUUAAUACCGGGGCUUAGCUUUUGUGGAGGGAGGGUA	seedF158	158	0.000340552	0	0	0.00383378	0.0044338	0.0579684
48	CGGAGGAGGAGGAUGGAUGGUGGAGGGGCGUAUAAUUAAUUAGCAACG	seedF159	159	0	0	0	0.0481353	0.0576394	0.00124218
50	AGGAGGUAGGUGGAUGGAUGGCGGAGGAUUGAUUUUUGUUCGCUCAAUUU	seedF160	160	0	0	0	0.0570808	0.053649	0.00538278		-	-	-	-	-	-	-	-	-	-	-	-	-	-	-	-	-	-	-	-	-	-	-	-	-	-	A	G	G	A	-	-	-	G	G	U	A	-	G
50	CCUUGAGAACUCGCGUCCUCAUCGUGGAGCCCACCAAACUCAAGUGUAGG	seedF161	161	0	0	0.000484722	0.0477093	0.0412344	0.0567262
50	UACCGGGAGGGAGGGCAGCUUGAAAUGGACUCUUUGCGCACUUCCAGAAA	seedF162	162	0.000340552	0	0	0.0140572	0.0159617	0.0567262
50	CUGAUUGCCAAGGUAUUUCGGUGGCUGGCGGAAGGAUGGUGGAGGAUUUU	seedF163	163	0	0.000481431	0	0.0549509	0.0558659	0.0476169		-	-	-	-	-	-	-	-	C	U	G	A	U	U	G	C	C	A	A	G	G	U	A	U	U	U	C	G	G	U	-	-	-	G	G	C	U	-	G
50	GGCGGGGAUAAUUUGUGUAUUUGGGGGUUACUGUCCUAAGCGAAGCAGUA	seedF164	164	0	0.000481431	0.000484722	0.0370599	0.0558659	0.00910932
50	AGUCCGAAUGAUCGACUUGGAGUCCACCAAGCUCUAAAAUCCACGACUCA	seedF165	165	0	0	0	0.054099	0.0554225	0.0509294
50	GUGGUGGAGGUGGACGGAUGGACGGAGGAUGAUAAAGUCAUUUAUACGCA	seedF166	166	0	0	0	0.0553769	0.0487718	0.00662496		-	-	-	-	-	-	-	-	-	-	-	-	-	-	-	-	-	-	-	-	-	-	-	-	-	G	U	G	G	U	-	-	-	G	G	A	-	-	G
50	UCCGUAGGGUUUGGAACGGCGGAUGGGGGAAGGAUGGAGGAGGCUCAGAA	seedF167	167	0	0	0	0.0468574	0.0545358	0.00579684		-	-	-	-	-	-	-	-	-	-	U	C	C	G	U	A	G	G	G	U	U	U	G	G	A	A	C	G	G	C	-	-	-	G	G	A	U	-	G
50	CGCGGAGACUAUGGAGCUAAAUGGCGGAAGGUGGAUGGAUGGUGGAAGGA	seedF168	168	0	0.000481431	0	0.0511171	0.0540924	0.0244295		-	-	-	-	-	C	G	C	G	G	A	G	A	C	U	A	U	G	G	A	G	C	U	A	A	A	U	G	G	C	-	-	-	G	G	A	A	-	G
50	UUCACUUGUGUUUGGAGCCCACCAAGCUCUAAUCGCAUGACGUGCAGGAA	seedF169	169	0	0	0	0.053247	0.0456682	0.069148
50	GGCGGGCGGGGGAUAUUCUCCGAUGGAUACUAUGACCAGCAACCCUAGUG	seedF170	170	0	0	0	0.0396158	0.0416777	0.0534137
50	CGAACUGGAUUGGAGGUGGACGGAUGGCGGAGGAUUUCUAGUUCGUACGA	seedF171	171	0	0	0	0.053247	0.0487718	0.00662496
51	UACCUAGUGGAGGGAGAGGUAUAAACACGAUGUGACAAUACACACGCUAAA	seedF172	172	0	0	0.000484722	0.0153351	0.0168485	0.0525856
50	GUUUUCCAGUAUAACUAACUGGAGGAGGUGGAUGGACGGCGGAGGCUUCA	seedF173	173	0	0	0.000484722	0.0421716	0.0523189	0.0281561		-	-	-	-	-	-	-	G	U	U	U	U	C	C	A	G	U	A	U	A	A	C	U	A	A	C	U	G	G	A	-	-	-	G	G	A	-	-	G
50	AAGGAACGUAGCAUAUUGACCAUUGGGAGGAUGGUGGAAGGAGGUGGAGG	seedF174	174	0	0	0	0.0511171	0.0487718	0.00496872		-	-	A	A	G	G	A	A	C	G	U	A	G	C	A	U	A	U	U	G	A	C	C	A	U	U	G	G	G	A	-	-	-	G	G	A	U	-	G
50	ACAAUUGGUGGAGGUCGGAUGGAUGGCCGGAGGGGGUUGUAAGAGUAGUG	seedF175	175	0	0	0	0.0387638	0.0505454	0.0115937		-	-	-	-	-	-	-	-	-	-	-	-	-	-	-	-	-	-	-	-	-	A	C	A	A	U	U	G	G	U	-	-	-	G	G	A	-	-	G
50	GCUGCGUAAGUGGCAAAUCGGCGGUGGCGGAUGGAUGGAGGAGGCGUAGA	seedF176	176	0	0	0	0.0481353	0.050102	0.0298123		-	-	-	-	-	-	-	-	G	C	U	G	C	G	U	A	A	G	U	G	G	C	A	A	A	U	C	G	G	C	-	-	-	G	G	U	-	-	G
50	AAUUUUCGAGGAGGUAUGGAGGAUGGAUGGCGGAGGUAACAUCGAGUUGC	seedF177	177	0	0	0	0.053673	0.0558659	0.00952338		-	-	-	-	-	-	-	-	-	-	-	-	-	-	-	-	-	-	A	A	U	U	U	U	C	G	A	G	G	A	-	-	-	G	G	U	A	U	G
50	AGUAAACAUCACUGAGUGUGACUUCGGUGGUGGCGGAUGGAUGGAGGCGG	seedF178	178	0	0	0	0.0468574	0.0492152	0.0190468		-	-	A	G	U	A	A	A	C	A	U	C	A	C	U	G	A	G	U	G	U	G	A	C	U	U	C	G	G	U	-	-	-	G	G	U	-	-	G
50	UUUAAACGGACCAUGAACUCGAUGGCAGGUGGAAGGAUGGCUGGAGGUUG	seedF179	179	0.000681104	0	0	0.0464314	0.0492152	0.0459606
50	GGAGGGUGGUACAUGACUAGCUCGCAAAUUCUGGACUCAUAGCGCUCUGA	seedF180	180	0	0	0	0.0140572	0.0119713	0.0488591
50	GAUCGGCGCUGGUGGAUGGCGGACGGACGGUGGAGGCUUAGCAUAAACCG	seedF181	181	0.000340552	0	0.000484722	0.0438755	0.0505454	0.0248436		-	-	-	-	-	-	-	-	-	-	-	-	-	-	-	-	-	G	A	U	C	G	G	C	G	C	U	G	G	U	-	-	-	G	G	A	U	-	G
50	UCUGGAUGUCACUGACGCCGCCGUCCAGAGGAGGGAUUUUUGUGGUGGGA	seedF182	182	0	0	0	0.0434496	0.0478851	0.00952338
50	CACCACAAGUGUGUGGAGCCCACCAAACUCAAUGAAAGACGGCUGCCGUU	seedF183	183	0.000340552	0	0.00193889	0.0477093	0.044338	0.0082812
50	AGAGCGCGCCAAGGGUACCUGUUUGGAUGGAGGAUGGAUGGUGGAAGGUC	seedF184	184	0	0	0	0.0472833	0.0430079	0.0020703
50	CCGCGGUGGAGGUGGAUGGAUGGUGGAGGUCCUUUUUUGCACGUUUGCAU	seedF185	185	0	0	0	0.0553769	0.0469983	0.0107656
50	GCGGGAGGCAUGGUGGAUGGAUGGUAGGAGGCUAAUUUUAUGGAUGAAUG	seedF186	186	0	0	0	0.0472833	0.0434513	0.00910932		-	-	-	-	-	-	-	-	-	-	-	-	-	-	-	-	-	-	-	-	-	-	-	-	G	C	G	G	G	A	-	-	-	G	G	C	A	U	G
50	UUACUAACAGUGGUGGUAGGUGGACGGAUGGAGGAUGGAAGUAAGGCGUC	seedF187	187	0.000340552	0	0	0.0468574	0.0425645	0.00372654		-	-	-	-	-	-	-	-	-	-	-	-	-	-	-	-	U	U	A	C	U	A	A	C	A	G	U	G	G	U	-	-	-	G	G	U	A	-	G
50	AUCCGGUCCCCGAUGGCGCUUGCGUGGUUGUGGCGGGAGGGAACCGGUUG	seedF188	188	0	0	0	0.0217248	0.0208389	0.0579684
50	CAUAGGAACAAACUAGGUGGAGCCCACCAAACUCAGACAAUAGAGACGUA	seedF189	189	0	0.000481431	0	0.0455794	0.0465549	0.0322967
50	GGAUUCUCUCAGAGGAAGGUGGAAGGAUGGUUGGAGGCGUGAGUGCAAUA	seedF190	190	0	0	0	0.0464314	0.0412344	0.0161483
50	CAUACGGUGAAGUUGUGGAGCCCACCAAACUCGUACAUUUAGAACAGACC	seedF191	191	0	0.000481431	0.000484722	0.00553769	0.00620732	0.0463747
50	AGGAUGGACGGAAGGAGGCGGAGGUAAUGGCACUGGCACCAGUGAGUAGA	seedF192	192	0	0.000481431	0.000484722	0.036208	0.0461116	0.00662496
50	AUUUAGAGAUGUCGGUGGAGGUGGAUGGAGGCGGACGGUCAUAGAUUGAU	seedF193	193	0	0	0	0.0447275	0.0461116	0.00538278		-	-	-	-	-	-	-	-	-	-	-	-	-	-	A	U	U	U	A	G	A	G	A	U	G	U	C	G	G	U	-	-	-	G	G	A	-	-	G
50	CGCGGAAAUGCCUUGUUAUUACCGGCGGAGGUGGAAGGAGGCGGAAGGAC	seedF194	194	0	0	0	0.0430236	0.0461116	0.0227733		-	-	-	-	C	G	C	G	G	A	A	A	U	G	C	C	U	U	G	U	U	A	U	U	A	C	C	G	G	C	-	-	-	G	G	A	-	-	G
50	UUGGCCAAGCCCCUGUUAGGGAUGGAGGAGGAUGGAUGGUGGAGGUGCAG	seedF195	195	0	0	0	0.0400417	0.0456682	0.00331248		-	-	-	-	-	-	-	-	U	U	G	G	C	C	A	A	G	C	C	C	C	U	G	U	U	A	G	G	G	A	U	-	-	G	G	A	-	-	G
50	ACGUGGCUGAUGAGCGAUGGAGGUAGGUGGAUGGAUGGAUGGAUGGUGUC	seedF196	196	0	0	0	0.0455794	0.0430079	0.00496872		-	-	-	-	-	-	-	-	-	A	C	G	U	G	G	C	U	G	A	U	G	A	G	C	G	A	U	G	G	A	-	-	-	G	G	U	A	-	G
50	GUGGAGGGGUUGUGCAGGUGGGCUACGCCACAAGGGUACAAUAUUGGCGC	seedF197	197	0	0	0	0.0455794	0.0452248	0.00248436
50	CGCUAGAACGUGGAGGAGGCGGAUGGAUGGGGGAAGGAGCACCACGAUUG	seedF198	198	0	0	0.000484722	0.0443015	0.0452248	0.0401638		-	-	-	-	-	-	-	-	-	-	-	-	-	-	-	-	C	G	C	U	A	G	A	A	C	G	U	G	G	A	-	-	-	G	G	A	-	-	G
50	CGUUCUAGGAUGGCAGGAGGUAUGGAGGUGGAGGUUGUUCUCUCUGCGCG	seedF199	199	0	0	0	0.0434496	0.0452248	0.0120077
50	GGGUACGCACUUUGCAUUUGGGGGGAGGAGGACGGAUGGUGGAGGCGAUA	seedF200	200	0	0	0	0.0447275	0.0323668	0.00041406
50	CCUGCACGAGGAACAAAACUAUACAGCCCACCAAACUCGAAAAACAUGGC	seedF201	201	0	0.000481431	0	0.00681562	0.00886761	0.0447185
50	GGGCUUACAUUACAAGACUAAGGCGGCGGUGGAAGGAUGGCGGAGGAAAA	seedF202	202	0	0	0	0.0443015	0.0425645	0.027742
50	CAUGACUUGGUGGCGGUGGAUGGAUGGAUGGUGGCUCUGUAUUGUGCUGU	seedF203	203	0	0	0	0.0438755	0.0403476	0.0327107
50	GGAGGGAGUGGGGAUAUCUCCAAGUCUGACAGUUAAUAGAAUACCUCUGA	seedF204	204	0	0	0	0.00937147	0.0137448	0.0434763
50	GGGUAGUUUGGUGGAUAGGCGGAAGGAUGGUGGAGGCGAAGAUUGUAGGA	seedF205	205	0	0	0	0.0421716	0.0434513	0.0161483
50	AUGUGUGUAUUGACUCAUCCGACUAGAGGUGGGGUAUUUGCUGGCGGGAA	seedF206	206	0	0.000481431	0	0.0421716	0.0430079	0.00786714
50	GGUGGGAGGGGGAUCCUCCCCGGGUAUUGGGCAUAGGUUUGUGAGUGUAG	seedF207	207	0	0	0	0.0285404	0.0288197	0.0426482
50	GCUGGUAGGAUGGAGGGAUGGAUGGCGGAGGUGAAAUAUUUAGUCCCGAA	seedF208	208	0	0	0	0.0425976	0.040791	0.00703902
50	AUCGGCCCACGCGGUGGAGGAGGACGGAUGGCUUGGAGGCUCAUAAACUC	seedF209	209	0.000340552	0	0	0.0302443	0.0416777	0.0335388
46	CUACGUUGGAGGGGGAUGGAUGGAUGGAGGCCGUAGCAUGGAAGUG	seedF210	210	0.000340552	0	0.000484722	0.0413197	0.0416777	0.00372654
50	GUUGACGAGGGUGGAUAGGCGGAUGGAUGGCGGAGGUUCCGGGCAUGGGU	seedF211	211	0	0	0	0.0413197	0.0319234	0.00455466
50	CAUCUCGCUCUUAUAGGGGGAGGCGGAUGGAGGCGGAGGACCGUGUGGUA	seedF212	212	0	0	0	0.0345041	0.0412344	0.0157343
50	GGUGGAAUGGAGGAUGGAUGGCGGAGGACGUUUAGUCUCUAUGCGCCAGA	seedF213	213	0.000340552	0	0	0.0336521	0.0412344	0.0178046
50	CGACAAACCGAUCAAAUCCACUUCCGACGGGCGGGAGCGGGUUUCUAGGG	seedF214	214	0	0	0	0.00212988	0.00354704	0.0405779
50	CCAAGGAGGUGGAUGGAUGGUGGAGGUACUAGUGAAGUUUUCCAUUAUGA	seedF215	215	0.000340552	0	0	0.0404677	0.0403476	0.0062109
50	ACACGCGACGCAAGGUGCCUCACCAAGCUCGAACUCACGACUGACCACGU	seedF216	216	0	0	0	0.00340781	0.00532056	0.0401638
50	CGACGUUGUAUAAUGGGGUUUUGGGUCGGGACUGGGCCACGCACUGCCGU	seedF217	217	0.000340552	0	0.000484722	0.0225767	0.0217256	0.0401638
50	GGAGGUGGAAGGAUGGCGGAGGUGUAAGCCGUUAAAGUAGCAAGAAGGAA	seedF218	218	0	0	0.00145416	0.0400417	0.035027	0.0062109
50	AAAGGAGGCAUUGGUAUCUACGCAGGCGGAGGUGGAUGGCAUGGCGGAGG	seedF219	219	0	0	0.000969443	0.0336521	0.0394608	0.0165624
50	CCGGGCGGAUGGCUGGAUGGAGGCGGAGGGACAAAGUUCUCGUAAAUUUA	seedF220	220	0	0	0	0.0302443	0.0394608	0.0041406
50	GGACUGGGAGGUGGAAGGAUGGUUGGAUGGCAUUUAGUUAUUGUUGGAAA	seedF221	221	0	0	0	0.0391898	0.0230558	0.0082812
50	GAAUGCACCUACACAAUAAAUUAGGUAGGUGGAGGAAGGAGGCGGAGGUC	seedF222	222	0	0	0	0.035782	0.0390175	0.0339529
50	GUGCCUGGUCCAAGUGCCACCAUUGGGCGGAGGCGGACGGAUGGUGGAGG	seedF223	223	0	0	0	0.0345041	0.0310366	0.0422341
50	CCCAGUCACCGACCGGGUGGAGCCCUCCAAGCUCAAUGUGUUGACGCCAU	seedF224	224	0	0	0.000969443	0.0387638	0.0385741	0.0306404
50	CGUAAUGGUGGAGGAGGACGGAGGCGGAUGGGCAAGAUGCAAAGUGUCCU	seedF225	225	0	0	0.000484722	0.0387638	0.0336969	0.00579684
50	UUGCUAUGAUGAAAGCUUAGCAUUGGAGCCCACGUGCUCGGUGGGUAGGG	seedF226	226	0	0	0	0.0383378	0.0354704	0.0124218
50	CACUAGUGUGAUAGCUCAGUGUGGAGCCCACCAAGCUCGUAUAUUGGUAC	seedF227	227	0	0	0	0.0123533	0.0119713	0.0380935
50	CCGCAUUUGCUGUGGAGUCCGCGAUGCUUAAAAGGGAAGAGGAUGGGAUG	seedF228	228	0	0	0	0.0379119	0.0372439	0.0124218
50	GUCCCUAGGCAUGGAGGCGGAAGGAGGCGGAGGAAGCCACAGUAAUUAGC	seedF229	229	0	0	0	0.0379119	0.0323668	0.0115937
50	AUUCACGCGACUUGGGGCUGGUGGAGUACGGGUCAGGGCUGGGUAGGCCG	seedF230	230	0.000340552	0.000481431	0	0.017039	0.0181786	0.0376794
50	UGCGCUCGCGUAUAAUAGGAAUUGGAUGGAGGAUGGAUGGCGGAUGGGAA	seedF231	231	0	0	0	0.0328002	0.0368006	0.00165624
50	UUUUCAAUUUGUGUAUGGGUUGGUAUGGUGGAUGGAUGGUGGAGGCCACG	seedF232	232	0	0	0	0.0315222	0.0368006	0.0335388
50	UUAUUAAACGAGACCAUGGGUAGGGCAUCGGGACUGGGCAAGGUCUAACG	seedF233	233	0.000340552	0	0	0.0230027	0.027933	0.0364373
50	CUAUAUUAGAAGUCCAUACGGGUGGAGGUGGAUGGAUGGAGGAGGUAAUC	seedF234	234	0	0	0	0.036208	0.0305932	0.00165624
50	AAUCUGAUUAGGUGGAGGAGGACGGAUGGAGGAAGGUGUGAGUACCGUUU	seedF235	235	0	0	0	0.0302443	0.0359138	0.0020703
50	CCGAAAUCUAUUAGGUGGUAUGGUGGAUGGAGGUGGAGGCUAUUAUGCCA	seedF236	236	0	0	0	0.035782	0.0345837	0.0120077
50	GCACGACUUACACGCGCCAUCGAAGAAGAGGAGGGGACAGUGCUGGCGGG	seedF237	237	0	0	0	0.035782	0.0341403	0.021117
50	CCUCUGUUACUCUGGUGGAUGGCGGAUGGAGGCGGAAGGGUAUACUGUUG	seedF238	238	0	0	0.000484722	0.0293923	0.0354704	0.00993743
50	GGUGGGUGGCACGACGUACGAAGGAAGGCGCUCACGAAUUUUCAUGACGA	seedF239	239	0	0	0.000484722	0.0336521	0.035027	0.0240155
50	CUUGAUAUGCCGAAGUCGCCAUGGGCGGAGGUUGGACGGAGGCGGAUGGU	seedF240	240	0	0	0	0.03493	0.0261594	0.0041406
50	CAUAAGCGAAGCACGCGUCUUCACGAUCCAUUGGGUAGGUGGGUGCAGGG	seedF241	241	0	0	0	0.0221508	0.0345837	0.0062109
50	UUAAGCCGCACCCUAAUCACGAGGAGGCUGGUCGGAUGGAGGUGGAGGAU	seedF242	242	0	0	0	0.0332261	0.0345837	0.00869526
50	GGUGAACCGGAUGGUGGAGGUAUGGAGGCGGAGGACCUUAGCAAUUAGCG	seedF243	243	0.000340552	0	0	0.0345041	0.0288197	0.0202889
50	UGUUUUUGUGGGAUGGCGGAUGGAAACAGGAUGGAUGGAGGUUGAGAUGA	seedF244	244	0	0	0	0.0345041	0.0341403	0.0124218
50	GGGAUUAAUAGAGGCGGGAGGGCCGAUCUAAUCACAAGCGACGUGCCUGA	seedF245	245	0	0	0.000484722	0.017465	0.0159617	0.034367
50	UGACGCGAAUAUAUGCGGCGCCCCGAUGCUUGGGCAUUGGGAGGGAGUGG	seedF246	246	0	0	0	0.00681562	0.00842423	0.034367
50	GAAUAGCAUGCAACGGGCGGUAGGAUGGAUGGAGGCGGAGGAUAGCCUUU	seedF247	247	0	0	0.000484722	0.0340781	0.0266028	0.00786714
50	ACAUUUCCUGAUGCAACUGGUGGUCAAGGUGGAAGGAUGGUGGAGGAAAA	seedF248	248	0	0	0.000484722	0.0306703	0.0336969	0.013664
50	CAUCGCACUAUGGGCAUCAUGGUCGGAUGGGCGGAAGGAGGUGGAGGUAG	seedF249	249	0.000340552	0	0	0.0306703	0.0336969	0.0178046
50	AGGAUGGUGGAUGGAUGGAGGAGGAUUGUUACUCGUUACUUUCCGCUUGA	seedF250	250	0	0	0.000484722	0.0336521	0.027933	0.00372654
50	CGGUGGAGGGGGACGGAUGGAGGAAGGUUUCAUUUGCUACCAUGUUCUCG	seedF251	251	0.000340552	0	0	0.0336521	0.0310366	0.00703902
50	UUCUUGGUUCGGAGGCGGAAGGAGGUGGAGGUGACUAGCUGCGAUUAACC	seedF252	252	0	0	0	0.0315222	0.0328101	0.00248436
50	AGGGGGAGGUGGACGGAUGGAAGGAUGGCAGAAGCAAUCAAAGAGGUUCA	seedF253	253	0	0	0	0.0328002	0.0234992	0.00082812
50	GGUGGGAGGGACACGCGCUGCCUACAAACGAAUGAAUUCUCACGCUCCAA	seedF254	254	0	0	0	0.00383378	0.00798085	0.0327107
50	CGUUGAGGUGGAAGGCGGACGGACUGGCUGGAGGGAUCUAUGCUUUAUGG	seedF255	255	0	0	0	0.0323742	0.0323668	0.00993743
50	CAAUGUAGACUAAAUGCAGGUUGGAGGAGGAUGGAUGGCUGGCUGGUAUG	seedF256	256	0	0	0	0.0285404	0.0323668	0.0190468
50	GGAGCAGGUGUCGGUUGGCGGAGGAUGGAUGGUUGGAGGCAUACGGUAUC	seedF257	257	0	0	0	0.0306703	0.0323668	0.0041406
50	UGGCGUCCGAAGGCAGGGUCCAAAGGGUUGGUGUGGAGGGUGGCCCGCUA	seedF258	258	0	0	0	0.0319482	0.0226124	0.00041406
50	CCCCUACUACGCGGCAACGCACGUUAGAGCGGGGCAAUGGGGUGGGGUGG	seedF259	259	0	0	0	0.00724159	0.00753747	0.0318826
46	GAAGAGAGAGAGAGAGAGAGAGAGAGAGAGAGAGAGAGAGAGAGAG	seedF260	260	0	0	0	0.0161871	0.0155183	0.0393357
50	GGUGGGUUUGUAUACAAUGGGGGAUACUCUUACUCGGAGACUUUCCCCCU	seedF261	261	0	0	0	0.0212988	0.0239425	0.0314685
50	CCGCGUUUUCUGCAUUCCCGGUGGAGCCCACCAAACUCUGACUACCGCGU	seedF262	262	0	0	0.000484722	0.0310962	0.0243859	0.00910932
50	GCAUACGUCGUUCUCAGGCGGUAGGCGGAUGGAGGCGGAGGUAGUAUUUG	seedF263	263	0	0	0.000484722	0.0310962	0.0301499	0.00910932
50	GCUAGUGCCAACACCUAAGAUAAGCGGAGGCGGAGGAUGGAUGGCGGUGG	seedF264	264	0.000340552	0	0.000484722	0.0310962	0.0288197	0.0107656
50	GGGUUGGCUGGAUGGAGGACGGAUGGAAGGAGGGAUUUACAACGCGAGUA	seedF265	265	0	0	0.000484722	0.0310962	0.0297065	0.00372654
50	ACAGAUACCACUUGUUGUGGAGGGAUGGAGGAUGGAUGGACGGAGGCCAA	seedF266	266	0	0	0.000484722	0.0306703	0.0310366	0.0041406
50	GUUACGGACCACUAGUGAAACGUGGUGGAUGGGCGGAAGGAGGUGGAGGA	seedF267	267	0	0	0	0.0238547	0.0310366	0.00331248
50	AGGAGGAGGAUGGAUGGACGGAGGUCUGAUGUUAUAACGUGUUUCGGGAA	seedF268	268	0	0	0	0.0306703	0.0270462	0.0020703
50	UACCUCGGUCUGGAUUCUGCGGGCGGAAGGCGGAUGGAUGGCGGAGGAAC	seedF269	269	0	0	0	0.0276884	0.0305932	0.00455466
50	GCGUAUCCAAACAGACUGCUGGAGGUGGAGGUUGGCAUGGUGGAGGACGA	seedF270	270	0	0	0	0.0302443	0.0292631	0.00331248
50	GGUGGAUGGUGGAUGGAGGUGGAGGGGAAUUCCACGUCCAAACAAUGUCA	seedF271	271	0	0.000481431	0	0.0302443	0.0239425	0.0020703
50	GCGAUUCUACCCGGUCACCUACUUGAGGGAGGGAGGUGGGUAUCUCUUAG	seedF272	272	0	0.000481431	0	0.0140572	0.012858	0.0302264
50	CACUUGUUUUCAGAAUGACCAGGUGGCAGGAGGAGGAAGGAUGGUGGAGG	seedF273	273	0	0	0	0.017465	0.0301499	0.00372654
50	CCGUCAAGAAUGACCGUGGAGCCCACCAACACUAUAAUUUGAGACCAGGC	seedF274	274	0	0	0.000969443	0.0298183	0.0301499	0.0157343
50	AACGUUACGAACACGUUCCGGGGGAUGGCGGAUGGAGGAGGAUGGCUUAC	seedF275	275	0	0.000481431	0	0.0298183	0.0226124	0.0248436
50	AAGGUAAGGAGGCGGAAGGAGGUGGAGGUGUUACGUUUUCCAAGGCCCAG	seedF276	276	0	0	0.000484722	0.0298183	0.0266028	0.00248436
50	CUGUGCUGGGCGGAGGUGGAAGGAGGUGGAGGUAAACGCCCCCAGCUAUA	seedF277	277	0	0	0.000484722	0.0298183	0.0270462	0.00662496
50	CUUCCGAAAUGCCACACACUAGCCCAUGGAGGGGCUUGGGGAGGGGUGGA	seedF278	278	0	0	0	0.0195949	0.0150749	0.0298123
50	CGACGCGAUCACCUACACCAGGGUCGGGUAACGGGAUUAGGGUUCUUCGA	seedF279	279	0	0	0	0.00766757	0.00532056	0.0293982
50	CAUAGUGCAGGGAUGGUGGAGGUGCUUUUUAAUUGGAUGGUGGAGGUUUA	seedF280	280	0	0	0.000484722	0.0238547	0.0292631	0.00124218
50	ACUCUCCACCCUAUUAAACCGACAAGGGCGGGAUUUGUGGAGGGGGCUCG	seedF281	281	0	0	0	0.0149092	0.0168485	0.0289842
50	GGAGGGUGGCUGCACAGACGUAACGAUAAUAAUAAUCCACCACGCUUGAA	seedF282	282	0	0	0	0.0127793	0.00576394	0.0289842
50	GGCGGGAGGGGGAUCUCUCCACCCUGCACUCCAAAGUCCCGGAACAUGGC	seedF283	283	0	0	0	0.0191689	0.0172918	0.0289842
50	GUUUUAAACGUAAUCUUCACCUCAUAAAGACGUUCCGGGAAGGGCUGGGU	seedF284	284	0	0	0.000969443	0.00937147	0.00975437	0.0289842
50	AUGGCGGUUGGUGGAUGGAUGGCGGGGGAUUUAUAUGUGGAGAACUCUGC	seedF285	285	0	0	0.000484722	0.0195949	0.0288197	0.00165624
50	UUAGGUUGGUUCGGAGGUGGAUGGAUGGCCGGAGGCUGUGUGUCAGUUGA	seedF286	286	0	0	0	0.0268365	0.0288197	0.0223592
50	GCGUUAGUGCGGUGGAGGCGGACGGAGGCGGAUGGUAUGUCGUCUUAUAC	seedF287	287	0	0	0.000484722	0.0285404	0.027933	0.0111796
50	GGAUGGCGGAGGCUGGAGGCGGAGGAAGACUGUAAAUACAUCCAGGCGCU	seedF288	288	0	0	0	0.0285404	0.027933	0.00538278
50	UACGAGGAGGCGGAAGGAUGGUGGAGGUGUAGUACCGGAAAAUGUUGUGU	seedF289	289	0.000340552	0	0	0.0285404	0.027933	0.00455466
50	AAGGUUUGCUGCUCGUACAGGUUCUGGUGGUGGAUGGAUGGCGGAGGACA	seedF290	290	0	0	0.000484722	0.0268365	0.0283763	0.00786714
50	GGUGGGAGGACACGAUGGAAGAGACCGAUAGUAUGGCGCUGCUUCGUGUU	seedF291	291	0	0	0	0.0255586	0.0283763	0.0124218
50	GCGUUUGAUAACAAGCUGGAGCCCACCAAACUCUGUACUGUAGUCAUGCC	seedF292	292	0	0	0	0.00638964	0.00709408	0.0281561
50	UUGCGCUUUCCUGGGUUUCUAUCUGGCGGUGGUGGAAGGAUGGCGGUGGG	seedF293	293	0.000340552	0	0	0.0276884	0.0212823	0.0041406
48	CAACUAACUUUGCCCAGAGACGCUAGAGGAGGGGUUUUGCUGGUGGGA	seedF294	294	0	0.000481431	0.000484722	0.0242806	0.0274896	0.00952338
50	CGCACUAAACUACCUACUGCUUAACAGGAUACUGGGAAGGGAAGGGCUUU	seedF295	295	0	0	0	0.000851952	0.00266028	0.0273279
50	GGAGGGACACCGGGGGAUACCCCGUCUACACGGUUUAGAUACGCGGGCUC	seedF296	296	0	0	0	0.00468574	0.00709408	0.0273279
50	GUGUGGAUUUCAUACGGCGGAGGUGGAUGGACGGAGGAGGCUUUUGAUCC	seedF297	297	0	0	0	0.0272625	0.0155183	0.00372654
50	UUAUCGAUGCCUGUAUCGAUAAUGGAGUCCACCAAGCUCACAGUACGGCG	seedF298	298	0	0	0	0.0272625	0.0230558	0.0231873
50	UUCCACUGUAUUGGAAUGGAGUCCACCAAGCUCAGUGCACGAGGAAUGAA	seedF299	299	0.000681104	0	0.000484722	0.0272625	0.0212823	0.0128359
50	GGAAGGAAUUUAUUCGGUGGAGGUGGAAGGAUGGGGGAGGUUAGACCCGU	seedF300	300	0.000340552	0	0	0.0208728	0.0270462	0.0120077
50	GGUGGGUGACUUGUACGGCGUUUGAUGGGGGAUAUUCUCCGCACGCCUCG	seedF301	301	0	0	0	0.0247066	0.0270462	0.0144921
50	CCCAAGUUGGUGGAGGAGGACGGCGGCGCUAUAACUUACACAACGCAUAU	seedF302	302	0	0	0	0.0144832	0.0172918	0.0269139
50	GGAGGGCGGGGCGAUACCCUCCUGUUUAAGGUAUGGACCAGGGCUAGCAA	seedF303	303	0	0	0	0.00851952	0.00975437	0.0269139
50	GGUGGGAGGCUACAUGACGAGUGUAUGUAAUCUGACGCUUAAUCCGACAA	seedF304	304	0	0	0	0.0144832	0.0168485	0.0269139
50	GGUGGGAGGGGGAUAUUACCCCGGAUACUUUUGGCAUACCCCUGUAUUCC	seedF305	305	0	0.000481431	0	0.0195949	0.0164051	0.0269139
50	GUAUUUCGAAUUUCUGCUGAAGGAUGGCGGAGGUUCGGAGGUGGAGGCUC	seedF306	306	0	0	0	0.0268365	0.0252727	0.0165624
50	CUGGUACCGUGGUGGGUGGGCCGAUCUUUUCCUCUUAUAACACGUCGUAU	seedF307	307	0	0	0	0.00681562	0.0044338	0.0264998
50	GGAGGGUGGCUACACGAUAAGGAGAAUGAUAAUUAAGAAAUAUCACGGCG	seedF308	308	0	0	0.000484722	0.0115014	0.0164051	0.0264998
50	CAAGUGUACAAUGGGGGAGGAUGGACUGGAUGGCGGAGGUUAUGUGUUUG	seedF309	309	0	0	0.000969443	0.0208728	0.0261594	0.00289842
50	GGAUGGUGGAAGGAUGGCGGAGGACGUAACAGGGUUGCCACUUACCGAGU	seedF310	310	0	0	0	0.0149092	0.0261594	0.00124218
50	CUACUAGUACGCGUUGAUGCACCUUUUCCGCGGGAAGGGCGGGCGCAGGG	seedF311	311	0	0.000481431	0	0.00425976	0.00266028	0.0260858
50	GCAACAACGCUGGAGCCCACCAAACUCUGAAAAUAAAUGAUGGCGAGUAC	seedF312	312	0	0	0	0.0225767	0.0257161	0.00993743
50	GGAUACACGGUCUGAAAUCCACCCUAGUGCGGGGCAAUGGGGAGGGGCGG	seedF313	313	0	0	0	0.00638964	0.00931099	0.0256717
50	CCGGGGGGAUUGGCAUUUGGUGGUAUGGCGGAAGGAUGGAGGAGGAUCUA	seedF314	314	0	0	0	0.0255586	0.0226124	0.0120077
50	GGAGGGAAUGGCUUUACACGAUACAGGGGGCAUACUCUUCUUGACGCCAA	seedF315	315	0	0	0	0.0255586	0.0239425	0.00993743
50	GUUGUGGCUCGGGUGGCGGAGGAAGGAUGGACGGAGGUCUGCGAAAAACC	seedF316	316	0	0	0	0.0255586	0.0217256	0.0062109
50	UCGCAUGAAGUUAGGCAAAAGGAGGCGGAGGUUGGAAUGGCUGGAGGCUU	seedF317	317	0	0	0	0.0234287	0.0252727	0.0041406
50	UUAAAUGCCAGAGGCGUACUCCGAACUCAUAGGGAUUGGGAGGGUGGCGG	seedF318	318	0	0	0.000484722	0.0225767	0.0252727	0.00082812
50	UUCUUUCCCAUGGGCUAGGUGGCGGAAGGAUGGCUGGAGGUGUUCAAUGU	seedF319	319	0	0	0.000484722	0.0247066	0.0252727	0.00662496
50	CACCAUAUGGCGGUGGCGAUGUGGGCAUACCGGGUAGGGCUCGGGCUGUU	seedF320	320	0	0	0	0.0127793	0.00975437	0.0252576
50	CCCUUGGCGCACAAAGGUGGAGGUGGAAGAUAUGGAUGGCGGAGGUUAUG	seedF321	321	0	0	0.000484722	0.0251326	0.0208389	0.0062109
50	CUGUCACAUGGCGGAGGAGGAUGGAGGUGGACGGGUAGACCAAAAAUCUC	seedF322	322	0	0	0.000969443	0.0251326	0.0212823	0.00496872
50	GGUGGGAGGGGGAUGUCCCGUAAACAUGACGUGCCUCUACGACGGCGCAC	seedF323	323	0	0	0	0.0102234	0.00753747	0.0248436
50	GGUGGGCGGGGGAUAGUCCCCGAGGCAAUUGUUUGUGUCAGUCUUGUGUA	seedF324	324	0	0	0	0.00425976	0.00532056	0.0248436
50	GACAUUCUAAACCGAGGACUUUGGAGGCGGAUGGAUGGUGGAUGGUAAAU	seedF325	325	0	0	0	0.0191689	0.0248293	0.00662496
50	GGAGGGAGUGGGGAUCGCCCAAUUGUCGUGCGCUCUAAUUGACGCUGUAU	seedF326	326	0	0	0	0.0166131	0.0248293	0.0182186
50	GGACCUUGGGGGAUGGCGGACGGAGGCGGAUGGCAUUUUACAGCCCACAU	seedF327	327	0	0	0.000484722	0.0247066	0.0199521	0.0128359
50	GGGAUGGUACCCUGGAGCCCACCAAGCUCGUAGUUGUACAUGUAUGACGC	seedF328	328	0	0	0	0.0247066	0.0199521	0.00993743
50	UCUAGAUGGUGGUGGAGCUGAGGUGGCGGUUGGAACGGAUCUACGAGCGC	seedF329	329	0	0	0	0.0247066	0.0203955	0.00289842
50	GCAUACCUACACUUACCCUGGCUGGAUGGAGGAUGGAUGGCUGGAGGAAG	seedF330	330	0	0	0	0.00468574	0.00576394	0.0244295
50	GGGGUCCAGUUGCCCUUGGAGCCCACCAAGCUCUAUUAAUAAUGGCAUGU	seedF331	331	0	0.000481431	0.000484722	0.0157611	0.0243859	0.00745308
50	GAUCGCUGUGUGUCACCUAUGUCGGCGGGAUGGCGGGAUGGAGGAGGAGG	seedF332	332	0.000340552	0	0	0.0242806	0.0203955	0.00248436
50	UGCCAGGAGGCGGAGGGCUGGAGGCGGAGGUGUAUUGCGGUUCACUAGGA	seedF333	333	0	0	0	0.0242806	0.0212823	0.00579684
50	GGAGGGUGUGGGGAUACUCCCUGUCGUUGGUCAUCAUAGAACUCCACUGC	seedF334	334	0	0	0.000484722	0.018317	0.0239425	0.013664
50	GUUAUGGCGGUAGGUGGACGGAUGGUGGGAGGAAAUACCAAAAUGUAUUU	seedF335	335	0	0	0	0.018317	0.0239425	0.0041406
50	AACUUGCGGUUGAAAUGGGUGGAGGUGGAAGGACGGCGGAGGGAGCUCCC	seedF336	336	0	0	0	0.0238547	0.0159617	0.00124218
50	CUCCUUUCACGACUGGGGAAUUGGGAAGGGUCGCGGUCUAACGAUUGGAG	seedF337	337	0	0	0	0.0238547	0.0141882	0.00952338
50	CUGAGGGGGUUGGCGGACGGAUGGUGGAGGACUAUACCAUUGUGGCCGCA	seedF338	338	0	0	0	0.0238547	0.0203955	0.0149062
50	ACCAUGGUAGGAGGUGGAUGGAGGGGGAGGAAACUCUCGCCUAGGAUACU	seedF339	339	0	0	0	0.017891	0.0234992	0.0149062
50	AGAUGGACUGUUCGGCAGGACUGGUGGAUGGAUGGUGGAGGAGUUAUGGA	seedF340	340	0	0.000481431	0	0.0230027	0.0234992	0.00745308
50	CGGUGGAGGUGGAUGGACGGUGGAGGGUCACUUAACGUAAGUGAUUUCCU	seedF341	341	0.000340552	0	0	0.0191689	0.0234992	0.00165624
50	CUUUUGCCGCCUUGUGCCGCUAGGGAGGUGGAGGUCCAGGAUGGUGGAGG	seedF342	342	0	0	0	0.0200209	0.0234992	0.0111796
50	UUGCAUUCAUUUACGGGGGUUGGUGGAUGGAUGGUUGGAGGCUUAGUUUU	seedF343	343	0	0	0	0.0234287	0.0208389	0.0149062
50	GAUCUUGCUAGUGUUACGGUGGCGGUGUUGAGGCGCGGGUUGGGACGGGC	seedF344	344	0	0	0	0.0123533	0.0133014	0.0231873
50	GGAUGGAUCGUGUUUCCGAAUGGGAUGAUGGGAAGAGGGACACAGAGGGA	seedF345	345	0	0	0.000484722	0.00468574	0.00576394	0.041406
50	AUCUGAUCGCAACUUUGGACGGAGGUGGAAGGAGGUGGAGGUCCUAUGAG	seedF346	346	0	0	0	0.0140572	0.0230558	0.00496872
50	CAGCUUCGGUGUAUUCGUUUUAGGAAGGAGGUGGACGGAUGGUGGAAGGA	seedF347	347	0	0	0	0.0157611	0.0230558	0.00124218
50	AUUGUCUUGGUUGGAUGGAGGAAGGACUGGUGGAGGACGUGGUUAAGUGG	seedF348	348	0	0	0	0.0230027	0.0168485	0.00289842
50	GAUCAGAGACAAAACUGAGGAAAGGAGGUGGAUGGAGGCGGAGGGCCUUU	seedF349	349	0.000340552	0	0	0.0230027	0.0199521	0.00248436
50	UAAACGUCCAUUCUCAGUUUCCGGACGGAGGUGGACGGAGGUGGAGGGAC	seedF350	350	0	0	0	0.0230027	0.0199521	0.00910932
50	AGGGACGCAAGGGCUGGGGUUCGGGACCGCUUGGAUACUGAAUGUUCUGA	seedF351	351	0	0	0	0.00511171	0.00354704	0.0227733
50	GGAGGGUGGACGACGUUCACUACACUUUAUUUGUUAACGCCGUGCCGACA	seedF352	352	0	0	0	0.0132053	0.012858	0.0227733
50	UUAUGCCCGUGAGUCUAGGAUGGCGGAGGUCAUGGAGGAGGAGGGUUCGU	seedF353	353	0	0	0	0.0225767	0.0226124	0.00041406
50	CGCCUAAUUUGCGCAGGCUGGUGGAGGUUGGAUGGUUGGAGGCACGAGAC	seedF354	354	0	0	0.000484722	0.0225767	0.0217256	0.0041406
50	UAGAUGUUAGAGCAGGUGGAUGGAGGAUGGAUGGUAGGAUGGGCCGAUGA	seedF355	355	0	0	0	0.0225767	0.0195087	0.0020703
50	GGCGGGUGUGGGGAUACUGAUGCCCCCCUACCAGCAUGUAAGAUGAACGC	seedF356	356	0	0	0	0.0132053	0.0106411	0.0223592
50	ACUGUGCAGGUGGUGGUGUUGAGGGUCCUGGGUGGGCGGCGUGAGUAGUG	seedF357	357	0	0	0	0.0221508	0.022169	0.00331248
50	CAAGGGAAGGAGGCGGAAGGAUGGUCGGAGGAUAGCUCCACCGGUCUUAU	seedF358	358	0	0	0	0.0200209	0.022169	0.0041406
50	GCCACUUUGGCUGGAGCCCUCGUACUCAAGUGGGGAGGGCAGGGCAUCGC	seedF359	359	0.000340552	0	0.000484722	0.0212988	0.022169	0.00993743
50	GUGUACCGUUAAUAAAUAGUACCUUUCCACCGAUGGUACCGGGAGGGAGG	seedF360	360	0.000340552	0	0	0.0217248	0.022169	0.00496872
50	UCGGUCAUGUGGUGGGAUGAGUAUAUACUUGCGCGGUCAUGGGGUAAGAC	seedF361	361	0	0	0	0.017039	0.022169	0.0020703
50	AGCGGCACCUAGUAAAAUGGUUGGCGGAGGAUUUGGAGGUGGAGGUUUUA	seedF362	362	0	0	0	0.0221508	0.0212823	0.0082812
50	GGGACAUUCGUUCUUGGAGCCCACCAAACUCUGGAUUUACACGCCUCGCU	seedF363	363	0	0	0.000484722	0.0221508	0.0190654	0.0132499
51	GUGAAAGCAUUUUACUGGAGCCCACCAAACUCUAAAAAGAAUGGCGGACAG	seedF364	364	0	0	0	0.0221508	0.0177352	0.0215311
50	UGGUUGGAGGAGGUAAACUAGGAGAAACGGAGGUGUGGAGGUUCGCUUUG	seedF365	365	0	0	0.000484722	0.0221508	0.0199521	0.0041406
50	AACGGUUGACGUACUUCGCGAAUUAUAAUUGGGACCGGGCGGGACCAGGG	seedF366	366	0	0	0	0.00468574	0.00532056	0.0219452
50	CCCCACAUAAUGCUCAUCUCACUGCCCUGGCGGGGUCUGGGGUGGGGAGG	seedF367	367	0	0	0	0.00425976	0.0066507	0.0219452
50	AUACUAUAUAAGUGCGUAGGUGGAUGGCCAGGAUGGAUGGGGGAGGUUUA	seedF368	368	0	0	0	0.0204468	0.0217256	0.00496872
50	GUACUGGCGGCGGCAGGUGGAAGGAUGGUUGGAGGGUGUGAAUAAUCAUA	seedF369	369	0	0.000481431	0	0.0200209	0.0217256	0.00248436
50	CCUCGAAGUUGCUAAGCAGAAACUGGGGGAGGAAGGAUGGAGGCGGAUGG	seedF370	370	0	0.000481431	0.000484722	0.0217248	0.0150749	0.00248436
50	CUUAUAGGCAAUAGUCGAAUUGGUGGAGGCGGACGGAUGGCUGGUGGUUG	seedF371	371	0	0	0	0.0217248	0.0208389	0.0161483
49	AUGAAUUGAUGUAACAGUGUGGUGGAUGGAGGACGGAAGGCGGAGGCUA	seedF372	372	0	0	0	0.0212988	0.018622	0.0020703
50	GAGGGCUUCGGAGGAGGAUGGAUGGCUGGAGGCGUGUAGAUAGAGUUUCA	seedF373	373	0	0	0	0.0212988	0.0150749	0.00703902
50	GCGCUUUCCGUCUUUCUGCGGAGGAUGGCGGAAGGAGGAGGAGGCUACAC	seedF374	374	0	0	0.000969443	0.0238547	0.0217256	0.0173905
50	GAUUGGAUGGUGGAUGGAAAAAGGAGGCGGAGGACAGCUAUUGGUAAAAC	seedF375	375	0	0	0	0.017891	0.0212823	0.00331248
50	GAAUUGAACCCCUACGCGUAGGAGGAGGCUGGUUGGAGGCAGGAGGAUUC	seedF376	376	0	0	0	0.0110754	0.012858	0.021117
50	GGUGGGAGGGGGACUCCCAGACGCUAAUCUCCAGCUCCAAACUACAUUCU	seedF377	377	0	0	0	0.0119273	0.00798085	0.021117
50	UACCGGGCAGGGAUGGGCUAAAGGACCAAGUACAAAAUAUUACAGCCAGG	seedF378	378	0	0	0	0.0017039	0.00266028	0.021117
50	AAAAGCUUUAGGAGGAUGGCGGAAGGAUGGCUGGAGGAUCUCUAUAGGCA	seedF379	379	0.000681104	0	0.000484722	0.0208728	0.0137448	0.0020703
50	AGCUAAGGUUGGCGGAGGAAGGAGGUGGAGGUUCGUUCCUUUAGUUUUAU	seedF380	380	0	0	0	0.0208728	0.0199521	0.00331248
50	CGAGAUCGUUGCAGUAAAAGUGACGGUUGGUGGAGGAUGGAGGCGGAGGA	seedF381	381	0	0	0	0.0208728	0.0195087	0.00124218
50	CUGACGUCAUUAGUCGUACCUUGGAUGGUAGGCGGAAGGAUGGAUGGAGG	seedF382	382	0	0	0.000969443	0.0208728	0.0181786	0.00952338
50	GACGGCAGGAGGAGGACGGAUGGUGGAUGGAUUAUUAUGAUAUGGUCAGA	seedF383	383	0	0	0	0.0208728	0.0177352	0.00331248
50	GUCCGGUUUUUUUGCUCUAGCACGGUGGAGGUGGACGGAUGGUGGUGGUU	seedF384	384	0	0	0.000484722	0.0208728	0.0141882	0.00124218
50	GAGUAUUGGAUGGACGGAGGAUGGAGGCCGGUGGGUUUAGAUAGGAACUA	seedF385	385	0	0	0.000969443	0.0127793	0.0208389	0.00124218
50	GUCAUACUGAGGUGAGGGCGGCAAGGUGGACGGAUGGAGGAGGUUGACAG	seedF386	386	0	0	0	0.0140572	0.0208389	0.00786714
50	CAGAGGGCGGGCCCGCUGGGUAGGGUUUGCUGUUGGUUCACCAAACUCAU	seedF387	387	0	0	0	0.0200209	0.0124146	0.020703
50	GGAGGGUGGGGGAUAUAUCCCACAGCAUCGAUUGAUCCCUCUUAAACUGC	seedF388	388	0	0	0	0.00511171	0.0044338	0.020703
50	AUACAGUGGUGGGGAGCAACGUGCUAAGCAGGUGGGUUAAUUCGCCAAGA	seedF389	389	0	0	0	0.0204468	0.0164051	0.00331248
50	AUCAAGAAUUAAUCGGGACCACGGUCGGAUGGUAGGAUGGAUGGUGGAGG	seedF390	390	0	0	0	0.0204468	0.0203955	0.0041406
50	CUGGGUUCGAUACUACCCUGUGGAGCCCACCAAACUCUUAAUGUGUUCUG	seedF391	391	0	0	0.000484722	0.0204468	0.018622	0.013664
50	UGCGCGUUAGGGAUGGAUGGGGGAAGGAUGGCUGGAGGACAAAAGCAUAG	seedF392	392	0	0	0	0.0204468	0.0150749	0.00041406
50	UUGCGAUCAACCUACGGAGGCGGAGGCAGGAGGCGGAGGUACACUUUGCA	seedF393	393	0	0	0.000969443	0.0204468	0.0199521	0.00289842
50	CGUCUGGUGGAUGGCAGGAUCGGAGGUGGAGGAUAAUUGAUCGUGUGGUG	seedF394	394	0	0	0	0.018317	0.0203955	0.00579684
50	GCGUGAGCGUAUGUAUUGUGGAGGCUGGAGGACGGAUUGGCGGAGGUUCU	seedF395	395	0	0	0.000484722	0.017465	0.0203955	0.00579684
50	GUAGGUGGGACGAGGAGGGGACAGCAAACGUGAUGCUAUCUCCAGGCGCU	seedF396	396	0.000340552	0	0	0.0166131	0.0203955	0.00248436
50	GUCACGGCGGUAGGAGGAAGGAUGGCUGGAGGUCACUCCAUGAAAUAUGG	seedF397	397	0.000340552	0	0	0.018317	0.0203955	0.00455466
50	GUCAUGGCGGCGGCGGAAGGAGGCGGAGGUACGUAAGGGUUCGCGCUUUA	seedF398	398	0	0	0.000484722	0.0200209	0.0203955	0.00993743
50	GGAGGGUGGCUACGCUAGACGCACCAGAUAAUGAGUACACACUUUUCCGU	seedF399	399	0.000340552	0	0	0.00766757	0.0146316	0.0202889
50	GAGGAGGGGUGAAUGCAGGAGGGUUAGGCUUGUAUGGAUAUUUGGCGAUG	seedF400	400	0	0	0	0.0200209	0.0159617	0.00082812
50	UGCCAUUCGUUGUGCUUUGGAGGCGGAGGACGGAGGCGGAUGGGAUCUGA	seedF401	401	0	0	0	0.0200209	0.0199521	0.00455466
50	UGGAAUGAUGUUUAAGGUGGAUGGCGGACCGGAUGGUAGGAGGUUGUGUU	seedF402	402	0	0	0	0.0200209	0.0199521	0.0190468
50	AAUAAUUGCCAUGGUGGAUGGAGGAUUUAGGAUGGUGGAGGAUAAUAAAG	seedF403	403	0	0	0.000969443	0.0195949	0.0199521	0.0020703
50	UGGCGGGACAAGCGCUACUUGGAUGGUGGAAGGUCAUUGGAGGUGGAGGU	seedF404	404	0	0	0	0.0144832	0.0199521	0.00455466
50	UUCGGUUUCGUGGAGGAGGUGGACGGAGGAAGGAGGCCUACUCCUUGAAC	seedF405	405	0	0	0.000484722	0.017891	0.0199521	0.0178046
50	CAAACAAACAUACCCUACAACUUUUGGGAUCAAGAGGAGGGCGGGUCUGA	seedF406	406	0	0	0	0.00340781	0.00310366	0.0198749
50	GGAGGGCGGGGGAUAUCUCCGCCGGCAAUUAAUGUGUUUGUCUGCUCUAA	seedF407	407	0	0	0	0.00340781	0.0022169	0.0198749
50	UCUUAUGGUAAGGAUGGCGGAAGGAGGUGGAGGUCAGUGAGCGACUAUCG	seedF408	408	0	0	0	0.0195949	0.0141882	0.00993743
50	CGACGUCACUGGUUUGGAGGUGGAUGGAGGGGGAGGAUUCUUAUUACGGU	seedF409	409	0	0	0	0.0157611	0.0195087	0.00124218
50	CGCGCGGAAUCGAUCCUCUAAGUGGCGGGGAUUUGCUGGAGGGAGUAGAG	seedF410	410	0	0	0	0.0153351	0.0195087	0
50	GGAUGGUGGAGUGUAAGGAGGUGGAGGAGUUUCACUAGCAUAUGUGCGCA	seedF411	411	0	0	0	0.0144832	0.0195087	0.0020703
50	GGCGGGUGGGAUUACAUAGCGGCCCCAGGUGGCAGGAGAAGGCAGGAGGA	seedF412	412	0	0	0	0.0149092	0.0195087	0.0041406
50	GUAAUAGAACGUGUAUUCAUAGGCCUGGAGGUGGAAGGAGGCGGAGGUUA	seedF413	413	0	0	0	0.0115014	0.0195087	0
50	GUACCUUCAACACAUUGGAGGAGGUGGAAGGAGGUGGAUGGUCCUUUCAG	seedF414	414	0	0	0	0.0136312	0.0195087	0.00496872
50	UACCGGGCGGGAGCGGUUCUACUACACGCAAUACCAACACCUACGCUUAC	seedF415	415	0	0	0	0.00255586	0.00620732	0.0194608
50	CUCUUCACGGAUGGAUGGAAGGAGGGGGAGGUAAUAGCUAUGGUUCUAGG	seedF416	416	0	0	0	0.0191689	0.0172918	0.00041406
50	GGCGGCGGCGUAGAGGGCAACGGGAGGGCUUAAGGGCCACAACGCGAGAU	seedF417	417	0	0	0	0.0191689	0.0164051	0.0128359
50	GUAAGCCACGAGCUAAGUACAUGGCUGGCUGGAGGACGGAGGCGGAGGAC	seedF418	418	0	0	0.000484722	0.0191689	0.018622	0.00289842
50	AAAUCAGAGGAUGGUGGAUGGAUCAAAAAGGAUGGCGGAGGAAUGAUAUU	seedF419	419	0	0	0	0.0161871	0.0190654	0.00165624
50	AUGCGUCUCUGCUCCUAUGAAAGGUGGUUGGUGGAAGGAUGGCCGGAGGC	seedF420	420	0	0	0	0.0161871	0.0190654	0.00538278
50	AUGUUUUCUAUUUUUAACAUUGGAGCCCACCAAACUCUAGGGAGCAGUGC	seedF421	421	0	0	0	0.0123533	0.0190654	0.0120077
50	CUCCUUUUGGAGCGGAGCCCGCCAAGCUCUAGAGUAAUUUGCCUUCGAAU	seedF422	422	0	0	0	0.018317	0.0190654	0.00993743
50	GACAUGGACGGAGGUGGAAGGAAUGGACGGAGGAUUGGAUUGCAUUUAUU	seedF423	423	0	0	0	0.0136312	0.0190654	0.00455466
48	GGCUACACAUGCCGGAGGAUGGUGGAUGGAUGGACUGGAGGUGUUUAA	seedF424	424	0	0	0	0.017039	0.0190654	0.0062109
50	GGCGGGAGGGGGGUGCUCGGACCCCCUACACUUUGUGGUGAAGCGCUAGG	seedF425	425	0	0	0	0.0106494	0.00620732	0.0190468
50	GGUGGGUGGACACGACUUGCGGACCUGCACUUAUAACAUUUUGACGUCAA	seedF426	426	0	0	0	0.00212988	0.00133014	0.0190468
50	CAUUAAAACGAAUGUGGAGCCCACCAAGCUCUGGAACAUUAUGAUAAACG	seedF427	427	0	0	0	0.0187429	0.0141882	0.0103515
50	GGCGGGUAGUGGAGGAUACUUUGGGAUAGGAAGAGGGUUACAUCGAUAGG	seedF428	428	0	0	0	0.0187429	0.0181786	0.0120077
50	UGUGACAUCUAGUUAAGAGGUCCAUGGAGCCCACCAAACUCUAUGAAGAU	seedF429	429	0	0	0	0.0187429	0.0141882	0.0120077
50	UUCCGAGUUAAACUAAGCGGCAGGAUGGAAGGAUGGUAUGGCGGAGGCGU	seedF430	430	0	0	0.000484722	0.0187429	0.0137448	0.0144921
50	GGCGGGCGGGGGAUGUCUCCCUAAAGCCCUGGGUACUUAUGGGGAUUGUU	seedF431	431	0	0	0	0.00937147	0.0110845	0.0186327
50	AUUAUUUGAGCUAGAGUGGCGGAGGCGGAUGGAUGGAGGACGGAUAAUAU	seedF432	432	0	0	0	0.017891	0.018622	0.00372654
50	GGUGGGAUAGAGGGGAUACUCUCGGGGUAUAGUCUCCCGGAGUGCUUGAC	seedF433	433	0	0	0	0.017039	0.018622	0.00082812
50	CCUAGAACGGCUUACUUAGGAAGGCGGAUGGAUGGACGGAGGUAAUUUUU	seedF434	434	0	0	0.000484722	0.018317	0.0159617	0.00331248
50	GACCGGAGAACGCUAGCUCGAUCGUAGUGGAGGGGUUAUGCAGGCGGGCG	seedF435	435	0	0	0	0.018317	0.0150749	0.00372654
50	GUACCAUUCUGACUAGACCCAUGGGUGGUAGGUGGAAGGAUGGAGGAAGG	seedF436	436	0	0	0	0.018317	0.0159617	0.00786714
50	UCCCACUCGGUUUUCUAUGGAGGAGGUGGAAGGAUGGUUUGGAUGGACUG	seedF437	437	0	0	0	0.018317	0.0119713	0.00331248
50	CGAACUUCCGUCUGGGGGCCCCCACACGGACGCCAGCGAUUUGCGGCCUA	seedF438	438	0	0	0	0.00383378	0.00931099	0.0182186
50	UUGUCGGGAGGGAGGGGGAUAUCUCCUGAGCCUCAAGUUCUGGAACGCUA	seedF439	439	0	0	0.000484722	0.00724159	0.00753747	0.0182186
50	AUCUUUGCUCCGCGGGCGGAGGUGGACGGAGGAGGAGGCACAUGUAAACU	seedF440	440	0	0	0	0.017891	0.0181786	0.00248436
50	CGCAGAUUACGCUUACUUCCAGAGGGGGAUGGCGGAUGGAGGGGGAGGCU	seedF441	441	0	0	0	0.0115014	0.0181786	0.00165624
50	CGGGGGAGGCGGACGGACGGUGGAGGAAUAUUCUUUCCCGCGGCUGUUCG	seedF442	442	0	0	0	0.0144832	0.0181786	0.00372654
50	CCGAUCAAAAGUGGUGGCGCUAUCCGAUUGACUUGGGUUGUGGGGGGUGG	seedF443	443	0	0	0	0.017891	0.0168485	0.0120077
50	CUACUGACCAAAGUAUUUUGGCGGUAAGGAGGAAGGAUGGCUGGAGGGAU	seedF444	444	0	0.000481431	0	0.017891	0.0159617	0.0082812
50	AGGGAAACGGGAUUGGGUUUCGGGAGGCUUGUCGGGUAUAUGCGUUCAGA	seedF445	445	0	0.000481431	0	0.00340781	0.00354704	0.0178046
50	CAACGAUAAUACACACGCCGCAUGGGUGGGGGACUCUUCUUGGUAGGGGG	seedF446	446	0	0	0	0.00127793	0.00399042	0.0178046
50	CGCAGGUCCUAGGGAUUUCGGGUGGGAUGGGUGACUAGCCCAGUCUUGGC	seedF447	447	0	0.000481431	0	0.0017039	0.00133014	0.0178046
50	GAACGCUAUAUGAACGACUACACACCACCUGACGGAUACCGGGAGGGUGG	seedF448	448	0	0	0.000484722	0.00298183	0.00399042	0.0178046
50	UACAUGGGAUUGGGCAGGGCCAAUGACGUAAUUUAUUUAGACGCUAGUGA	seedF449	449	0	0	0	0.00638964	0.00487718	0.0178046
50	CGGUCUCCGGUAGGUAGUAUAAGGAUGGUGGAUGGAUGGUGGAGGAGUGU	seedF450	450	0	0	0	0.0161871	0.0177352	0.00041406
50	AUUGCGACCGUGGAAUGAGGUGGUGGAGGAUGGAUGGAAGGAGGACGUAG	seedF451	451	0	0	0	0.017465	0.0164051	0
50	GCCUCGUCUUCGGAGGAGGUCGGAAGGAUGGUGGAGGUGACAUGAUGAUA	seedF452	452	0	0	0	0.017465	0.0146316	0.00372654
50	GGUGGGCGUGGGGAUACUCGGAUGUCAGUCAUGCGGUGUCAGUUGCCUUC	seedF453	453	0	0	0	0.017465	0.0164051	0.00538278
50	GUGUGUCUAUGCGAUGGCGGACGGGGGACGGAUGGUGGAGGCCUUUGUCA	seedF454	454	0	0	0	0.017465	0.0164051	0.0020703
50	UUUUUCCCCCCUAUACAAAGAGGUGGGUUACUUACAGGGAGGGCGCAGAG	seedF455	455	0	0	0	0.00298183	0.00310366	0.0173905
50	AAAUUCGGAGGAUGGAGGAAGGCAUGGCGGAGGGCAUAGAUCAGAGUUAG	seedF456	456	0	0	0	0.0123533	0.0172918	0.00248436
50	GGCCUGACCAAACGGGUUAGACGGUCGGAGGUGGACGGAUGGAUGGAGGC	seedF457	457	0	0	0	0.0153351	0.0172918	0.00124218
50	GUAUGGAUGCUUGCUGGAGGUGGAGGUGCACAGGAUGGCGGAGGAUGAUA	seedF458	458	0	0	0	0.00937147	0.0172918	0.00082812
50	GUUCCGGUGGAUGGAGGAAGGAGGCGGAUGGUCGAUAUUGGUGAAAUGAG	seedF459	459	0	0	0	0.0127793	0.0172918	0.00331248
50	CAAUGUAUUUAAAGCAAACGGCGGAGGUGGAUGGCAGGCGGAGGGUAGUG	seedF460	460	0	0	0	0.017039	0.0141882	0.00082812
50	CUAUUGUAGUUCAGAACAUUGACGGAGGUCGGUGGACGGAUGGUGGAGGG	seedF461	461	0	0	0	0.017039	0.0106411	0.00041406
50	UAGGAGGAGGAAGGAUGGAUGGAGGUUCUGGUUGCUAAGUUGUGUUAGAA	seedF462	462	0	0	0	0.017039	0.0159617	0.00331248
50	GGCGGGCGGGGGAUUUCUCUUUGGUCAGUCCUCUGCUUUUCCACUGACAC	seedF463	463	0	0	0	0.00127793	0.000886761	0.0169765
50	GGUUAGAGCAUGUCAAAUCAAGCCCACCAAACUGGGUUGGAGGCAGUGGG	seedF464	464	0	0	0	0.00724159	0.00931099	0.0169765
50	CACCCGAGUGGUUAGUUGGUCCACCAAGCUCUGGGUAGGAGGAAGGAAUG	seedF465	465	0	0	0.000484722	0.0144832	0.0168485	0.00455466
50	CAUAUCACUAUUUACCCAUCUCGGGAAACGGAGGCGGAAGGAGGUGGAGG	seedF466	466	0	0	0	0.0153351	0.0168485	0.00786714
50	CGCGGACGAAUCAGGACCAGUGGAGGGGUAAAAAUGCAGGUGGGAUGUCU	seedF467	467	0	0	0	0.0153351	0.0168485	0.00082812
50	CUCGACACCAUCUCGAGUGGAGCCCACCAAACUCACGUAUAUGUAGUAGU	seedF468	468	0	0	0.000484722	0.0127793	0.0168485	0.0115937
50	UAGAGUAUACCACCUAUGGAGCCCACCAAGCUCAAAAGAGGAGAUGCAAU	seedF469	469	0	0	0	0.0106494	0.0168485	0.0149062
50	CAACAGACGGAGGAGGCGGAAGGAAUGGAGGAGGCAUUUCGAUUAUAUAG	seedF470	470	0	0	0	0.0166131	0.00886761	0.0020703
50	CAGAUCCUGAGCAAGAGGUGGGGUUAGUUGCUGGUGGGACAGCUUAGAAU	seedF471	471	0	0	0.000484722	0.0166131	0.012858	0.00082812
50	CGCUUCUUGACGGUCACCGAACCCAAGGGGUUUGGCGGGUGGGCGGUUUG	seedF472	472	0	0	0	0.0166131	0.0137448	0.0161483
50	CGGGCGGUGGAGGAUGGAUGGACGGAGGCACAGUGGCCUGCUAAGAUGCC	seedF473	473	0	0.000481431	0.000484722	0.0166131	0.0124146	0.00248436
50	GAGUGGAAAACGUGGGAUACGAGGUGGGAGGUGUUUUGGCUCGAUAGCUA	seedF474	474	0	0	0	0.0166131	0.0155183	0.00041406
50	GAUGAGUUUAUUAAAUCUGGAGCCCACCAAGCUCAUCACGAGACGCGUUA	seedF475	475	0	0	0.000484722	0.0166131	0.0124146	0.00910932
50	GAUUUUUACAUACGGAGGCGGAGGACGGAUGGGGGAGGUGCCGUUUGAGC	seedF476	476	0	0	0	0.0166131	0.0155183	0.0082812
50	GCAUCGGAGUGAAGAGGAGGGAUGGCGGAGGCUGGAUGGAAGGAGGGCAC	seedF477	477	0.000681104	0	0	0.0166131	0.0146316	0.00082812
50	GGAGGGAAAUGGGAGGUACUUUCCGUAGACGCUUAGUGCCUUGACGCUUU	seedF478	478	0	0	0	0.0166131	0.0101977	0.0062109
50	GGCAAACGAUUCCAGAUGGAAUUAGGGGUGGCUUUUGGGAGGUAGACUGA	seedF479	479	0	0	0	0.0166131	0.0146316	0.00745308
50	UGGAGGCGGAGGUUGGAUGGUUGGAAGGGCCGUUUCCCUAUGUUUCUCUG	seedF480	480	0	0	0	0.0166131	0.0155183	0.00289842
50	GGAGGGUGGACAUGACGUAAGAGGCUGCGGCAUACGAAUACUAGCUCUGA	seedF481	481	0	0	0	0.0102234	0.0044338	0.0165624
50	AAGCACAAAGUGAGGAGGUUGGCGGAAGGAUGGUGGAGGCGUAUUUAUCA	seedF482	482	0	0	0	0.0153351	0.0164051	0.00248436
50	AGGGUUGGUCGUCUACGUCCUCUUGAGAUCGAGUUGGAGGGAGGUGGGAA	seedF483	483	0	0	0.000484722	0.0110754	0.0164051	0.013664
50	AUGUGGCUCUAUGUCCACAUUGGAGUCCACGUGCUCGGGAUGGGAGGGCU	seedF484	484	0	0	0	0.0161871	0.0164051	0.0041406
50	CCAUAAUAUGGAAUGGUGGAGCCCACCAAACUCGUUGUUGCAGUGAUUAC	seedF485	485	0	0	0.000484722	0.0161871	0.0164051	0.00579684
50	UGGUUACAUCUAGCCAUGGAGCCCGCGCUACUGUAAAGGAGGGAGGGACA	seedF486	486	0	0	0	0.0132053	0.0164051	0.00331248
50	UUAAGCACCACCAAACUGGGAUGGAGGGUCUAUUGGGCAUCCGAAUUAUG	seedF487	487	0	0	0	0.0115014	0.0164051	0.00538278
50	UUGCUGACACUACAUAAGUAAUGGAGCCCACCAAGCUCGUAUAGUUGCAC	seedF488	488	0	0	0	0.0115014	0.0164051	0.00662496
50	CAAAUCUGUAUGAUUAGUGGAGCCCACCAAGCUCUGUGCACGUAUUUUUA	seedF489	489	0	0	0	0.0161871	0.00931099	0.00869526
50	CCAGCUGAGGCACUUCUUCUGCUCAACGGAACCGGGAAGGGAAUCGGGCA	seedF490	490	0	0	0	0.000425976	0.000886761	0.0161483
50	CCUACUACCGACGGAUAUCGGGUGGGAAGGGCUCCCCAGAAGUACGUUUU	seedF491	491	0	0	0	0.0017039	0.0022169	0.0161483
50	GGUGGGUGGACACGACACACAAAUGGUACCGCUGGACGCCCCGAUUAGUA	seedF492	492	0	0	0	0.0089455	0.0044338	0.0161483
50	UAGACGUUCGGCGGCGCACUUAUAAGGGCAAAGGGACAAAGGGCAUGGGC	seedF493	493	0	0	0	0.00127793	0.0044338	0.0161483
50	ACGAGAUGCUUACGACGUACUUCCCAAGUGGCGGGUACAAAUGUGGCGGG	seedF494	494	0	0	0	0.0153351	0.0159617	0.0020703
50	CAUUACAACAAACCCCUAGGACGGAGGUGGAAGGAGGUGGAGGAAGCAUA	seedF495	495	0	0	0.000969443	0.0106494	0.0159617	0.00041406
50	GGAAUUAAUAAGUUCCACCGGCCAACCAAACACGGUACCGCGGAGGGAGG	seedF496	496	0	0	0	0.0153351	0.0159617	0.00331248
50	AUAUAUGGUGGCGGGAUGGCGGAUGGAUGGCGGAGGUUUCGAGAGUUAUA	seedF497	497	0	0	0	0.0157611	0.0115279	0.0082812
46	CUGAGCGGAUAUAGUCGGCGGGGUAUUCAGGUGGAGGGUGGCCACG	seedF498	498	0	0	0	0.0157611	0.0110845	0.00041406
50	GCGACGUUGUAUGAGUUACACGAAGAGGGAGGCGGGCAAUCACUUUGGGG	seedF499	499	0	0	0.000484722	0.00937147	0.00842423	0.0157343
50	GGAGGGAGGACACGAUGCAAGAAGUUUGACGCUUUCCGACCGUUGUUUCU	seedF500	500	0	0	0	0.0115014	0.012858	0.0157343
50	GGAGGGUGGACGACGUUCAUAAUAAUUAUUAAUUGGCCUGCACUUCUUUC	seedF501	501	0	0	0	0.00511171	0.00487718	0.0157343
50	GGCGGGCGGGGGAGCCCUCCAUUAUAGGUGUCUAGUCGUUGAGCCAUGGG	seedF502	502	0	0	0	0.00425976	0.00266028	0.0157343
50	CCCCAUGACGCCCGAGGAUACGGAGGUGGAUGGAUGGCGGAGGGAGUUAU	seedF503	503	0	0	0	0.00809354	0.0155183	0.00289842
50	GAAGUCAUUGAGGCAUAUGGAGGCGGAUGGAGGCGGAGGAGUUAGAGUAC	seedF504	504	0	0	0	0.00851952	0.0155183	0.00082812
50	GGAUCGGGAUGAACGUGUUUUAAUGGAGGUGGAUGGAUGGAAGGAGGUUG	seedF505	505	0	0	0	0.0115014	0.0155183	0.00124218
50	GGCGGGAGGGUGGACACUCCAUAUAGAGACGCUUAAUUACACGUGGCGCG	seedF506	506	0	0	0	0.0123533	0.0155183	0.0111796
50	UGGAGGGGGAUGGAUGGCUGGAGGAUCUAUGAAUUACGUAACUGAGGUUA	seedF507	507	0	0	0	0.00937147	0.0155183	0.00082812
50	ACCUUGGUUAACUGAAGGCAGCCCACCAAACUGGGUAGGAGGGACGGGAC	seedF508	508	0	0	0	0.0153351	0.0124146	0.0103515
50	CGGCACUGUAGGAGGCUGGGGGAUGGAUGGUGGAGGCGAUUUUCGUAUUC	seedF509	509	0	0	0	0.0153351	0.0141882	0.00289842
50	GACGAAGGUACGGAGGUGGAUGGAUGGUGGAGGAGGUCGACCGCUCACUU	seedF510	510	0	0	0	0.0153351	0.012858	0.0020703
50	GGCAGAUCCACGCCCGCCAUACAGGUAGGAGGCGGAAGGAGGGGGAGGAC	seedF511	511	0	0	0	0.0153351	0.00886761	0.00124218
50	GGGGGAUGGAUCGGACGGAGGCGGAGGAAUCAACAUUUAUGCAGUUUGUA	seedF512	512	0	0	0	0.0153351	0.0146316	0.00082812
50	UAGGGAAUCAGGAGACGGGCGUUAGGAUGGAGGACGGAUGGACGGAUGGU	seedF513	513	0	0	0	0.0153351	0.0141882	0.00124218
50	AGGGCGUGGGAAGUCGGGAAGAGGGAUAUGCCUCAUACAUCGAUUUGUUG	seedF514	514	0	0	0.000484722	0.00298183	0.00310366	0.0153202
50	GGAGGGUGGGGGAUCCUUCCCCGGAUACUUAUUUGAAUAGCUAUAAGCGC	seedF515	515	0	0	0	0.00468574	0.0066507	0.0153202
50	CAUGGUAGAAAACUAUGUGGAGCCCGCCAAGCUCUAAUUAGAUGGUGCCG	seedF516	516	0	0	0	0.0132053	0.0150749	0.0128359
50	GUCCCGAGAAUUAAUAUAUGGGUAGUGAAGGUGGAUGGAUGGCGGAGGUU	seedF517	517	0	0	0	0.0110754	0.0150749	0.00082812
50	UGGAGGUGGAGGAUGGCUGGCGGAGGUCUUGAUUCUGAGAGAAUUGGGUA	seedF518	518	0	0	0.000969443	0.0136312	0.0150749	0.00662496
50	UACUCUUAGCUACCACAUGGGCGGUGGGUGGGUAGAAUUGGUAACAGACU	seedF519	519	0	0	0	0.0149092	0.0119713	0
50	CUGCUCGUGGUUGUAAGUGGAGCCCACCAAACUCUAAGUAAAUCGCCUGA	seedF520	520	0	0	0	0.0144832	0.0115279	0.0149062
50	GGAGGGAGGGGGAUCCCCCCAUGGAAAAAUGACAGGUAGGCAGUGGUUUC	seedF521	521	0	0	0	0.0132053	0.00975437	0.0149062
50	GGCGGGAGGGUGGAUAUCCCCAGCGACCAUGAUCUCGAAAGAUGCCCUGA	seedF522	522	0	0	0	0.0106494	0.0110845	0.0149062
50	GGCGGGUGGGGGAUUCGCUCCCUGAUGUCAGUCCAACUCCUCUAUGUCAA	seedF523	523	0	0	0	0.0089455	0.0106411	0.0149062
50	UCGGACGCCCCUGUUCUUCUAUGCAUCCUUGGGUUUGGGCGGGUAAAGGG	seedF524	524	0	0	0	0.00255586	0.00133014	0.0149062
50	UGCUCCACUGGGUAUGGGUAGGGCUUUUACUUGAGUACAUCGAACAGCGU	seedF525	525	0	0	0	0.00255586	0.00310366	0.0149062
50	CAUUGUAUGUACGCGGUGGCACGGAGGAAGGAGGCGGAGGUUUUUACGAA	seedF526	526	0	0	0.000969443	0.0123533	0.0146316	0.00248436
50	CCCGAAAAGAUAAUCAUCGGAUGGCGGAGGACUAGGAGGUGGAGGCAUAC	seedF527	527	0.000340552	0	0	0.0115014	0.0146316	0.00082812
50	GGUGGGUGGACACGGCGUAAUGGACAUAAUGAGUAUGCGCUUUUCUGUCG	seedF528	528	0	0	0	0.0119273	0.0146316	0.00910932
50	CACGGAGUCCCGACUGCAAGAAACACGCAUAACGGAUACCGGGCGGGAGG	seedF529	529	0.000340552	0	0.000969443	0.00255586	0.00354704	0.0144921
50	CUACGGAACCCGCCAGGCGCAAGACAAGCGGAUACCGGGAGGGAGAGGUC	seedF530	530	0	0	0	0.00127793	0.00177352	0.0144921
50	GCUUAGACGGACGUGUCACGGGAAGGGAAGGGCUGAAUGUAAACCUCGGA	seedF531	531	0	0.000481431	0	0.00553769	0.00709408	0.0144921
50	GGAGGGAGGGGGCUAUCUCCCCAUGCGUCGGCAUAAGCCAUCGUCUCUGA	seedF532	532	0	0	0	0.0089455	0.00709408	0.0144921
50	GGUGGGCGGGGGCUACUCUUCCCGGCCUCAAGUAAAGAAAGUUAAUGGAA	seedF533	533	0.000340552	0	0	0.00724159	0.0066507	0.0144921
50	UGCGGCUAUUCCUCAACGAUCGGGAUGGGUUGGGCCGAUGACGCAGGCAU	seedF534	534	0	0	0	0.0123533	0.0124146	0.0144921
50	CAUUAACCGGUAGGAGGUGGAUGGAUGGCGGGGGAGUGAACGUACAAUGC	seedF535	535	0	0	0	0.0144832	0.0106411	0.00041406
50	UGCAGGCGGGAAGAAAAUAGAGGUGGGGCGCCUCAAAUGUGUGUACGUUA	seedF536	536	0	0	0.000484722	0.0144832	0.00798085	0.00289842
50	GUGUAACUGGAAUGGAGGCGGAUGGAGGUGGAGGAAUCUAUCAGUUACGA	seedF537	537	0	0	0	0.0119273	0.0141882	0
50	UGGUGGCGGCGUAGAGGGUUAGGGAACGGGCUAAGGGUUUGUGAGGAGCG	seedF538	538	0	0	0	0.0089455	0.0141882	0.00372654
50	UUUUUGAGAAAGCGCGACAAGGGCUGGAUGGAGGAAGGAUGGGGGAGGUC	seedF539	539	0	0	0	0.0119273	0.0141882	0.00165624
50	AUUUCGGAGGUGGAGGACGGUGGACGGAGGCCUGUUACCUCUUGGGCCAU	seedF540	540	0	0	0	0.00383378	0.00310366	0.014078
50	GAACGACGCAGCCUACUGACGAUAAAGAGGAGGGCUAAGAUGCGGAGGGA	seedF541	541	0	0	0.000484722	0.00851952	0.0124146	0.014078
50	UACCGGGACGGGUGGGCCAAUGACCUCAAUAAUUACUCCUCUGACGACUU	seedF542	542	0	0	0	0.000425976	0.000886761	0.014078
50	UGCUUGCGAUCUUUCAUUUGCUGACCCGAUAGGGCAGGGAUGGGACGGGC	seedF543	543	0	0	0	0.00340781	0.00266028	0.014078
49	AAAUUAUGAAGAGCUGGAUGCCGUGGACUGGUGGACGGAUGGAUGGAGG	seedF544	544	0	0	0	0.0140572	0.012858	0.00745308
50	GCAUUGGUGGGGGUGGACGGAUGGCGGUGGUUAGCAUCCGAAGUAUGCUU	seedF545	545	0	0	0.000484722	0.0140572	0.0133014	0.00165624
50	GGAGGUGGAAGGAUGGCGGAGGGUAAUGCUCACAUACUCUGGGAAUACUC	seedF546	546	0	0	0	0.0140572	0.0137448	0.00041406
50	GGUGGGAGGACACGAUGCAGGUUAGAGUACGACGUUGACUCCGUUUUGCC	seedF547	547	0	0	0	0.0140572	0.00798085	0.0120077
50	UUGCGAGCUUGGUGAGCACAAGGCUGGAUGGUGGGACGGAGGAGGAGGAA	seedF548	548	0	0	0	0.0140572	0.0119713	0.0041406
50	AAUCCACCACGGCGGUAAGGAGGACGGAUGGCUGGAGGGUAUCAAAGACG	seedF549	549	0	0	0	0.00638964	0.0137448	0.00041406
50	AUAGUGCCGAAGGAGACACAUUAUUGGUGGUGGAAGGAUGGUGGAGGUUA	seedF550	550	0	0	0	0.0136312	0.0137448	0.00124218
50	CCGCUGUAGCCUGUACUUAAGGGGCUAAGCCGUGGAGCCCACCAAGAAGU	seedF551	551	0	0	0	0.0136312	0.0137448	0.00538278
50	CUCUGUGUGCCCAUGACUGGGGUGGGAAGGGCUGUGGUCUUUCAUGAAAU	seedF552	552	0	0.000481431	0	0.0127793	0.0137448	0.00289842
50	GCUUUAGUAGGUGGGUGGUGGAAGGAUGGCCGGAGGAUUUAUUGAUAGAA	seedF553	553	0	0	0	0.0136312	0.0137448	0
50	GGAGGGUGGACACGAUUGCUUAGUUAUGGAAACAAUACGACGACCUCUGU	seedF554	554	0	0.000481431	0	0.0089455	0.0137448	0.013664
50	UUGGGGUUUGCGGGCCUAUUAAGGUACGAGGAGGGUGGAUAAACCUGUUC	seedF555	555	0	0	0	0.0115014	0.0137448	0.00331248
50	CGCAAUUAAAACCUACUCUCAACGGAGACUGGGCUGGGUGUAGGGAAUGA	seedF556	556	0	0	0	0.0017039	0.00576394	0.013664
50	CGCGAUCAUUCUGAUCCGCCUUCUGAUUAGGGGUUCGGGCACGGGAUGGG	seedF557	557	0.000340552	0	0	0.00298183	0.00310366	0.013664
50	GACGUUUACAGAACUGGCUCGCGUGUGGCCGAUUAGGUGGUUGGUGGUAA	seedF558	558	0	0	0	0.00212988	0.0022169	0.013664
50	GGCGGGUGGGGUUUUACGCUCCCCCCUAACGACUAUGGAACGAGUGCUCG	seedF559	559	0	0	0	0.00383378	0.00576394	0.013664
50	GGUGUGGUGGGGUGAUACUUCCCAUACUCAACGGUUCACGGACGUGUGAC	seedF560	560	0	0	0	0.00340781	0.00620732	0.013664
50	ACGGGCAAUCUUGUGGAUGGUGGAUGGAGGUGGAGGAUUAAAGCAAAGUA	seedF561	561	0	0	0	0.0136312	0.0133014	0
50	GGCGGAGGUGGAUGGAUGGUGGCGGUAGCGAGUACGACAACUUGGCUGAC	seedF562	562	0	0	0	0.0136312	0.0133014	0.00041406
50	GUUAUCUCGUGUGUAACUGGAGUCCGCGUUACCUGGAGGGUAGGGAUUAU	seedF563	563	0	0	0	0.0136312	0.0124146	0.00455466
47	UGCAGUUAGUCGGUUAUGGGGUCGAAUAACAGGUGGCGGGUGGUAUA	seedF564	564	0	0	0	0.0136312	0.0110845	0.00538278
50	UGUGGGGUUUGUUUUGGAUGGUUUGGAGGUCAUGGUAGGCGGAGGAAAUG	seedF565	565	0.000340552	0	0	0.0136312	0.00975437	0.00165624
50	UUAUUGAAAGGACGAAAUGUAGGACGAUGGAGGCGGACGGAGGUGGAGGA	seedF566	566	0	0	0.000484722	0.0136312	0.0119713	0.00082812
50	CUUCAGGGGGGAUGGAUUGGAAGGAUGGCGGAGGCUAUCUACUCGUUGGA	seedF567	567	0	0	0	0.0127793	0.0133014	0.0041406
50	GGUAGAUCUGGCGGAGGCAGGAAGGAGGCGGAUGGAGCGGGUUGAUCAUA	seedF568	568	0	0	0	0.0089455	0.0133014	0.0020703
50	UCGCUGCAUUUGCGGAGGUGGAGGUUGGAUGGUGGAGGCACUCAAAAAGU	seedF569	569	0	0	0	0.00809354	0.0133014	0.00124218
50	UUUAAGCUCCGGUAGGAGGAGGAGGAUGGAUGGUUGGUGGGUAGCUUAGA	seedF570	570	0	0	0	0.0127793	0.0133014	0.00041406
50	ACCGAUCGAUAAGUUGGGUACAGCGGUGGGCGGGUGAUGUGGACGCCACC	seedF571	571	0	0.000481431	0	0.0106494	0.0101977	0.0132499
50	GGAGGGUGGUACACAGACGCGCGAAAACUACGCGACGGAUUGCAAAGAGC	seedF572	572	0	0	0	0.0089455	0.0119713	0.0132499
50	GGUGGGAGGGGGAUCUCCCCAUCCUCCCCAUUUGAUGCUACGCAGUUUGA	seedF573	573	0	0	0	0.00255586	0.00576394	0.0132499
50	GUCCGAUCCCCUCACACGAUAGAUGGGCUUGGGAAUAGGGUACGGGUGUA	seedF574	574	0	0	0	0.000851952	0.000886761	0.0132499
50	ACUCACCAAACUCGGGAACAACGUUGCGGUGGGAGGGACAGGUAGGUUUC	seedF575	575	0	0	0.000484722	0.0132053	0.00886761	0.00041406
50	AGGAGCCAUCAAGUCUGCCUAGGUAGGAGGAUGGAAGGAUGGUGGAGGAU	seedF576	576	0	0	0	0.0132053	0.0124146	0.00124218
50	AGUCUAUUAUGAACUUGGAGCCCGCCAAACUCUAUGAUGAUGACGCUGCC	seedF577	577	0	0	0	0.0132053	0.00931099	0.0041406
50	CCCCGUUGUUAUUCGUAGUUUGGAUGGUUGGUGGAAGGAUGGUGGAUUGG	seedF578	578	0	0	0	0.0132053	0.00886761	0
50	CGGUAGGUUGAAGUGUUAAUGAGUGGGAGGCGGAUGGAUGGCGGAGGACG	seedF579	579	0	0	0	0.0132053	0.0110845	0.0020703
50	CUAGGAAACCUGGGCAAGAGGAAGGCGGAGGCAGGAGGAAGGAGGUUCUG	seedF580	580	0	0	0	0.0132053	0.0124146	0.00372654
50	CUGCUAUGGUGGUGGUGGAUGGAUGGCAGGAGGAAGGUCAUGUUAUUGAA	seedF581	581	0	0	0	0.0132053	0.0110845	0.00082812
50	CUGUAAUAAGGAGGCUGGCGGACGGAUGGUGGAGGUCCAUCUAAGUUUGU	seedF582	582	0	0	0	0.0132053	0.00975437	0.0041406
50	GAUGCUGUGGUCAUCUGGAGCCCGCCAAACUCAAUGUAGGACAAAGCAUA	seedF583	583	0	0	0.000969443	0.0132053	0.00709408	0.00538278
50	UCAGGAAAUGGAGGUGGAAGGAUGGCGGAGGUGUAUUGGCCGUGAAUUCU	seedF584	584	0	0	0	0.0132053	0.0119713	0.00082812
50	AAAUUAGGAGGAUGGCGGAUGGAUGGACGGCGGGCGUUAUGCUGCUCAAA	seedF585	585	0	0	0.000484722	0.00809354	0.012858	0.0020703
50	GGCGGGUGGGAGAUGCUCUCUACGUUAGAUACGAGCCUCCCAUUACGACG	seedF586	586	0	0	0	0.0106494	0.012858	0.0041406
50	GGGAGGAGGAUGGAUGGCCGGAGGGUUCAUAGUCACAUUCGCGCAAGUAA	seedF587	587	0	0	0	0.0127793	0.012858	0.0020703
50	UACAAACGUUGGUAGUUGUGUGGAGCCCACCAAACUCUGAAGUAUUUGAC	seedF588	588	0	0	0	0.0119273	0.012858	0.0124218
50	UCUUCGCUGGUGGGAAGGCGGACGGAGGCGGAGGAAUUCCCUAACUCUUA	seedF589	589	0.000340552	0	0	0.0119273	0.012858	0.0115937
50	GCCGGAUACCGGGUUGGGUAUGGGAGCCUUAAUCAUACUGUCACCCAUUU	seedF590	590	0	0	0	0.000851952	0.00177352	0.0128359
50	GGAGGGUGGCUACAUGACGUGCAUUAUUGUCCUACGGCGCCAUUAUGUAA	seedF591	591	0	0	0	0.00809354	0.00842423	0.0128359
50	UUCCUUCUUUCCUACGGCGGCGGAGGAGGAUGGAUGGAGUGGAGGUACUG	seedF592	592	0	0	0	0.00425976	0.00842423	0.0128359
50	AAUAAUACGGGCGGCAUGGUGGAUGGAUGGCGGUGGUAGUACUUUAUGAA	seedF593	593	0	0	0	0.0127793	0.0119713	0.00041406
50	CGAGGUUCGGAUGGUGGAGGAUGGUAGGUGGAGGCACGAGAGUCGACUAA	seedF594	594	0	0	0	0.0127793	0.0066507	0
50	CGCACACAUAGUCUAUGUGGGGGGUCAGGUGGAUGGAUGGAUGGAGGAGC	seedF595	595	0	0	0	0.0127793	0.00798085	0.0020703
50	CUGCGUAUGUACGUGGCUCUGGAGGAGGCUGGACGGAUGGAGGAGGGGUA	seedF596	596	0	0	0	0.0127793	0.0101977	0.00165624
47	CUUUCCACCUGACUUUCGAUGAGUGGUGGGGCCAUGCUGGAGGGAGU	seedF597	597	0	0	0.000969443	0.0127793	0.0124146	0.00372654
50	GGUGGGACGCCCGUAUGUUCGUCAUGCAGGGCGCAUGGGAAAUAUGAAGG	seedF598	598	0	0	0	0.0127793	0.0124146	0.00289842
50	GUUGGGAUACCAGGAGGUGGAUGGAUGGUUGGAUGGUGAGAAUGAGAAGC	seedF599	599	0	0	0	0.0127793	0.0124146	0
50	UGAGGACAUCGGGUGGAGGAGGAUGGAUGGCGGAGGAGUCGUUCCGGGUC	seedF600	600	0	0	0	0.0127793	0.0110845	0
50	AACAGUUGACUACUUCUCCCUGUUCCCGGGCAGUAUGUGGUGGGAGGGUU	seedF601	601	0	0	0	0.00127793	0.00354704	0.0124218
50	AACGUACUCCUGCUACACCAGUUGCGGAUACCGGGCAGGGAUGGGCAUUG	seedF602	602	0.000340552	0	0	0.00255586	0.00266028	0.0124218
50	ACUCAGGGUAGGGAAGGGCUUAUGACGCCAGCCUACACCUUAAAUUUCGA	seedF603	603	0	0	0	0.00255586	0.00133014	0.0124218
50	GGAGGGAGUGGGGAUAUUUUCCUAGACGCGGUUACAGCCCCUAUGGAGAA	seedF604	604	0	0	0	0.00724159	0.0066507	0.0124218
50	GGAGGGUGGGGGAGAUCCCCUAUGCACGCAAUUAAUCAUAGCGCUUGAGU	seedF605	605	0	0	0	0.00511171	0.00532056	0.0124218
50	GGAUACUUAGGGUCUGGGCAGGGCAUAUGGAACUCUACUAACGAAAGGAC	seedF606	606	0	0	0	0.00298183	0.00266028	0.0124218
50	CCGCUUUUGGAGGUGGAAGGAUGGUGGAGGUUUGUGUAUGUUCGGAGAAG	seedF607	607	0	0	0	0.00766757	0.0124146	0.00082812
50	CGAUUGAAAUGCUAUAGUGUACUGGUGGACGGUGGACGGAUGGCGGGUGG	seedF608	608	0	0	0	0.0115014	0.0124146	0.00372654
49	GACAAACAACGUAAAGGAUGGAGGAGGAUGGCGGUGUGGAGGCUACCAG	seedF609	609	0	0	0	0.0119273	0.0124146	0.00248436
50	GACAGAUACAUGGUAGACACAUUCCGAUUUCUUGUGGUGGGAGGCGGGCG	seedF610	610	0	0	0	0.00809354	0.0124146	0.00082812
50	GCGGUACCUGCUCUACGUCGUGCGUACUCCGAUAGCGGCGGGUGGAGGGA	seedF611	611	0	0	0	0.0102234	0.0124146	0.00289842
50	UAGUUGGUAAUUGGAGGCGGAGGAUGGAUGGACGGCAGGGAACUUUAUGG	seedF612	612	0	0	0	0.00937147	0.0124146	0.0041406
50	GGAGGGCGGGGGAUGCUUCCCGCUAUUGAAGAGGUGACCCAGCAACUUGA	seedF613	613	0	0	0	0.0123533	0.00931099	0.00538278
50	CGACGUUCACUACAUGACAGAUUGGGUGCACCGGGAAAGGGAAGGGUUUA	seedF614	614	0	0	0	0.000425976	0.00177352	0.0120077
50	GCAGCACCUAUUACCAUGAGGUGGAGGGGGAUGGAUGGCUGGAGGUGUCC	seedF615	615	0	0	0	0.00383378	0.00532056	0.0120077
50	GGAGGGUGGCUACACGUUGCUAUGGCGCAUGACUCUGAGGGACGCUUAUA	seedF616	616	0	0	0	0.00425976	0.00133014	0.0120077
50	AACCAGAUGAAGCUGCCUUUUCCGAAAGUGGUGGGGUUAAUGCAGGAGGG	seedF617	617	0	0.000481431	0	0.00851952	0.0119713	0.00041406
50	ACCAACAUGGGUUGGAGCCCGCGUACUUAUGGGAAUGGGUUGGGCUUAGU	seedF618	618	0	0	0	0.00596366	0.0119713	0.00289842
50	ACGAAUACAGUUCGAGGAUGGGGGAGGCCGGAGGCGGAGGAGACAUCGGA	seedF619	619	0	0	0	0.00979745	0.0119713	0.00455466
50	CUCCCUGCACCAAGGGAGGGAGGGUUGCGGGCUUCUUCCCCGUUAAAGAC	seedF620	620	0	0	0	0.0115014	0.0119713	0.00993743
50	GUAGGUAGUGUGAGUAACUAGGAGGUCGGAGGCAGGAUGGUGGAGGAGCU	seedF621	621	0	0	0	0.00809354	0.0119713	0.0020703
50	GUGAUGGAUGGUGGAUGGAUGGUCGGAGGUAGCGAGAACGUAAUACGACG	seedF622	622	0	0	0	0.00638964	0.0119713	0
50	GUGAUGUUACAUCACACCGGCUACGGAACCGUGGUGGGAGUGGUUCGUUU	seedF623	623	0	0	0.000969443	0.00596366	0.0119713	0.00165624
50	UCGAGCUAGCGCUAACAACAUAGGUCGGUGGAUGGAUGGAUGGCGGGAGG	seedF624	624	0.000340552	0	0.00145416	0.0110754	0.0119713	0.0041406
50	CUGACAUGGCGGAUGGUAGGACUGGAGGCGGAGGGCAGUUGUACAUACCU	seedF625	625	0	0	0	0.0119273	0.0115279	0.00248436
50	GCGGACGGCUCCACGGUGGGGAGGGCAAUUUACUCUACAUAGCUCUAGCU	seedF626	626	0	0	0	0.00937147	0.00487718	0.0115937
50	ACUGCGACAUGCACUUGGAGCCCACCAAACUCCAACGAGCCACGAAAUAC	seedF627	627	0	0	0	0.00937147	0.0115279	0.00538278
50	AUGGUCGGAUGGUUUGGAUGGAUGGAGGAGGUAUAAAAUGCGAAGCGAUG	seedF628	628	0	0	0	0.00681562	0.0115279	0.00082812
50	CUGAGGCGGAGGUGGAUUCGGAUGGCGGAGGUUAAAUGUCGUUAUUGUGG	seedF629	629	0	0	0	0.00596366	0.0115279	0.00289842
50	GAGCGGUCCGUUUAUGCAUCCACGGCCCGUACUGGAGCCCACCAAACUCU	seedF630	630	0	0	0	0.0089455	0.0115279	0.00579684
50	GGUGGGUGGACAUGACGUAAAUGAAGACAAGGAGACGCUGAGAUCAAAAC	seedF631	631	0	0	0	0.00851952	0.0115279	0.00124218
50	GUUGACAGAUUUGGAUCUUCUUGGCUGGAGGCGGGAUGGAUGGCGGAGGU	seedF632	632	0.000340552	0	0	0.0089455	0.0115279	0.00331248
50	UACCGUGGUGGGAGGAGAAUUACUGGCGCCCCUACUGUUGCGGAACUUCU	seedF633	633	0.000340552	0	0.000484722	0.00766757	0.0115279	0.00496872
50	UGCACCGAACGUCGAGAAUGUGCGUGGAGCCCACCAAGCUCUAAUAAAUU	seedF634	634	0	0	0	0.00638964	0.0115279	0.00538278
50	UGGAGGAGGAUGGAUGGCUGGAGGUGCCGAUAUUGGCUCGCGUAGCAGCU	seedF635	635	0	0.000481431	0	0.0110754	0.0115279	0
50	UUCUUGAUUGGAUUGCCCCCUGGAUAGGAUGGUGGAUGGAAGGCGGAGGA	seedF636	636	0	0	0.00145416	0.0106494	0.0115279	0.00289842
50	AACAGGCUGGGAAGGAGGAUGGAUGGCUGGAGGAAUAAAGGGAUCGCGUA	seedF637	637	0	0	0	0.0115014	0.0110845	0.0020703
50	AUGCAAUGGUCGGAGGGGGAAGGAUGGAGGGAGGAGUGAAGCCCAGUACC	seedF638	638	0	0	0	0.0115014	0.0101977	0
50	AUUUUUGAAACUAAAACCUGCGGUGGAUGGAGGACGGAGGGGGAGGUGUU	seedF639	639	0	0	0	0.0115014	0.0106411	0
50	CCAAGCGAGGAGGAGGCGUUGAGGGUUUUCGGGACGGGAAGGGCUCUGAU	seedF640	640	0	0	0	0.0115014	0.00842423	0.00745308
50	GCCGCUUUACUAUUGAGAAGGAUGGUGGAAGGAUGGAGGAGGUAACUUAA	seedF641	641	0	0	0	0.0115014	0.00842423	0.0020703
50	GCGGUGGGACAUCUUGGUGGAGGGUCCGGAACUCAAAGUAUAGGAAAAGA	seedF642	642	0	0	0	0.0115014	0.00842423	0.00124218
50	UGUCAGAUCAGAAGCUGGGCGGAGGCGGACGGAGGCGGAAGGGUCGGUAA	seedF643	643	0	0	0.000484722	0.0115014	0.00975437	0.00165624
50	ACCGACGUAACAACAUAUGGGAAUGGGAAGGGAUGUGGCAAUUUGCUCUG	seedF644	644	0	0	0	0.00425976	0.00310366	0.0111796
50	CAAGACCGAUCAUUUCAAGGGUUCUGGGACGGGAAGGGCCAAUGCUCUCA	seedF645	645	0	0	0	0.0089455	0.00620732	0.0111796
50	CCGGAUCGUGGUGGGAGGGCCGAUCUUUCAUUUCUUAUAGUACCGGACGC	seedF646	646	0	0	0	0.00638964	0.00532056	0.0111796
50	CUAACUCGAAGUCUUCUUUGAAUCCAGUGGGAUACAAGGGUAGGGCUGGG	seedF647	647	0	0	0	0.000851952	0.00399042	0.0111796
50	GGAGGGCGGGGGAUACCCCAUAUAAUAUUACUCCCACCCACGUCGAUUGC	seedF648	648	0	0	0	0.00638964	0.00266028	0.0111796
50	GGCGUGGUGGGGAGGUACUUUCCCGCCUCAAGGAUUUUCAACUAUGUGCU	seedF649	649	0	0	0.000484722	0.00638964	0.00842423	0.0111796
50	GGGAUCGGGAUCAGGGUCAGGGUUCGCUUACGACUGUGCCUUAUGCUCCA	seedF650	650	0.000340552	0	0	0.000851952	0.00310366	0.0111796
50	UCUGGAUUGUAGGAUGGCGGAGGAUGGAUGGUGGAGGCUUCUUGUGCUGU	seedF651	651	0.00408662	0.00337002	0.00630138	0.00681562	0.00753747	0.0111796
50	AACCGAUAUGCAAAACUUCCGAUUUCCCCGUGGGUGGGAGGCGGGAAAGG	seedF652	652	0	0	0.000484722	0.00937147	0.0110845	0.00745308
50	AUAGCGCACCGGUUAUACCGGGUUGGGUUGGGCCAAUGACGCAACAGAUU	seedF653	653	0	0	0	0.00766757	0.0110845	0.00579684
50	CAACUCGUACCGGAGGUGGAUGGAUGGAUGGAGGUAAAUCAAUUAUGUUC	seedF654	654	0	0	0	0.00851952	0.0110845	0.00124218
50	CAAGGUAAGACCUAAACCAGAUGGGGGAUGGCGGACGGAGGUAGGAGGGC	seedF655	655	0	0	0	0.00596366	0.0110845	0.00041406
50	CCGUCGUAGCAACCACACGUAGUCGGAGGGGUUACCACGGAGGCGGGUGG	seedF656	656	0	0	0	0.00851952	0.0110845	0.00703902
50	CUGAGUGGGAGGGAGUUGUCGCCUUCAUCAUGAAGCACGCACCGAUUAUG	seedF657	657	0	0	0	0.00766757	0.0110845	0.00538278
50	GAUUACCCAAGGGAGGAGGCGGAAGGAUGGUGGAUUGGUUAGUAAAAAUU	seedF658	658	0	0	0	0.00937147	0.0110845	0.00165624
50	GGUGGGCGGGUCGAUACUCUCAUGGAAUAACCAACGGAUAGGCAGGCGAC	seedF659	659	0	0	0	0.00553769	0.0110845	0.00703902
50	GGUGGGUGGACGACGCAAUGCAUUGUGAACGAGAUUACGACGUGCUUUUC	seedF660	660	0	0	0	0.0110754	0.0110845	0.0041406
50	GUAUGAUAGAGUGGAGGGGUAUAAUGCUGGCGGGAUCAUCGUAUUUAGCA	seedF661	661	0	0	0	0.00937147	0.0110845	0.00124218
50	UAGCGAAGUGGUGGAGGUGGACGGCUGGUGGAGGUAACCAACUGCUCCAG	seedF662	662	0	0	0	0.0110754	0.0110845	0.00455466
50	ACAAUGUGACCAGGGUGGGACAGGGUUGUGGUCUCCCGAUGUGGUGAUGA	seedF663	663	0	0	0.000484722	0.0110754	0.00975437	0.00289842
50	AUGUGGCGGAGGCGGACGGACGGAGGAGGUGUACGAACCGACGCUAACUC	seedF664	664	0	0	0	0.0110754	0.00798085	0.00082812
50	CAACAAAAUCCAAGUGAAGACGGGUGGAAGGUGGAUGGAUGGCAGGAUGG	seedF665	665	0	0	0.00193889	0.0110754	0.00886761	0.00082812
50	CCCGUUAUUUAAAUUAAACUAUGGUGGUAGGUGGACGGAUGGAGGAGGCU	seedF666	666	0	0	0.000969443	0.0110754	0.0066507	0.0020703
50	CCGUGGUAUCGCGGCGGAGCCCGCCAAGCUCGUUUUAAUUUACGUUAUGA	seedF667	667	0	0	0	0.0110754	0.00532056	0.0082812
50	GGAGGGUGGACAUGGCGCUGAUGUAGAACUCUGCGCUCCUCUGAUAGACG	seedF668	668	0.000340552	0	0	0.0110754	0.00620732	0.00579684
50	GGCGGGUUGGGGGAUAUUCGACACCCCCUACUUUUAGUGAGUGGGCGCAU	seedF669	669	0	0	0	0.0110754	0.00886761	0.00952338
50	UAGCUCGCUUCGGUUAUUUGGAGGCUGGUGGAUGGAUGGCGGUGGCAGCU	seedF670	670	0	0	0.000484722	0.0110754	0.0101977	0.00041406
50	UAGGGACGGAGGAGGAUGGAUGGUGGAGGUAUGUGCUAGAUAUGCAGGCA	seedF671	671	0	0	0.000484722	0.0110754	0.00886761	0
50	CGCAAUAACAUGGGUGAGGGAACAAGGGUAGGGCCGAUGUAGCUCUUUUC	seedF672	672	0	0	0.000484722	0.00468574	0.00399042	0.0107656
50	GCGUCGGCCAGACGGUGGAGGUGGACGGAUGGCGGAGGUGAAUGUGUCCU	seedF673	673	0	0	0	0.00298183	0.00266028	0.0107656
50	GGAGGGAGGGGUGAUAGGCUCCCUGGUGCGGUUGUCAGAUUGAGCUACGA	seedF674	674	0	0	0	0.00212988	0.00354704	0.0107656
50	GGAGGGUGGCUGCAUGAUGCGAAAUUAAUAAAGUAGACGUCGCUCCACAU	seedF675	675	0	0	0.000484722	0.00638964	0.00532056	0.0107656
50	GGAGGGUGUGGGGAUGCUUACCCUCUCCCUGAACUUACAUAAGCUUAUAA	seedF676	676	0	0	0	0.0089455	0.00886761	0.0107656
50	UACCGCGGUGGGAGUGGCUAUAGACUACAUGAUUGUGCGCGACGCAUUAC	seedF677	677	0	0	0.000484722	0.00340781	0.00532056	0.0107656
50	UAUGUCAUCCCGCCGCGACACCACGCGAUACGGCGCUGUGGGCGGGAGGG	seedF678	678	0	0	0	0.00511171	0.00620732	0.0107656
50	UUAUCUAAAACCCUUAACCGAAGGCUCCAUUGGGCAGGGUUGGGAAUGCG	seedF679	679	0	0	0	0.00255586	0.0022169	0.0107656
50	ACCUGAUGGUACGAAGGCAUUGAGGCGGAUGGAGGAAGGAUGGCGGUGGG	seedF680	680	0	0	0	0.0106494	0.00842423	0
50	CGUUUGGUAAUCGGAGGCGGAGGUAGCAUAAGGAUGGUGGAGGCUGUUGU	seedF681	681	0	0	0	0.0106494	0.00576394	0.0020703
50	CUGCACGCGCCGGAGCGACGUUCUAUCCCGGGGUGCGGAGGUGAGGGCAA	seedF682	682	0	0	0	0.0106494	0.00798085	0.00372654
50	GGAGGGUGGACGAACGCUAGAAUGAUCGAUAAAGACUUUACACGGCGGAA	seedF683	683	0	0	0	0.0106494	0.00709408	0.00248436
50	GGAGUAACUUUCCACCGGCUAUGGAGAAUGGAUCAAGGGUCGGGAUGGGC	seedF684	684	0	0	0	0.0106494	0.00975437	0.00248436
50	GGUGGAUUGGCGGAAGGAUGGAGGAGGUGUUGUCAGUGUCUAACAAAAUC	seedF685	685	0	0	0	0.0106494	0.00709408	0.00496872
45	UACAAAGACGCUUAGGAGGUGGAUGGAUGGAUGGAGGCAGCUCGG	seedF686	686	0	0	0	0.0106494	0.00798085	0.00372654
50	UUCGGUAUUACAGACGAAUGGAGCCCACCAAACUCUGACAUGAGGCAUAG	seedF687	687	0	0	0	0.0106494	0.00576394	0.00455466
50	CGGGUGAGCAUCCCUGGUUGUAAGAACCUAAAUGGGUUGUGGUGGGAUGG	seedF688	688	0	0	0.000484722	0.00553769	0.0106411	0.00082812
50	CUUGGAGGAGGCAGGAAGGAUGGCGGAUGGGAAACAAUUGUUAAUGUAAU	seedF689	689	0	0	0	0.00851952	0.0106411	0.00248436
50	GCAGAGUUGUUUCUCUAUCCCGGGUGGUAUGGAAGGAUGGAGGCGGAGGC	seedF690	690	0	0	0.000484722	0.00937147	0.0106411	0.00165624
50	GUCACAAGGCUUUGUGGCUGGAGCCCACCAAACUCUAUUUGUGGAAAUUG	seedF691	691	0	0	0	0.00724159	0.0106411	0.0020703
50	UUGGCCUCUGCACGCGUGGGGGAUGGCGGAUGGAUGGCGGUGGAUAAUCG	seedF692	692	0	0	0	0.0089455	0.0106411	0
50	AAUGGAUCCCGCUUUGCGAUAAUCGGAUACCGGGAGGGCGAAGGGCAAGA	seedF693	693	0	0	0	0.000851952	0.0022169	0.0103515
50	ACACGACCGCUUGAGACGCUUAAGAAAGUCGAUUAGGAGGUUGGUGGUAA	seedF694	694	0	0	0	0.00340781	0.00310366	0.0103515
50	CACAGGGCACCGGGAGGGAGGGGUUUCAGACCUCCAACACACGUUAUUGA	seedF695	695	0	0	0	0.00298183	0.00487718	0.0103515
50	CACGCGCGACUACACUACGGGAAGGGUGUUCAGGGUUCAGGGAUGACGCU	seedF696	696	0	0	0	0.00127793	0.00354704	0.0103515
49	CGAGGGCACUUACGCUCGUGGAGCCCACCAAGCUCUAAUAAAGGAACGU	seedF697	697	0	0	0	0.00553769	0.00576394	0.0103515
50	CGUAUCGAUCUUAUGGCCUACACUUGGGAAGGGUAAGGGCAAGGGUGACU	seedF698	698	0	0	0	0.000425976	0.00044338	0.0103515
50	GGUGGGAGGACACGACAUGAAACCAAGUCGAUGACAUCUAAACGCUCCGA	seedF699	699	0	0	0	0.00553769	0.00532056	0.0103515
50	GGUGGGAGGGGGACUACACUCCCGCUACAAAUUAAACAAGGAUGCGCGGA	seedF700	700	0	0	0	0.00425976	0.00753747	0.0103515
50	GUUUACCGUACAAGGGUCGGGCUGGGUAAAGGGCCGUACUAGUGUACCAU	seedF701	701	0	0	0	0.00298183	0.00266028	0.0103515
50	UACCGGGAUGGGAGUUGGGCUUUAGGCAGUUGUUAGCGGAUUGCGCGGCU	seedF702	702	0	0	0	0	0.00177352	0.0103515
48	UCUCAUCUUGUACGGUACUUGGGCUGGGAAGGGUAAUACUCGCCAAUG	seedF703	703	0	0	0	0.00127793	0.00133014	0.0103515
50	UGGGCUAGGGACGGGAUUGGGUAGACUCACCAAACUUAGUAUAUAACGCC	seedF704	704	0	0	0	0.0017039	0	0.0103515
50	ACAUCGUGUACGUUUGUUGGAGCCCACCAAACUCUGUAGAAUUUAUGUUG	seedF705	705	0	0	0.000484722	0.0102234	0.00620732	0.00372654
50	AUCUUGAUGACAUGGGUUAACUGGAAGGAGGAGGUUGGCGGCGUGGAGGU	seedF706	706	0	0	0	0.0102234	0.00620732	0.0062109
50	CAUUUGCUUAAUUCUUUACGGAUGGACGGCGGAAGGAUGGUGGAGGACCC	seedF707	707	0	0	0	0.0102234	0.00798085	0.00082812
50	CGAUAGGAGGGAUGUGGAGGGCAUUAUAGCGCAACUGACUAACCCAAAUC	seedF708	708	0	0	0	0.0102234	0.00798085	0
50	CUACAUUUAGGGUUUAAUGUCGUGGAGCCCACCAAAACUCUGUAGCGUGA	seedF709	709	0	0	0.000484722	0.0102234	0.00886761	0.0041406
50	CUGGAGGAAGGCUGGAGGAAGGAUGGUUGGAGGUAAUUCUUUGACUAGUG	seedF710	710	0	0	0.000484722	0.0102234	0.0101977	0.00041406
50	GGAGGUGGACGGAUGGUGGAGGCUUUAACGCGGACCGUGAAAUAGUGAUA	seedF711	711	0	0	0	0.0102234	0.00886761	0
50	GGUGGGUGGACAUGACGCUGCUUGGUAUGAGUGACCUAUGUUGACGCUGU	seedF712	712	0	0	0	0.0102234	0.00886761	0.00496872
50	UACUUCUACGGUGGUGGAUGGAUGGUGGAGGCUCAUGACUGCGUACUACG	seedF713	713	0	0	0	0.0102234	0.00620732	0.00041406
50	AUCAAGGAUGAAUGGUGGGAUGGUGGACGGAGGCGGAGGCACAUAAGAAA	seedF714	714	0	0	0	0.00596366	0.0101977	0
50	CUGCGGAUGGAGGAGGACCGGAUGGUGGAGGUUAUGCAAUCGUGCGAUCC	seedF715	715	0	0	0.000484722	0.00979745	0.0101977	0.00165624
50	CUGUACUGGUGGAGCCCACCAAGCUCUAAUGCGAGUUGAGGACGCUGCGU	seedF716	716	0	0	0	0.00681562	0.0101977	0.00165624
49	GAGGUUAGUGGGAUGGACGGGGCAGCCUGUGGAGAUUCCUAAGCCGAUG	seedF717	717	0	0	0	0.00851952	0.0101977	0
50	GGAGGGAAUGGGGGAUAUUCCCUAAUGUAGGAUUAGGCGGCAGUGUUGGG	seedF718	718	0	0	0	0.00681562	0.0101977	0.00248436
50	GGAGGGUGGUGCACGAUUGGCUCGUAUACGCACGAUUGCUUGUGGGUCCA	seedF719	719	0	0	0	0.00511171	0.0101977	0.00289842
50	GGAGGGUGGUUAACUACACUGACGUGAUCGUGAGAGUAUAUACGGCGCCA	seedF720	720	0	0	0.000484722	0.00553769	0.0101977	0.00331248
50	GGUGGGAGGAAUGACGCUGGAACCUACACUGCGUUUUUGCACGCGCAUCU	seedF721	721	0	0	0.000484722	0.00596366	0.0101977	0.0041406
50	AAGACGACUACCUUGGCGUCCGAGUGGGAUGAGGGUGAGGGGCAGAGGGA	seedF722	722	0	0	0	0.00340781	0.00133014	0.00993743
50	ACGACGAGCGUUAUCUCCCUGCCUCGCGGAAUACCGGGCGGGAGGGUAUU	seedF723	723	0	0	0	0.00298183	0.00354704	0.00993743
50	CCGGUCAAGCUGCUAAUCUUCCGACGGGCAAAGGGAGGGCAGGAUCUGGG	seedF724	724	0	0	0	0.000425976	0.00177352	0.00993743
50	GGAGGGUGGACGACGCGUGGAGAACACGACUUCAUUUGAUACUGACGCAA	seedF725	725	0	0	0	0.00851952	0.00620732	0.00993743
50	GGCGGGACUGGGGGAUACUCCCUGGCGGAUGUUAUUGUAUUGGUUGGCCA	seedF726	726	0	0	0	0.00553769	0.00532056	0.00993743
50	GGCGGGCGGGGGAUAUUCCCCUCAACGAGGAUACAGACAACAGACCAAGC	seedF727	727	0	0	0	0.00298183	0.00487718	0.00993743
50	GGUGGGAAUGGGGGAUAUAUCUUCAUGAAGUCGUUAAACAGUCAGUCCCC	seedF728	728	0	0	0	0.00468574	0.00266028	0.00993743
50	GGUGGGUGGACACGAUGCAAUCACUCGGCGCUUCACUCUUAUGAGAUCUU	seedF729	729	0	0	0	0.00724159	0.00753747	0.00993743
50	AACUGGAGGAGGAGGCAGGAUGGCUGGGAGGUUUGUCGCAUUAGUAUGCU	seedF730	730	0	0	0	0.00979745	0.00487718	0
50	AGAAAACUAUCUCUCUUAUGGUGGUAGGCGGAAGGAGGCGGAGGUCUUAA	seedF731	731	0	0	0	0.00979745	0.00798085	0.0041406
50	AGGCUAUUAAAGUGGCAGGAGGAGGAAGGAUGGGCGGAUGGGCAACGUCU	seedF732	732	0	0	0	0.00979745	0.00975437	0.00165624
50	CAUCAUUGAUCUAAGCAUUUCGGAUCGGAUGGCGGACGGAUGGAGGAGGG	seedF733	733	0	0	0	0.00979745	0.00975437	0.00331248
50	CGCUAGAUCAUGUAUAAGGCAACAUGGAUGGACGGAAGGAGGGGGAUGGA	seedF734	734	0	0	0	0.00979745	0.00576394	0.00124218
50	CGGGACAGUGGCGGGUGGGCAAGUUGAGCCUCCCAAACUCUGACUACCGA	seedF735	735	0	0	0	0.00979745	0.00931099	0.00496872
50	CUAAUGAACCGAGGUUAGGAUGGUGGAUGGAGGGGGAGGAACCUAUCCCA	seedF736	736	0	0	0	0.00979745	0.00931099	0.00331248
50	CUUAAUGUCACGGGGGUAAGGUGGAUGGAUGGUUGGAGGACAUCCUUAAC	seedF737	737	0	0	0	0.00979745	0.00886761	0.00124218
50	GGAGGGUGACUUUACGCGACAUAGAAGGGGGAUUAACUCACCAGGUGCGC	seedF738	738	0	0	0.000484722	0.00979745	0.0044338	0.0062109
50	GGAGGGUGGCACGACGUUGUUAAUUAUUAGUAGCGCUUUUUCGUUGGAUA	seedF739	739	0	0	0	0.00979745	0.00931099	0.00579684
50	GGUGGGUGGUAAACGAUUCGACGCGACUUAAAAGACAGUAGGGCGCUCCA	seedF740	740	0	0	0	0.00979745	0.00576394	0.00496872
50	UAGGGCGGAUAGGUGGAUGGAUGGAUGGAGGCUUUCAUUUGUUGUUAUUC	seedF741	741	0	0	0	0.00979745	0.00753747	0
50	UUCCCUGGUAGGAUGGUAGGAAGGAUGGAGGAGGUUCAAGUUAAUUAAGU	seedF742	742	0	0	0	0.00979745	0.00709408	0
50	UUCUAUGAUUACACCUACACUAGAGGCGGGAUUACUUGUGGAGGGGACGA	seedF743	743	0	0	0.000484722	0.00979745	0.00753747	0.0082812
50	AAGGCCCAAGCAUGAUUGACCAUUGGAUGGCGGAAGGAUGGAGGAAGGAA	seedF744	744	0	0	0	0.00766757	0.00975437	0.00041406
50	CAUGGGCAGGAGACGGGAAGGGAGAGCUUAUAGGUUACUAGUCCCCGGCG	seedF745	745	0	0	0	0.0089455	0.00975437	0.00496872
50	GGGAGGUUGAAUUCCCCUGGAGUCCGCGCUUGCUUAAGGAGGGAGAGGGC	seedF746	746	0	0.000481431	0	0.00681562	0.00975437	0.00124218
50	GUACUAGGUGGCCAUGGAGGUGGAGGAUUCUAAGGAUGGUGGAGGUGUCC	seedF747	747	0	0	0	0.00724159	0.00975437	0
50	UUACGCCGGUGGAGGUGGAAGGAGGGAGGAGGGUUAAUCCCUUGCUCUGA	seedF748	748	0	0	0	0.00596366	0.00975437	0.00082812
50	ACGCGGACUAUCGGGAAGGGAAGGGCCAUUGAGUACAACUACUAUCAGAG	seedF749	749	0	0	0	0	0.0022169	0.00952338
49	CACGACACCUUACGCGACGAGACUGAUAGAGGCGGGAUUGAGGAGAGGA	seedF750	750	0	0	0	0.00255586	0.00620732	0.00952338
50	GGAGGGAGGGCUACCACGCUGACCAAACAAAAAGAAACCGCGCGCACUGA	seedF751	751	0	0	0	0.00127793	0.00177352	0.00952338
49	GGAGGGAGGGGGAUGCACUCCAAGCUAGUUACUAUCCCCGGACAUACAG	seedF752	752	0	0	0	0.00809354	0.00753747	0.00952338
50	GGAGGGUGGUACAUGACGCAAGACGCUUAUGCUUAUGCCCCUCACGCGAG	seedF753	753	0	0	0	0.00255586	0.00399042	0.00952338
50	UACCGGGAAGGGAGGGCAAUACAGCUUCUGGAAAAUAUUAACGCACUCGU	seedF754	754	0	0	0	0.000851952	0.00044338	0.00952338
50	UACCGGGUAGGGAUGGGCGUUGAUCUCACAUAAACACGUGUCAGUGACGC	seedF755	755	0	0	0	0.00127793	0.00133014	0.00952338
50	UUACGUUCGGCCCCAGAAUAUGUCGGCUACCGUGGAGGGAGGGCAGUCUC	seedF756	756	0	0	0	0.00127793	0.00177352	0.00952338
50	AAUGCAAGGUUUGGAGGUGGAUGGAUUGGUGGAGGUCCCUAAUCGAAUGU	seedF757	757	0	0	0	0.00937147	0.00354704	0.00331248
50	ACUCCGAACUCUGCUUAGGUGGUUGGCGGACGGAGGCGGAGGGUCAUUAA	seedF758	758	0	0	0	0.00937147	0.00399042	0.00124218
50	AUCCUCAAUCUGGUGGGUAGGUGGAUGGAUGGUGGAGGCCUAGUUUUAGG	seedF759	759	0	0	0	0.00937147	0.00709408	0.00165624
50	CUGUGAAGUGGAGCCCGCCAAGCUCAAUAGAAUGAAAUAACGCAUUAUCG	seedF760	760	0	0	0.000484722	0.00937147	0.0022169	0.0020703
50	GAAACCGGAGGUCGGAGGUUGGUGGCGGAGGUGUCGAUCUGUGCCGUGAA	seedF761	761	0	0	0.000484722	0.00937147	0.00709408	0.00165624
50	GGAGGGAGGACAUGACGUUUCUGGAGAAUUUUUAUGACACGCUCUUUAUU	seedF762	762	0	0	0	0.00937147	0.00842423	0.00745308
50	GGAGGGCGGGGAGAUAACUCCCGUGGUAAAAGUGGUCAGAAAGUCGCCCC	seedF763	763	0	0	0	0.00937147	0.00487718	0.0062109
50	GGAGGGUGGUUAUUAUGCGACGUGUGUUUAUUUAUACUGCAACGCUCUGG	seedF764	764	0	0	0	0.00937147	0.00620732	0.00248436
50	UGAAUAUUACUGCACGAUACGUUGUCAGAUAUCACGGAUUACCGGGAGGG	seedF765	765	0	0	0	0.00937147	0.00753747	0.00331248
49	UGGCUAGGAGGUGGAAGGAUGGAUCGGAGGACACGCAGGGUAGGCCUAA	seedF766	766	0	0.000481431	0	0.00937147	0.00931099	0.0020703
50	AGACGCUAAGGCUGGUGGUGGAUGGAGGUGGUGGCCGCGCUGAGAUGAUA	seedF767	767	0	0	0	0.00212988	0.00931099	0.00041406
50	AGGCUUAGAGUCCUUGUGGAGGUGGAGAAGGAGGCGGAGGUUCGAAGUGA	seedF768	768	0	0.000481431	0	0.00553769	0.00931099	0.00124218
50	AGGUUGCUUAAUUAGUAGGAUGGUGGAGGCUGGCUGGCGGAGGUUAUCUC	seedF769	769	0	0	0	0.00724159	0.00931099	0.00745308
50	CCAGGGCCUAUGUGACGGGUGGAUGGAGGAAGGAGGUGGAGGAUAUAAAG	seedF770	770	0	0	0	0.00681562	0.00931099	0
50	CCGGGCCCAAGGCCCCGUGGAGUCCACCAAUCUCAUUUUAGGAUAGAUGC	seedF771	771	0	0	0.000484722	0.00724159	0.00931099	0.00745308
50	CCUUGGUCCCACCGAGGUGGAGCCCGCCAAACUCAAGAUCAAUGUGCCCU	seedF772	772	0	0	0.000484722	0.00766757	0.00931099	0.00248436
50	GAUCGAUUUAGGCGGAGGUGGACGGAGGCGGAUGGCCCGGUUAUGACAUU	seedF773	773	0	0	0	0.00809354	0.00931099	0.00041406
50	GAUUCGGUCUCCACUUGCCGAUGCAGGGUCGGGGGAUGGUUCUGGUUAUG	seedF774	774	0	0	0.000484722	0.00511171	0.00931099	0.00041406
50	GCUGAGGCGGAGGUGGAGGGAUGGAGGAAGGAGUUUUACUCUGGUUGCAC	seedF775	775	0	0	0	0.017039	0.0168485	0
48	GGAGGAUGGAAGGAUGGCGGAGGCGCAAGAAUAAUUCGUAUGGGGUUG	seedF776	776	0	0	0	0.00681562	0.00931099	0.00082812
50	GGAGGGAUACGGGGUGAUACUCUCGCAACGGAUAACUUAAUCACUGGUCA	seedF777	777	0	0	0	0.00809354	0.00931099	0.00455466
50	GGAGGGUGGACACGCGCGAUUAUUCCAUAACCGCACUGAUGAUUGCUUCC	seedF778	778	0	0	0	0.00851952	0.00931099	0.00248436
50	GUAGCGGAGGGACGAGUAGUUAAUGAGGCGGGUGAUCAGUCUGUGAUCUA	seedF779	779	0	0	0	0.00766757	0.00931099	0.00372654
49	GUCUAUAUUGUCAUGAUUGGAGCCCGCGUACUCUUGGGUCGGGCUGGGC	seedF780	780	0	0	0	0.00638964	0.00931099	0.0041406
50	GUUGUCCUGUGGUGAGAGGUGGAUGGAUGGCGGAGGUUAGCUUACAUUUC	seedF781	781	0	0	0	0.00851952	0.00931099	0.00041406
50	UCCAUGUUAACGUCUGGAUGGCGGAGGUUGGAGGAGGAUGGACCCCCCUA	seedF782	782	0	0	0	0.00851952	0.00931099	0.00745308
50	UGAUUCGGCAAGAGUCAUGGAGCCCACCAAGCUCUGGCGGCAGCACUUGC	seedF783	783	0	0	0	0.00851952	0.00931099	0.00662496
50	UUUCACCUAGAGGUAGGAGGGGGAUGGAGGAGGAGGUUCUCCGGAUACAU	seedF784	784	0	0	0	0.00681562	0.00931099	0.00041406
50	AGGGUUUCGGGAUAAUGGGGAUUGGGCAGUGCUCGGAUAGUAAGCUCAGA	seedF785	785	0	0	0	0.00298183	0.0044338	0.00910932
50	AGUAGGAUGCUUAGUCGGGCACAUACCGGGUUGGGUAGGCAUGUUUAGUC	seedF786	786	0	0	0	0.0017039	0.000886761	0.00910932
50	CAGACUAUGUGGAGCCCACCAAACUCAGUGCAAAAGGUAACAUUAAAAGA	seedF787	787	0	0	0	0.00468574	0.00354704	0.00910932
50	CGCAUACCUACACAUGAUAAGGAUACCAGGGAAGGGCAGGGUCCAUUCGC	seedF788	788	0	0	0	0.00127793	0.00044338	0.00910932
50	CUCCGGAUGCCGGGCCGGGAUGGGCAAAACCUCUCACUUUCAUAUGGCGU	seedF789	789	0	0	0	0	0.000886761	0.00910932
50	GGUGGGUGGCAUGACGCUGUGAAUGCACUGAACGCCUCUUUCGUAAGCGA	seedF790	790	0	0	0	0.00638964	0.00842423	0.00910932
50	UCUCGCCUCGUCGGGUACCGUGGUGGGAGGAGUAUACCCCUUGACGGAGC	seedF791	791	0	0	0	0.00596366	0.00576394	0.00910932
50	AAUCCGUUUCUCCAACACUUGGACGGAGGUGGACGGAGGAGGAGGUUGAA	seedF792	792	0	0	0	0.0089455	0.00842423	0.0020703
50	CGAUCUGCAACGCACAGGCGCACCGAACAGAGGGGGGAUUUUGUGGAGGG	seedF793	793	0	0	0	0.0089455	0.00798085	0.00496872
50	CUGAAUACACCUCGGGUGCUCUUUGGAUCCGUGGGAUGAGGUGGGAGGCG	seedF794	794	0	0	0	0.0089455	0.00798085	0
50	CUGGGAUGUCAUGAGGCGCAAAGGUUGGAGGGGGACGGAUGGAUGGCGGC	seedF795	795	0	0	0	0.0089455	0.00886761	0.00124218
50	GAGCCUCUCAAAACAAUCGACGGUCUAACGAUAGCAGGCGGGUGGUGGGG	seedF796	796	0	0	0	0.0089455	0.0066507	0.00041406
50	GCGACUAUUCAUGCCAUGGAUGGUGGAGGGAGGAGGUGGAGGUGAAUGCA	seedF797	797	0	0	0	0.0089455	0.00620732	0
50	GCGUACUGAUGAUUCAUAGUAUUGCGUGAGGAGGGUGCGGUGGGGCCCCA	seedF798	798	0	0	0.000484722	0.0089455	0.00842423	0.00248436
50	GCGUUAGUAACACACAUGCGGGUGGAGGCGGAAGGAAGGCUGGAGGUUUG	seedF799	799	0	0	0	0.0089455	0.00709408	0.00124218
50	GGAGGGUGGCGUGACGCUGGUAGAGAUCUUUGGGCGCUUACACCGAUCAC	seedF800	800	0	0	0	0.0089455	0.00842423	0.0041406
50	GGAGGGUUAUGUUUGUGCCGUUUGUGUGCACCGGGGGGUUACUCUCGUGA	seedF801	801	0.000340552	0	0	0.0089455	0.00798085	0.00082812
50	GGUGGGUGUGGGGAUCUCUUCCCAUCUCCCCCAUAGACUGUACCGUUUUA	seedF802	802	0	0	0	0.0089455	0.00842423	0.00786714
50	UGGGUUAUAGAUCCCAGCACCGUACCGGCGGAGGAGGACGGAGGUGGAGG	seedF803	803	0	0	0	0.0089455	0.00709408	0
48	UGUUGUUUGCGCAACUUGGAGCCCACCAACUACUCACAUGUGUGGAUA	seedF804	804	0	0	0	0.0089455	0.00842423	0.00248436
50	AAGGAGGCGGAAGGAGGCGGAGGUGAAGCGUAUUGAGAAUGCAGUUGUCU	seedF805	805	0	0	0	0.00766757	0.00886761	0.00124218
50	AGGGGAAUCCAAUGGUGGAUUGGUGGACGGAUGGAGGAGGCAAUGCAGCU	seedF806	806	0	0	0	0.00638964	0.00886761	0
50	CUAUGGAUGGAGGAAGGAGGUGGAGGACAUCUAGGUGGAGAUGUACGUUA	seedF807	807	0	0	0	0.00596366	0.00886761	0.00041406
50	CUGAAUAUUACACGUAGAGGAGGCGGAGGAAAGAGGAUGGUCGGAGGCUC	seedF808	808	0	0	0	0.00724159	0.00886761	0.00289842
50	CUGUUCGCUAAUUAACCGGAGGAUGGCUAGGAUGGAGGGGGAGGCUGUGA	seedF809	809	0	0	0	0.00553769	0.00886761	0.00082812
50	GGCGGGACGGGAUGUGGAACGGAUGCUCCAAUGUAGCUGCCCCAACGGUG	seedF810	810	0	0	0	0.00596366	0.00886761	0.0082812
50	GGGUGUUCGCUCUAUACCCGUGGUGGGGGUGGAAGGAUGGAGGUGGACCG	seedF811	811	0	0	0	0.00851952	0.00886761	0.00082812
50	GGUGGGAGGACGACGCGUUGAAAUAUAGAGGCUCCUAAGAUCAUGUUACC	seedF812	812	0	0	0	0.00468574	0.00886761	0.00165624
50	GUCGAAAUUAGAUUGACUGGAGCCCACCAAACUCAGAUUGAAUUUAACGA	seedF813	813	0	0	0	0.00724159	0.00886761	0.0020703
50	UCGGAGGUGGAAGGAUGGAUGGAUGGUUUGGCCAUGAGGGCGUAGUUGAU	seedF814	814	0	0	0	0.00511171	0.00886761	0.00082812
50	UCGGUUACCACCGAUGGAGUCCACCAAGCUCAUAGUCGAACAAUCCGGGA	seedF815	815	0	0	0	0.00766757	0.00886761	0.00248436
50	UCUAAGGACAGAUGGAGCCCACCAAACUCUAAAAAUAUGUCGCAAGGUAU	seedF816	816	0	0	0	0.00596366	0.00886761	0.00248436
50	ACAACUCUAUCGGGAGGGAGGGCGUAGUCCCUGCGGCGUUCUCGGCUUGC	seedF817	817	0	0	0	0.00212988	0.00532056	0.00869526
48	CAGACGCUAAGUAGGGGCAGGGCUAGGGAAUGGGUAUGGUUGUGACGC	seedF818	818	0	0	0	0.00298183	0.00266028	0.00869526
50	CAUUUUGUCCGUCAACACGCAUGGCUCCAUAUGGGUUGGGAGGGGCUGUA	seedF819	819	0	0.000481431	0	0.00425976	0.00399042	0.00869526
50	CUCACUAGACGCUCAGUACAUUCAGUCCACCAAACUCUAAGAACACGAUA	seedF820	820	0	0	0	0.00127793	0.000886761	0.00869526
50	CUGACUUACGUCCGUGGAGCCCGCCAAGCUCGUGAACCCUUGCGACACAC	seedF821	821	0	0.000481431	0	0.00681562	0.00753747	0.0111796
50	GGAGGGUGGACACUGACGCGACUAAAACAGAAUGGUUACACGCGGCAAAA	seedF822	822	0	0	0	0.0017039	0.0044338	0.00869526
50	GGCGGGAGGGGGAUACCAUGCCUCUUGUGUUGUUCAACCCCACGCUUGUA	seedF823	823	0	0	0	0.00553769	0.00399042	0.00869526
50	GGUGGGCGGGGGACCUCUCCAUACGACGCUACCCAACACUUCAUGCUCUG	seedF824	824	0	0	0	0.00596366	0.00354704	0.00869526
50	UACCGGGCGGGCAGGGCUCACUCUUGACAUAUCAUACUCUUUUCACGCUC	seedF825	825	0	0	0	0	0.000886761	0.00869526
50	UACUUUGGGAGGGUCAAGGGCCGUACUAGCGUACAUGAAUAUUAUGAAAA	seedF826	826	0	0	0	0.00511171	0.00798085	0.00869526
50	UAGGGCAGGGUUUGGGUCUGGGUGCCAUACUCUCAAGUAGACUCGCUUGA	seedF827	827	0	0	0	0.00724159	0.00532056	0.00869526
50	UGACGCACCCUGCACAACAUAAGGGACGGGCUAACGGGAGGGUUCUGGUC	seedF828	828	0	0	0	0.0017039	0.00044338	0.00869526
50	CAAGUAACUUACAGGUUGAUUGGAGAGGAGGCGGAUGGACGGCUGGAGGG	seedF829	829	0	0	0.000484722	0.00851952	0.00753747	0.00165624
50	CAGGAGGUAGGCGGAUGGAGGCGGAGGUGUUUUGUGGCAUUACCACAUAA	seedF830	830	0	0	0.000969443	0.00851952	0.0066507	0
50	CAUCGUGCACUGUUGGUUGGGGGAGGUCGGAGGUGGAGGAUAUGAAACAU	seedF831	831	0	0	0	0.00851952	0.00798085	0.00041406
50	CCCAAUGUAAUUGAAGGCGGCAGGUGGAAGGUAUGGUCGGAGGGAAUUUG	seedF832	832	0	0	0	0.00851952	0.00798085	0.00082812
50	CCGCAAUUGAUUGCCGUGGAGCCCGCCGAUAUUGACAUGUUGUGCUGUAG	seedF833	833	0	0	0.000484722	0.00851952	0.00532056	0.0020703
50	CCUGAGUUGCUAUACCCAGAUGGAGUCCACCAAACUCGUAAAUGGACGCU	seedF834	834	0	0	0	0.00851952	0.00842423	0.00538278
50	CGUUCGGGCGGGUGAGGCGGUCCGAUUAAUUUUGUCGAAAACAGACGGAU	seedF835	835	0	0	0	0.00851952	0.00399042	0.00041406
50	GAUGGCAACCCUUCGAAAGGAAGGUGUGGAGGUGGAAGGAUGGUUGGAGG	seedF836	836	0	0	0	0.00851952	0.00753747	0.00372654
50	GAUUGCGCAGUGGUCACCGGCCAUUGGUACCGGGAUUGGGAAGGGUAGAU	seedF837	837	0.000340552	0	0	0.00851952	0.00842423	0.00165624
50	GCGGUCCAUUGGUCUGCUGGAGCCCACCAAGCUCUAUUUUUUGGUAACAC	seedF838	838	0	0	0	0.00851952	0.00798085	0.00786714
50	GGAGGGAGGAAUGACUACGUGUAGACGCUGCUAAUAACAUACGCGCUCGG	seedF839	839	0	0	0	0.00851952	0.00709408	0.00289842
50	GGGAUGGCUGGACGGAAGGAGGCGGAGGUUAAACAAAACAAUUGCUUUGA	seedF840	840	0	0	0.000484722	0.00851952	0.00753747	0.00496872
50	GGUGGGUGGGGGAUACUCUCGAGGUGUUAUGCGCGGAUACCCCGCACUAC	seedF841	841	0	0	0	0.00851952	0.00798085	0.00041406
50	GGUGGGUGUCUAGCAAGAGAGUUGCAGGACCACGGGUGAUUUUUCAAGAC	seedF842	842	0	0	0	0.00851952	0.0066507	0.00703902
50	GGUGGGUUACUGCUUGUAAAGUAGCAUGGAAAUGUGAAGGGGGAACUCUC	seedF843	843	0	0	0	0.00851952	0.00842423	0.00124218
50	UACGCUUCAAGGUGGAGGUGGAAGGAUGGUUGGACGGCCGUAUGAGUUUA	seedF844	844	0	0	0	0.00851952	0.00842423	0.00165624
50	UGGGCGAGGGAGGGUACCGGGAGCCCUUAACGAUUUGGUGGGUGGCGUGU	seedF845	845	0	0	0	0.00851952	0.00177352	0.00331248
50	UGGUGUCAAGGAGGCUGGAGGAUGGAUGGUGGAGGUUUUGUCGGCUCAGU	seedF846	846	0	0	0.000484722	0.00851952	0.00842423	0.00041406
50	AGGAGGCGGAGGUUGGCAGGCGGAGGCGCAGUAAAUAGUCCUUUCAGUGA	seedF847	847	0	0	0	0.00596366	0.00842423	0.00248436
50	AUUCACUGUAAGAGGAUUGGAGCCCACCAAGCUCGGUAAAUCGGUGCUCC	seedF848	848	0	0	0.000484722	0.00340781	0.00842423	0.00165624
50	CAUUCAAGGGUUAGUUGAACCUCUGUAAUUGUGGAGCCCACCAAACUCUG	seedF849	849	0	0	0	0.00809354	0.00842423	0.00579684
50	CCAAGGGCCUGGAGGAGGUGGAUGGAAGGAAGGAUGGUGAUAUUCUCAAU	seedF850	850	0	0	0.000484722	0.00553769	0.00842423	0
50	CGCAGUGAUUUGGCCUCACCAAACUGGGCUGGAGGGUAGAGUAUACAGGG	seedF851	851	0	0	0	0.00511171	0.00842423	0.00041406
48	CGGGUAAAUACUUCGUGCUUGAGGACGGUGGAUGGAUGGCGGAGGAUU	seedF852	852	0	0	0	0.00511171	0.00842423	0.00165624
50	CGUAGUGAUUACAUACGUGGAGCCCACCAAGCUCACUUUAAGUUUAGGAU	seedF853	853	0	0	0	0.00809354	0.00842423	0.00289842
50	CGUUAUGAAUGUACCCCGGUAAAGGGACGUGGAGCCCACCAAACUCUGAA	seedF854	854	0	0	0	0.00681562	0.00842423	0.00496872
47	GAAUAUAUGUCAGGAGGAGGUGGACGGAGGGGGAUGGCGUUUUAAAA	seedF855	855	0	0	0	0.00553769	0.00842423	0
50	GAUGUAACAGGUUACCUGCUAGCUGGAUGGCGGAGGAUGGUGGCGGAGGU	seedF856	856	0	0	0	0.00425976	0.00842423	0.00124218
50	GCAACGGUGGAGGCGGACGGACGGCGGGAGGCACCAUCGUGGUUGUAGUU	seedF857	857	0	0	0	0.00724159	0.00842423	0.00124218
50	GGAGGGAAUGUAUGCACGAUGAAAGGGGGAUGUUCUCCAGCACGAAAAUU	seedF858	858	0	0	0	0.00511171	0.00842423	0
50	GGAGGGAGGGGGAUCUCCCCACUGGUGUGAGCGAGGAUUGGGUGAAGUCU	seedF859	859	0	0	0	0.00425976	0.00842423	0.00041406
50	GGCGAAAGGAGAAUGUCUGUUUCCCUCUCGACCUGGAGCCCACCAAACUC	seedF860	860	0	0	0	0.00511171	0.00842423	0.00372654
50	GGUGGGAGGUGUAAGCUAGCACGACGAACAAUUACAAUAUUUGACGCUAC	seedF861	861	0.000340552	0	0	0.00511171	0.00842423	0.00662496
50	UAUAACUUGUGGAAGGAGGAGGAUGGAUGGACGGAUGGAUUGCUGGACCG	seedF862	862	0	0.000481431	0	0.00766757	0.00842423	0.00041406
50	UCCACGACUGAGGCGGGAGAGGUGGGUUCCGCGUCUAUCAUAACCUACGC	seedF863	863	0	0	0	0.00809354	0.00842423	0.00703902
50	UGACACCCUACUCUGGCAAAACGGAGGUGGAGGUAGGAUGGUGGAGGGAU	seedF864	864	0.000340552	0	0	0.00383378	0.00842423	0.00165624
50	UGGCACAUGGUUGGCUGGAGGAUGGAUGGUUGGAGGCCCAAGUUUUUUAC	seedF865	865	0	0	0	0.00511171	0.00842423	0.00372654
50	UGGUUAAUAUCAUGGAGCCCGCGUUAUUCUAACGGGUGGGGAGUUGGUGU	seedF866	866	0.000340552	0	0	0.00724159	0.00842423	0.00496872
50	UUAGGUGGGGGAGGCAGGAGGUUGGAGGACGAUUGCAUCCUUGGCCAUUC	seedF867	867	0	0	0	0.00638964	0.00842423	0.00041406
50	UUGCCGAUUUUCUGUUGGCGGGAUGGCGGAUGGAUGGUAGGAUGGUGGAC	seedF868	868	0	0	0.000484722	0.00596366	0.00842423	0.00248436
50	ACGAUACCGGGAGGGAGGGCCAUCCGAUCCCUAUUUUGCUACCCGAAGUU	seedF869	869	0	0	0	0.00511171	0.00620732	0.0082812
50	CACGACUAGAGUCUUAUUCGCCUACAUCGCAAGAGGCGGGAGAGGCGGGA	seedF870	870	0	0	0	0.00255586	0.00532056	0.0082812
50	CCCAAUAAGAUAUUGUGGUGGAGCCCACCAAACUCGUGCAGGUAAUAUCC	seedF871	871	0	0	0	0.00681562	0.00709408	0.0082812
50	GACGCUAUGAUCGCAUUCCCUACAUCCGAUAGGGACGGGUACGGGGAGGG	seedF872	872	0	0	0	0.0017039	0.00354704	0.0082812
50	GGAGGGAGGCUACGUGACGCAUUUAAGCACGCUCGAAACCGAAUACUUUU	seedF873	873	0	0	0	0.00383378	0.0044338	0.0082812
50	GGAGGGAGGGGGACUCCCUGAUAAUAGGUAUAGGAACAGUUUAGUCCAUG	seedF874	874	0	0	0	0.00255586	0.00576394	0.0082812
50	GGAGGGUGAGGGGAUAAUUUCCCCCGACGCGUUUGGACCUUACACGACUG	seedF875	875	0	0	0	0.00468574	0.000886761	0.0082812
50	GGCGGGAGGACGACGUUCAAGUUACAUGACAACUACAACCGGCGCUAAAA	seedF876	876	0	0	0	0.000425976	0.00399042	0.0082812
50	GGGGUUGGCCAUAGAACGGGGAGGGUUUUCCGGAUAUUCGUCUAGGCUCA	seedF877	877	0	0	0	0.000425976	0	0.0082812
50	UACCAGGGUAGGGAUGGGCCAGUACCGGUCGUUAACUCACGCGUUUCGUC	seedF878	878	0	0.000481431	0	0.0017039	0.0022169	0.0082812
50	UACCGGGACGGGUUAGGGUUGCAUGCAGUCAAGUUUCAAUUACGCUACAC	seedF879	879	0	0	0	0.000851952	0.00044338	0.0082812
50	UACCGGGAGGGAGGGCAGUCAACCCCAACAUAUCUAUGCGCCAUAUGAGA	seedF880	880	0	0	0	0.00255586	0.0022169	0.0082812
50	CGUCAUUUGGUGGAUGGCGGAAGGAGGCGGAGGACGGGAAAUUCUGGAAA	seedF881	881	0.00374607	0.00674004	0.00824027	0.00638964	0.00487718	0.00579684
50	AUUCAUAGGCAAGGAAUUGGAGCCCGCCAAGCUCUAAGUAGACGUCGUGU	seedF882	882	0	0	0	0.00809354	0.00798085	0.00331248
50	CAACCCAACGAUUUUAUCAUGGAGGGGGAGGAUGGAUGGCCGGAUGGUGC	seedF883	883	0	0	0	0.00809354	0.0044338	0
50	CCGCCAUAGUGGGCCGUGGAGCCCGCGUAUACUUGAUGUAAAGGGGUGUG	seedF884	884	0	0	0.000484722	0.00809354	0.00576394	0.00082812
50	CCGGAGACUUAAAAUAGUAUUCGGGUGGAUGGACGGAUGGAGGUGGAGGC	seedF885	885	0	0	0.000484722	0.00809354	0.00709408	0.00165624
50	CCUAUCUUGGUGGAGCCCACCAAACUCUAUAACACGUCUGUAGGGCUCGU	seedF886	886	0	0	0	0.00809354	0.00576394	0.00248436
50	CGAAUGAGGUUCGUGGAGCCCGCGUACUGCUCUAAAGGGAUGAGGCGGGG	seedF887	887	0	0	0	0.00809354	0.00532056	0.00082812
50	CUGGAGGCGGAGGGACCCGGAGGUGGAGGGAUCUUGGUUAGAGCGUGAUU	seedF888	888	0	0	0	0.00809354	0.00753747	0.00165624
50	CUUGAGAAAACCGGAGGCGGAGGCAGGAGGACGGAUGGGUCGUCAAUGUA	seedF889	889	0	0	0	0.00809354	0.0066507	0.00041406
50	GCCGCUAUUCAUAAUUCAGGUUCGGAGGAGGAUGGAGGCGGAGGUAUUAC	seedF890	890	0	0	0	0.00809354	0.00620732	0.00082812
50	GCUGGGUUGGCAGGUGGAGGACGGAGGUAGGAGGCGUAGUUUUGGAUAGA	seedF891	891	0	0	0	0.00809354	0.00576394	0.00165624
48	GGGUAGAGGUGUGGAGGUAGCCUGGCCGGUACUUUUCUUGAUGUUCUA	seedF892	892	0	0	0	0.00809354	0.00399042	0
50	GGUGGGAGUGGGUGAUACUUUCCAAAAACCGGAUACCAAAUAUGUUCUAG	seedF893	893	0	0	0	0.00809354	0.00487718	0.00331248
50	GGUGGGUGGUUUAUCGUACACGAUGCGUGAAACGCGGCGCGGUAUGGAAC	seedF894	894	0	0	0	0.00809354	0.00709408	0.0020703
48	GUCUAGGAGGAGGAGGAUGGAUGGUCAGGAGGCUCGUGAACCGCAGUG	seedF895	895	0	0	0	0.00809354	0.0066507	0
50	UCUUGUGUGAUGGAGCCCACCAAACUCUAUUACAAUUCGACGCCAGGCUG	seedF896	896	0	0	0	0.00809354	0.00532056	0.00248436
50	AACGGAGGCGGAGGUCGGAGGCGGACGGUGUUUCUUGGACUGAGGUUGUG	seedF897	897	0	0	0	0.00553769	0.00798085	0.00082812
50	ACUCUGCGUAAUGUAUACAUGAGGGCAGGAUGGUGGACGGAGGAGGAGGU	seedF898	898	0	0	0.000484722	0.00425976	0.00798085	0.00041406
50	ACUUGCAAUAAUCGAGGCCCGGGCGGACGGUGGAUGGAGGCGGAUGGUUG	seedF899	899	0	0	0	0.00425976	0.00798085	0
50	AGGAUGGUUGGAGGAUUAGGAGGCGGAGGUUCGCGGAUUACACGCAACGU	seedF900	900	0	0.000481431	0	0.00681562	0.00798085	0.00041406
50	CCCAUACUUAUUGGGUGGAGUCCACCAAACUCUAUUUAAGAAUACUAAGC	seedF901	901	0	0	0	0.00638964	0.00798085	0.0062109
50	CCCAUCUAAAAUAAACAGGCAGGGAGGCGGAUGGUGAGGAGGUUUAUCAA	seedF902	902	0	0	0	0.00596366	0.00798085	0.0020703
50	CCGCAGACCUUCUGCCGUGGAGCCCGCGCAUACCGAGUAGGAAACCACCG	seedF903	903	0	0	0	0.00511171	0.00798085	0.00124218
50	CGGUUUGUUCCAGGGCUCGGUGUGGUUUGGGAGGGAGGCGCGAGCCUAGG	seedF904	904	0	0	0.000969443	0.00638964	0.00798085	0
48	CUGUAGUGGGAUGGCGGAGGUCGGAGGGUGGAGGUCUUAUCCGAGAAG	seedF905	905	0	0	0	0.00425976	0.00798085	0
50	GAAGUGCAAGGAGGCGGUAGGACGGAUGGCGGCGGUGUGAGAGACUGGAG	seedF906	906	0	0	0	0.00681562	0.00798085	0.00082812
50	GAUAUGGCAUGGCUGGAGGACGGAGGGGGAGGUUUAUACUGCCUAGCUCA	seedF907	907	0	0	0	0.00340781	0.00798085	0.00124218
50	GGAGGGAGGAAAUGAAUACACGACAUGACAAAUAGAUAUAGGCGCUCAGU	seedF908	908	0	0	0	0.00596366	0.00798085	0.00331248
50	GGAGGGUGGACACGACUAAUGAGUUGCUAUGAGUUGCGAUAUGACGCCUA	seedF909	909	0	0	0	0.00511171	0.00798085	0.00538278
50	GGAGGGUGGACGACGUGUUAACGAUUUGCUCGAGGCGCUCAAAAUAGGUA	seedF910	910	0	0	0	0.00724159	0.00798085	0.00124218
50	GGAGGGUGGUACACGACAAUCACAGAAAGUUACAGACCUCUAAACCGGCA	seedF911	911	0	0	0	0.00553769	0.00798085	0.00248436
50	GGCGGGCGGGGUGAUAUUCUUCCCCUCAACAGUACCACCCGAGAUCGAGC	seedF912	912	0	0	0	0.00638964	0.00798085	0.00538278
50	GGGCGUGAUACUAAUGUAGAAUGGAUGGCGGAAGGAUGGAGGAGGAUCAG	seedF913	913	0	0	0	0.00766757	0.00798085	0.00041406
50	GGUGGGAGGACACGGCAGGUAUCCGGCAUAGAUAUACGCCACACGCUCAA	seedF914	914	0	0	0	0.00468574	0.00798085	0.00703902
50	UGCUCCGUAGAAAUCCGAAGCUGGCGGCCUGGUGGAUGGAUGGUGGAGGG	seedF915	915	0	0	0	0.00212988	0.00798085	0.00082812
50	UGGCGGAGGAGGAAGGAUGGAUGGUGGAAUGUGGUUAAGUCGCGGGUUAA	seedF916	916	0	0	0	0.00425976	0.00798085	0.00082812
50	UUCUCCGGACACUCGUUAUCACUGGAGGGGGAAGGAUGGUGGAGGCAUAC	seedF917	917	0	0	0	0.00596366	0.00798085	0
50	AAAAUACCCACGGAUGGCUCCAUCGGGUUCGGGUGGGCAAUGAACAUAGC	seedF918	918	0	0	0	0.00298183	0.00310366	0.00786714
50	ACAUCUCUAAAGGGAGGGUGGGCUUUAGCCAUUUCGCUAGCUGUUACACU	seedF919	919	0	0	0	0.0017039	0.00044338	0.00786714
50	ACGGAUAACGGGGGGGAUGGGCCCAGUUUCCAUUACUCUCACACUACGCA	seedF920	920	0	0	0	0.0017039	0.00266028	0.00786714
50	CCCCCUACACUAAUCUGCGGGCUGUGAGGAGGGAGGGUAUUGUCUGCGCG	seedF921	921	0	0	0	0.00468574	0.0022169	0.00786714
50	GGACGUUUUGUUGCACAGACGACUUUCGUUGAGGUGGGCACGCGGCGGGA	seedF922	922	0	0	0	0.00383378	0.00310366	0.00786714
50	GGAGGGCGGGGGAUACCCCCUCGAAACGGGUCGGCAACAAUAGGGUCUAC	seedF923	923	0	0	0	0.00127793	0.00266028	0.00786714
50	GGAGGGUGGAACGACCGCCACGAUCUAUACCCUACACUUGUCUGUGACGC	seedF924	924	0	0	0	0.00127793	0.00354704	0.00786714
50	GGAGGGUGGCUAUGCGAUGUGAUUAUAAUGCGACUGCUCGGAUCAGGAUA	seedF925	925	0	0	0	0.00255586	0.00620732	0.00786714
50	GGUGGGUGGGAGAUAUUCACCGCCUACACAUGCCUACACAAACCCAAUUC	seedF926	926	0	0	0	0.00298183	0.0022169	0.00786714
50	UACCGGGUAAGGGAAAAGGGUCUGUUUGGUAAAAUGUAUUCAGGUAAUUG	seedF927	927	0	0	0	0.000851952	0.00177352	0.00786714
50	UAUCAGACUACAUACGCCACUACGCAGACGUCGUGGGAGGGAAUGUUGGG	seedF928	928	0	0	0	0.000851952	0.000886761	0.00786714
50	UGCUUUAACUUUCCCAGUCUGUAGGAUACUAGGGAAGGGAUUGGGCUAUU	seedF929	929	0	0	0	0	0.000886761	0.00786714
50	ACGGCGGAGGUGGAAGGAUGGCGGUCGGAUGGUAGAGUCGUGUGCACCUU	seedF930	930	0	0	0.000484722	0.00766757	0.0022169	0.0020703
50	CCGCCGUUGAAUGGCCGUGGAGUCCGCGUUGCGUCUCGUAUGUAGAAAAA	seedF931	931	0	0	0	0.00766757	0.0044338	0.00082812
50	GGAGGUGGACGGAUGGUGGAGGAGUGCCAAUUGCUUACUUCAAUUCGAUG	seedF932	932	0	0	0.000484722	0.00766757	0.00487718	0.00041406
50	GGCCUGAGUGUUGAGCAAAGGGGGAGGAGGAUGGACGGCGGAGGUCGCAG	seedF933	933	0	0	0	0.00766757	0.00576394	0.00041406
50	GGCGGGACGAACACUAGGGGGAUACACUCGUGUGGUUGUGGAUGGAGGUA	seedF934	934	0	0	0	0.00766757	0.00399042	0.00165624
50	GUCAAACGACUAAUUCAGGUGGGAGGCGGAUGGACGGCGGAGGACUGAUA	seedF935	935	0	0	0.000484722	0.00766757	0.00399042	0.00041406
50	UACCGGGGGGCGGUAUGGCGCUGUGUAGCUGGCCAUCUUAUUAUGACGCG	seedF936	936	0	0	0	0.00766757	0.00620732	0.00124218
50	UACUCAUCCACCCUAGCAGGUAGGAUGGUGGAAAAGGAGGUGGAGGACCA	seedF937	937	0	0	0	0.00766757	0.00354704	0.00124218
50	UGGGGCCUUUACCGGCGGUUGGUGGAUGGAUGGUGGAGGACUACUGGUGA	seedF938	938	0	0	0.000484722	0.00766757	0.00487718	0
50	UUAUAAUGUAUAUAGUGGAGCCCGCCAAGCUCAAAAUGAAAGGCGGUCUU	seedF939	939	0	0	0	0.00766757	0.00709408	0.00372654
50	UUGGUGGAUGGCGGACGGAUGGAGGUGGCUAGAUCUUCAUUUUUACGCAA	seedF940	940	0	0	0	0.00766757	0.00576394	0.00041406
50	UUGUGGCAAUUAUGUCCAUACUCUGGCGGUAGGUCGGAUGGAGGUGGAGG	seedF941	941	0	0	0	0.00766757	0.00354704	0.00082812
48	UUUGGAGGAGGAGCUGUGGGCCGGGAGGGUAUUGGUGAGACGAAUUAG	seedF942	942	0	0	0.000484722	0.00766757	0.00354704	0.00041406
50	AAUGUGAACUUAAGCGGGUGGAUGGUGGAUGGAUGGCGGAAUAGGCGUAU	seedF943	943	0	0	0.000969443	0.00681562	0.00753747	0.00165624
50	ACCUGUAGGCUAAGUCCACCAAACUGGGAAUGGAGGGGGCUCUCGAUAAC	seedF944	944	0	0	0	0.00425976	0.00753747	0.00248436
50	AGGAGGUGGAUGGAUGGUGGAGGUAAAUUCUACGGGAAGCGCAUCAGUAU	seedF945	945	0	0	0	0.00553769	0.00753747	0.00041406
50	CGGUGGGAGGGAGGAGCUCACGGAUCUUAUUUUUUCUCCUAAGCGCAUUC	seedF946	946	0	0	0	0.00681562	0.00753747	0.00124218
50	CUCACCUCAUGUUUAAAACCCUUUGGUAGGAGGUGGAAGGAGGGGGAGGA	seedF947	947	0	0	0	0.00425976	0.00753747	0.0020703
50	GAAAUUUGAUUGGUGGUUGGGGGAAGGAUGGUGGAGGAGUACUUGCUAGG	seedF948	948	0	0	0	0.00596366	0.00753747	0
50	GAGUUCAUUGCUAACGCUGGAGCCCACCAAACUCGUUAUUUAUUAGCACC	seedF949	949	0	0	0	0.00511171	0.00753747	0.00124218
50	GCCCGUCGCUGAAGUAUGGUGGAGGUGGAUGGAUGGACGGAUUGGUUGGC	seedF950	950	0	0	0	0.00511171	0.00753747	0
48	GGAUGGCGGAUGGAGGUGGAGGUAAGCCCUAAUUGCGAUCGGACUCGG	seedF951	951	0	0	0	0.00724159	0.00753747	0.00082812
50	GGCAAGGAGGCGGAUGGAGGCGGAGGUUCUAAAUAAGCAUACAGGCAGCC	seedF952	952	0	0	0	0.00340781	0.00753747	0.00041406
50	GGGGGGAUGGGAAGGUACUCUCCAAGCGGAUACAAAUACAGAGCGCGUCA	seedF953	953	0	0	0.000484722	0.00383378	0.00753747	0.00041406
50	GGUGGGAUAAGGGGCGGUACUCUCUAGGACGGAUACUUAUGCUGUGUCGU	seedF954	954	0	0	0	0.00724159	0.00753747	0
50	GGUGGGUGUGGGGAUACUCGAAGGUACUUUCCACGUUAUGAUUUGCAGCU	seedF955	955	0	0	0	0.00681562	0.00753747	0.00703902
50	GUAACUGUUGACGUUCCUGGAGCCCACCAAACUUGAAGUUAUAAAAGACG	seedF956	956	0	0	0.000484722	0.00553769	0.00753747	0.00082812
50	GUCCUACCUUGGCGGAGGUGGAAGGAUGGCGGCGGCGCGAGAGAUGGAGA	seedF957	957	0	0	0	0.00681562	0.00753747	0.0020703
50	GUUGGUUGCGCUAGGGUUGGUGGCGGACGGAGGCGGAGGUGUGUUUGCAC	seedF958	958	0	0	0	0.00553769	0.00753747	0.00041406
50	UAGCGGUGUCAUAUGGAGCCCACGAUACUCGCUGUGGGUAUGGGAUAGGG	seedF959	959	0	0	0	0.00596366	0.00753747	0
50	UGGAUGGUGGAUGGAGGUGGAGGAAUAUCCCUCGUAAUAUUAUUUAGACG	seedF960	960	0	0	0	0.00511171	0.00753747	0
50	AAGAUACCGGGUGGGUUGGGUAGCUUUAAUGUGAUAUGUGUCCUUAGAUG	seedF961	961	0	0	0	0.00255586	0.00133014	0.00745308
50	AAGGGAACCGGGAGGGAAGGGCAGCACUCGACCCCCCCUACAUUUUAAGA	seedF962	962	0	0	0	0.000425976	0.00044338	0.00745308
50	AAUAUCUCCCCACGCCUCGGAUACCGGGAGGGAGAGGAUUCUAAGAGCAC	seedF963	963	0	0	0.000484722	0.00212988	0.000886761	0.00745308
50	CACAGACGCACAUAAACAGCCUCCCAAGCUCUAUACCUAGUGCGACGUCA	seedF964	964	0	0	0.000484722	0.000425976	0.000886761	0.00745308
50	CCGACGCACCUACAAGGGGCUGGGCGGGUUGUGGAUUAGGUAGACGCUAA	seedF965	965	0	0	0	0.00127793	0.00044338	0.00745308
50	CCGGGAGGGAGGGAUUAUCCGAUUGCUUUAUCUCCAAUGCUCACGAUGUC	seedF966	966	0	0	0	0.00298183	0.00177352	0.00745308
50	CCGGGAGGGUGGGCUAUGUAGACGAUAUCCCCGCUGUACCGCGACAUCGA	seedF967	967	0	0	0	0	0.00177352	0.00745308
50	CGCUCGCCUUAACCGAUGGCUUUGGGUAAAGGUUGGGGGUAUAGACGCUA	seedF968	968	0	0	0	0.00212988	0.00177352	0.00745308
50	CGGACGGCUCCUUGGGAGGGAGGGAAAUACCUUUUGCGCCAGGAUGCUGA	seedF969	969	0	0	0	0.00638964	0.00177352	0.00745308
50	CGUCGCUAUACUCCCAACCGUCUCUCGGAUACCGCUUGAGGAGGGUGGGC	seedF970	970	0	0	0	0	0.00044338	0.00745308
50	GACGACGUGCUACAUAGCGCUACGAAUUGGGACUGGGAUUAGGGUCAGGG	seedF971	971	0	0	0	0.00127793	0.00177352	0.00745308
50	GGAGGGAGGGGGAAUACUCUCGCGCUCCCUCGCCACGUUAUAGCGUUCUC	seedF972	972	0	0	0	0.00468574	0.00709408	0.00745308
50	GGCGGGAGGGGGAUCCUCCCUCGGGUUGACCCUUGUACAUUUCAGUUCGC	seedF973	973	0	0	0	0.00212988	0.00266028	0.00745308
50	GGUGGGAGGGAUAAGACGCCACUACACGAUAAUACUUUCUACACGUGCUA	seedF974	974	0	0	0	0.00298183	0.00266028	0.00745308
50	GGUGGGUGGCGCGACGCGUUUUACCUACAUGCGCAUGAAUUGGUACAUUA	seedF975	975	0	0	0	0.000851952	0.00354704	0.00745308
50	UACCGGGAAGGGUCGGGUUUGAAUAGUUGGCUUCUUGUAAAAUACCCCAG	seedF976	976	0	0	0	0	0	0.00745308
50	UACCGGGAGGGUCGCGGAAAGAGCUCACGAUCUGUCACGGACGCUACUAA	seedF977	977	0	0	0	0.00255586	0.00310366	0.00745308
50	UGAAUAAUCCAGGAAAUUUCCGAGCGGGCGUGGGAAGAGGGACGUGGGAC	seedF978	978	0	0	0	0.00340781	0.000886761	0.00745308
50	UGGGAGGGUGGUAUUUAACUACGACGCAAUAAUUUAAGCAUGACGCACCA	seedF979	979	0	0	0	0.00553769	0.00709408	0.00745308
50	ACCAUUUGGCUAGGAGGUGGAUGGAUGGCGGUGGAUUAUCACUCGGGAAA	seedF980	980	0	0	0	0.00724159	0.00576394	0.00124218
50	CCAGGAUCAUACUCGGUCGAGACAGGUGGGAGGCGGACGGAGGUGGAUGG	seedF981	981	0	0	0.000484722	0.00724159	0.00620732	0
50	CCGUGUGUGUGAUGAACCUGGCAUUGGACGGAGGAAGGAUGGAGGAGGGC	seedF982	982	0	0	0	0.00724159	0.00532056	0
50	CGCGUCACCAAACUGGGAAUGGAGGGAAAGGGAAGCAAUCGGGCUCAAGU	seedF983	983	0	0	0	0.00724159	0.00532056	0.00041406
50	CGCUAUGGCAGGAGGCGGACGGAUGGACGGGAGGGAAAAUUCCUUGAGCA	seedF984	984	0.000340552	0	0	0.00724159	0.00709408	0.00579684
50	CGUCCGAGUUCGCUAUAUCUCUGGCCGGAGGAGGAGGUCGGAGGCGGAGG	seedF985	985	0	0	0.000484722	0.00724159	0.00487718	0.00372654
50	CGUUCGAUUGGGAUCACGGGGGAAGGGAAGGGCCUAUGACGUUUUCCAUU	seedF986	986	0	0	0	0.00724159	0.00487718	0.00703902
50	CUUAAACGGGAGGAGGGAGGGUAAGUAAGCCUCCCUAUGCGCGCGUGUGC	seedF987	987	0	0	0.000484722	0.00724159	0.00576394	0.00579684
50	CUUACCGUGAUCGUGUAGAAGGUGGGGCAAUUUGUAGCUGGAGGGUGUCG	seedF988	988	0	0	0	0.00724159	0.0044338	0
50	CUUGUAGGGAUGGUGGAGGUAUGGAGGCGGAGGAUCUGAGACGGUUAAGA	seedF989	989	0	0	0	0.00724159	0.00620732	0.00041406
50	GACCAAGUAAGUAGUUGUGCCUGUGUCUGGAGCCCACCAAACUCAGUAUU	seedF990	990	0	0	0	0.00724159	0.0044338	0.00082812
50	GCCUGUACACACUUCUUAUCGAUCCAUAGGGAUGGAGGGAUUUAGCAGGG	seedF991	991	0	0	0.000969443	0.00724159	0.0066507	0.0020703
50	GCUUGAAUGUCUAAAGGAGGCUGGAGUCCGCGUUGCUCGUUAGGGAGGGG	seedF992	992	0	0	0	0.00724159	0.00354704	0.00372654
50	GGACCAGGUGGUAGGAGGAUGGAUGGUUAGGAGGCUGCCGAAUGAUGUCU	seedF993	993	0	0	0	0.00724159	0.00487718	0.00124218
50	GGACUGGGUGGGGGAUACUCUAACUGGAUACUUUGCCUUUAACCAACUCG	seedF994	994	0	0	0	0.00724159	0.00709408	0.00124218
50	GGAGGGAGUGGGGAUACCUCCAAAAGGGAGUGUGCGUUAGGAAGUUAGAG	seedF995	995	0	0	0	0.00724159	0.00709408	0.00041406
50	GGAGGGUGGACGACGCAACUGGUCAUAUGAUAUUGGACGCCUUCUACGUU	seedF996	996	0	0	0	0.00724159	0.00310366	0.00662496
50	GUAGCAUUACCACUAUUUGGCAGGAGGGAGGACGGAGGCGGAGGUUUCCA	seedF997	997	0	0	0.000484722	0.00724159	0.00532056	0.00248436
50	UGGGGCCUGUCCUCGUGGAGCCCACCAAACUCUGUUACGCUUCUUGGGCG	seedF998	998	0	0	0	0.00724159	0.00620732	0.00289842
50	AACGGGAGCUACUUUGACGGGAAAUGUGGAGGAGGAUGGAUGGUUGGAGG	seedF999	999	0	0	0	0.00681562	0.00709408	0.00041406
50	AAGGUAGGAGGCGGAUGGAUGGAGGAAGGUAUUCUCUGCGUGGCUUAUAC	seedF1000	1000	0	0	0	0.00511171	0.00709408	0
50	AAUGAUCUACUCUGGAGGUGGAAGGAGGCGGAGGACGACGUCGCUUGCCA	seedF1001	1001	0	0	0	0.00212988	0.00709408	0.00082812
50	AGGUCUCACCGGAUCCAUUUGUUAGGUAGGAGGGGGAUGGAUGGUGGAGG	seedF1002	1002	0	0	0	0.00425976	0.00709408	0
50	AGUAUUGACUGAAGCUAUUUGGUUGGAGGGCGGAAGGAUGGAAGGAUGGA	seedF1003	1003	0	0	0	0.00638964	0.00709408	0.00124218
50	CAGACGGACGGCUCAUGGGCUCGGGAAGGGUUAAGUUGAACGUUGUGUGU	seedF1004	1004	0.000340552	0	0	0.00425976	0.00709408	0.00662496
50	CCACCAUCUAUUAGACUCACCAAACUUUGGGUAAAGUGGUGGGUGGGUAU	seedF1005	1005	0	0	0	0.00553769	0.00709408	0.00455466
50	CCAGCGCGGUUAUAGGUAGUAACCUAGCUCGUGGAGCCCACCAAUUCUAA	seedF1006	1006	0	0	0	0.00596366	0.00709408	0.0020703
50	CCCAGGAGGUGGAUGGAUGGCGGAGGACUUUAUAAACGCUUGUCUGAGCG	seedF1007	1007	0	0	0	0.00511171	0.00709408	0.00082812
50	GACGGAAAUUAUGGAUGGCUGGAGGUUUCGUUACGGAGGCGGAGGAGCAA	seedF1008	1008	0	0	0	0.00298183	0.00709408	0
50	GACUCAGACAAGGGAGCCUGGAGCCCGCCAAACUCUAAUGAACACGUUCU	seedF1009	1009	0	0	0.000969443	0.00553769	0.00709408	0.0020703
50	GCUUAGGCGGCGGAGUAGAGGGACGGGCUGAGGGCGGAAGGGUUUCGUGA	seedF1010	1010	0	0	0	0.00212988	0.00709408	0.00248436
50	GGAAUAUUCACGACAGGGGUAGACGUGGUGGGCUGUGGUCUUACGAUUUG	seedF1011	1011	0	0	0	0.00298183	0.00709408	0.00082812
50	GGAGGGAAAUUGGGGGAUACUCUUAACGGUUAUUGUUCCAGUUUUACGCG	seedF1012	1012	0	0	0	0.00681562	0.00709408	0.00041406
50	GGAGGGCGACAGGAUUAUGACUACACAAAGGGGGGUGCUCCCCACUCGUG	seedF1013	1013	0	0	0	0.00383378	0.00709408	0.00082812
50	GGAGGGUGGACACGCGCUAUAAACCUAGAAACUGACGUUCGAUCCAAGGA	seedF1014	1014	0	0	0	0.00468574	0.00709408	0.00662496
50	GGAUACUGUCGUUCAUCUUCGGUGGUGGCGGAAGGAUGGAGGAGGUACAA	seedF1015	1015	0	0	0	0.00638964	0.00709408	0.00124218
50	GGUGGGUGGUACACGAAAGGACUGACCGAUCGCUUGCGUGAAUCCGAUGA	seedF1016	1016	0	0	0	0.00638964	0.00709408	0.0020703
50	GGUUGGCGGAGGAUGGAUGGCGGAGGACAAGUUUAUCGUUCAAAUACAAA	seedF1017	1017	0	0	0	0.00255586	0.00709408	0
50	GUAGGCGGGGGCGGAUGGAUGGCGGUGGUUCUUUCAGUACCAUUUGGUAC	seedF1018	1018	0	0	0.000969443	0.00383378	0.00709408	0.00041406
50	UCUGUGCAACCGUUUUAGUUGGUAAGGAGGAUAGGAUGGAGGCGGAGGGA	seedF1019	1019	0	0	0	0.00553769	0.00709408	0.00041406
50	UGAACAAUGUUUCGUGGAGCCCACCAAGCUCAUAUCACCGUAUGAAUUCU	seedF1020	1020	0	0	0.000484722	0.00425976	0.00709408	0.00372654
50	UGGACUGUGAGGUUCUUGGAGCCCACCAAACUCGUAUGAAGUAUGAACAA	seedF1021	1021	0.000340552	0	0.000484722	0.00681562	0.00709408	0.00579684
50	UUGUCGCAAGUGCAAGACAGUGGAGCCCACCAAACUCAUGCCUAGACCAG	seedF1022	1022	0	0	0	0.00596366	0.00709408	0.00538278
50	AACGCAAUACCCCAAUUACCCUAUGCGCAGGUGGCGGGCGUGGUGGGUCC	seedF1023	1023	0	0	0	0.00212988	0.00044338	0.00703902
50	AUGUCGGGGAGUGAAGGCGAGGGCAUUGGGAAUGGGUAGGCCGGCUGUUC	seedF1024	1024	0	0	0	0.00298183	0.00576394	0.00703902
50	CAAGGCCCACCAAACUCUAAAUUUGUCCGGUCUUUAAAAAUACGUCGCUU	seedF1025	1025	0	0	0	0.00340781	0.0022169	0.00703902
50	CACGAUAAAUGGCACGGCCCCCGUUCUAAGGGUUCUAUGGGAGGGUGUGG	seedF1026	1026	0	0	0	0.000425976	0.00133014	0.00703902
50	CGAGUAUACUACAAGGGUAUGGGACGGGAAUUGUGACAUAGUGUUGUAUA	seedF1027	1027	0	0	0	0.00425976	0.00266028	0.00703902
50	CGCACCUGGAUGGUUACCGGGAGGGCGGAGAGAGUUUGACCACACGUCAC	seedF1028	1028	0	0	0.000484722	0.00425976	0.0044338	0.00703902
50	CUAAACGGUUUACUCGCUGGGUGGGAUGAGGAAUACCCAACGGAACUUGA	seedF1029	1029	0	0	0	0	0	0.00703902
50	CUACAUGAGACGUUACACGAACGCCGCCCUUGGGACGGGAGGGAACAGGG	seedF1030	1030	0	0	0	0.00255586	0.00133014	0.00703902
50	CUACCCUAGCUACGACGCAACCUGCACUGAAUGCUUGAGGGAGGGUGAGG	seedF1031	1031	0	0	0	0.000851952	0.00044338	0.00703902
50	CUCUCAUAUCCUCUCAUGUCCUAGCGUGGGGAAAUCGCGGGGAGGGGUGG	seedF1032	1032	0	0	0	0.000851952	0.00044338	0.00703902
50	GGAGGGUGGCUACUACGACGAAUUGUUGAUGCUCGACGCUUCGUUAUGUU	seedF1033	1033	0	0	0	0.00468574	0.00266028	0.00703902
50	GGCGGGAGGGACACGCGCUCAAAAAUAGGCCACGACACUCGGGUUAUUGA	seedF1034	1034	0	0	0	0.00298183	0.0022169	0.00703902
50	GGUGGGUGGCUACGAAUUGACGCUAACUAAGAAAGAACCCACGACGAAAA	seedF1035	1035	0	0	0	0.00127793	0.00354704	0.00703902
50	UACCGGGAUAGGGAACGGGUCAAAGUAAUAUGAGGAUGAGUAGCGUUAGA	seedF1036	1036	0	0	0.000484722	0.0017039	0.000886761	0.00703902
49	AAUCCGCGGUAAAUUGGUAGGGAGGAGGAUGGAAAAGUGGAGGACCUAG	seedF1037	1037	0	0	0	0.00681562	0.0066507	0
50	ACGGCUAAAGGUUCUAGGAUGGAGGAUGGAUGGAGGAGGUGCGAAAGUCU	seedF1038	1038	0	0	0	0.00681562	0.00532056	0
50	AGCGGCAACGGAAUCAAUCAUGUGGAGGUGGAUGGAUGGCCGGAGGUUCA	seedF1039	1039	0	0	0	0.00681562	0.00620732	0
50	AUAUGGUGUAGGAGGCGGAUGGAUGGUCGGAGGGUCACAACACAAGCUCU	seedF1040	1040	0	0	0	0.00681562	0.0044338	0.00041406
50	CAAUUUGGUGGAGGUUGGACGGAUGGCGGGGGAGUGAAAGUUGAAGUAGG	seedF1041	1041	0	0	0.000484722	0.00681562	0.00177352	0
50	CACCUGUUCCCAGAGCUUGAGAUGGUCAGGAGGUGGAAGGAGGUGGAGGA	seedF1042	1042	0	0	0	0.00681562	0.00487718	0.00041406
50	CAGAAAUGAUGGCAACUGGAGGUGGAUGGAGGAGGAGGAUACUUCUUUAC	seedF1043	1043	0	0	0	0.00681562	0.00354704	0.00041406
48	CAUUGGAUGGUUGGGAGGACGGAUGGAGGAGGGCACGCUGAAGAAUGG	seedF1044	1044	0	0	0	0.00681562	0.00266028	0.00041406
50	CCCACCGGAAUUAUCUUAUUUUGUUGGGUGGAGCCCACCAAACUCUGUAG	seedF1045	1045	0.000340552	0	0	0.00681562	0.000886761	0.00289842
50	CCGGCGUGUUACGCCCGUGGAGCCCUGGUACUGGUUUAUAGGUGGGAGGG	seedF1046	1046	0	0	0	0.00681562	0.00354704	0
50	CGGGAACACUUUUUGGAGGUGGAAGGAUGGUGGAGGCCCUGAAAAGUGAA	seedF1047	1047	0	0	0	0.00681562	0.00399042	0.00041406
50	CGGGUUAUACUGGUACGGAGGAAGGAUGGUGGAGGCCGAAAUGUUAUAUA	seedF1048	1048	0	0	0	0.00681562	0.0044338	0
50	CGUAGACCUAAGUAGUCUGGUAGCGGGCGGAGGUGGAUGGAGGAGGAGGU	seedF1049	1049	0	0	0	0.00681562	0.00487718	0
50	GACCUGGUGGAGGUGGAAGGAGGCGGAGGUUUUCCGUCGUCAUACCCUUU	seedF1050	1050	0	0	0	0.00681562	0.0066507	0.00082812
50	GAUCAGUUCCAUUGACUCAUUGCAGGAAGGAUGGGGGAAGGAGGAGGAGG	seedF1051	1051	0	0	0.000484722	0.00681562	0.00532056	0.00041406
50	GGAGGCGGAGGUUGUGGCAAGCGAACAACAUGGAGGAGGAGGCUCAAUGG	seedF1052	1052	0	0	0	0.00681562	0.00266028	0.00124218
50	GGAGGUAGGGUGGAUGGAUGGCGGAGGCAACCUAUCCUGUAAAUUCCAUG	seedF1053	1053	0	0	0	0.00681562	0.00620732	0.00041406
50	GGGCGGAUGGCCGGAUGGAGGCGGAGGCAUGAACAGCAAUGUACUAUUCA	seedF1054	1054	0	0	0.000484722	0.00681562	0.0066507	0
50	GGUAGACAGUAUCGUUAACAUGGUGGAUGGCGGAUUGGAGGUGGAGGGCC	seedF1055	1055	0	0	0	0.00681562	0.00620732	0.00248436
50	GGUGGGAGGACGACGUGCGAUGUACCGAAUAUAGCGAAACGCGCCGAUUA	seedF1056	1056	0	0	0	0.00681562	0.00266028	0.0020703
50	GGUGGGUGGGAGAUACUCUUCGCAGGUUACUCUGCCCCCUUUUUUGCACC	seedF1057	1057	0	0	0	0.00681562	0.00399042	0.00041406
50	GGUUGGAGGGGGAGGUCGGAUGGCGGAGGUGCUUUAGAUUUAUUAUUGUC	seedF1058	1058	0	0	0	0.00681562	0.00532056	0
50	GUUCGAUCUAUUAUGGGCGAACAAGGGUGGUGGGAAGAGGUUUCCCCGCU	seedF1059	1059	0	0	0	0.00681562	0.00620732	0.0041406
50	UGGUCUACUUGUCAAGGGGUGGGUCUCCGUCGUGGGUAUGAGGUUCAGGU	seedF1060	1060	0	0	0	0.00681562	0.00487718	0.00165624
50	UUUACAUUUUAUCACUGGGCGGAUGGAGGAAGGAUGGUGGAUCGGCUGUC	seedF1061	1061	0	0	0	0.00681562	0.00532056	0.00248436
49	UUUUGGAGGAGGAGGAUGGAAUGGUGGAGGGCGAAAACACUCUGCUAUG	seedF1062	1062	0	0	0	0.00681562	0.0044338	0.00041406
50	ACUGCACUUUAGGGAUGGGGGAGGUCGGAGGUCGGAGGUAGUUGCACCCG	seedF1063	1063	0	0	0	0.00468574	0.0066507	0.00041406
50	CAUGGAAGGACAUCCACGUGGAGCCCGCGCACUCAUUUGGAAGGGGGUUU	seedF1064	1064	0	0.000481431	0	0.00511171	0.0066507	0.00165624
50	CCACGAUUUUUCUUACAACUCGGGAGGUUGGUGGAAGGAUGGUUGGAGGU	seedF1065	1065	0	0	0	0.00553769	0.0066507	0.00331248
50	CCCCUCACCUAACCUACAGGCGGCGGUGCAGAGAGGACGGGCGGGUGUGG	seedF1066	1066	0	0	0	0.00511171	0.0066507	0.00248436
50	CGCAGGGAAUAUAUCGACGGCUCCGAGUAGUGGAGGGCAUGUGAGGCGGG	seedF1067	1067	0	0	0	0.00638964	0.0066507	0.00124218
50	CUUAUAGAUAAGUGGAGUCCACCAAGCUCGGUACAAGUGCUCUAGGACGG	seedF1068	1068	0	0	0.000484722	0.00468574	0.0066507	0.00082812
50	GAGCGGUGGGAAGUGCAUCUUUGCUAUGUGGAGGGCAGCCAGUGUUAGGC	seedF1069	1069	0	0	0	0.00468574	0.0066507	0.00124218
50	GCUUUCAUCGCUGGAGCCCACCAAACUCUGGUUAUACGCGGUAGGAGAUA	seedF1070	1070	0	0	0	0.00553769	0.0066507	0.00082812
50	GGAGGGAACAUUAUGGGCGGGCCGAUUGCCUGUGCUAUGACAUGCCGGAA	seedF1071	1071	0	0	0	0.00255586	0.0066507	0.00041406
50	GGAGGGAAGUAUAGAUUAUUAUGGGGGACACUCUCAAUAGUAUGUGUGGU	seedF1072	1072	0	0	0	0.00127793	0.0066507	0
50	GGAGGGAGAUGAAUAUCCAACUGCAGGGUUGUUGAAAUGGGGGAUACUCC	seedF1073	1073	0	0	0	0.00596366	0.0066507	0.0020703
50	GGAGGUGGUGGAUGGAUGGCGGAGGUCUAUUGAAUUUCGGCAGGAUGACA	seedF1074	1074	0	0	0	0.00425976	0.0066507	0.00124218
50	GGUGGGAAUAGGGGGAACUCUUCCCCGGAUACUUCUUAGUAUGUCUGCCU	seedF1075	1075	0.000340552	0	0	0.00468574	0.0066507	0.00248436
50	GGUGGGAGGACACGAUUAGAGCUCUUAGGCAAAUGUACAUGGGCUCGUCC	seedF1076	1076	0	0	0	0.00425976	0.0066507	0
50	GGUGGGAUAUUGGGCGGAUAUCGGGAUAGGGCUGAGGAUGAGCGUAUUAC	seedF1077	1077	0	0	0	0.00383378	0.0066507	0.00455466
50	GGUGGGUGGACGACGUUUUUAGGUACCGACAAUUUAUACACGAUCGCCGA	seedF1078	1078	0	0	0	0.00468574	0.0066507	0.00289842
50	GGUGGGUUAUAGGGGGAUGCUCCCCGUAAAGUUCGGACCUCCCCCAUAGA	seedF1079	1079	0	0	0.000969443	0.00298183	0.0066507	0.00455466
50	GUGCGUGGACAAGGCGUCCGUAGUCACUGGAGCCCACCAAAACUCAUUAC	seedF1080	1080	0	0	0	0.00255586	0.0066507	0.00124218
50	UAGGUCAUCCAACCUUAACUGAAAGACUCUAUGGGACCGGGAAGGGCUAA	seedF1081	1081	0	0	0	0.00340781	0.0066507	0.00455466
50	UAUCGUUUGUUUUAUGGAGCCCACCAAGCUCAACACUCAGGAGACGCUAC	seedF1082	1082	0	0	0	0.00553769	0.0066507	0.00041406
50	UCGCUUAGGUAGGAAGGAGGUAUAACUUUGCGACGCGAGUUAUGGCGCUC	seedF1083	1083	0	0	0	0.00425976	0.0066507	0.00579684
50	UCUAUCAAUUAUUGUUCGAAGAUGGAGCCCACCAAACUCUAGAGCGGAAG	seedF1084	1084	0	0	0	0.00255586	0.0066507	0.00082812
50	UCUGGGAGGUGGAUGGCAAGUGUGGUCUGCUUGGUUGGAUGGUGGAGGCA	seedF1085	1085	0	0	0	0.00511171	0.0066507	0
50	UGGCAUGGCAGGAGGCUGGAGGAGGAGGACUCGACCUGUAUAUAUACUUU	seedF1086	1086	0	0	0	0.00298183	0.0066507	0.00041406
50	UUGGCGGUGGAGGAUGGAUGGACGGGUGGAUUGUUAGUUGUGGGAAUGGC	seedF1087	1087	0	0	0	0.00596366	0.0066507	0.00041406
50	UUUGAAUUAAGGAGGUGGAUGGCAGGAUGGUCGGAUGGGACGCUAAUCGU	seedF1088	1088	0	0	0	0.00212988	0.0066507	0.00041406
50	ACAGGCCUCCAGUCUUAACUGGUACCGGGAGGGAGAGGUAUUAAGCCCCA	seedF1089	1089	0	0	0	0.0017039	0.000886761	0.00662496
50	AGCGGGACCUGGCGCUGUCUUACCGCGGGUAAUGAGGGCACGGGAAUGGG	seedF1090	1090	0	0	0	0	0.000886761	0.00662496
50	AUGAUACCGGGCGGGAGGGCAUAUAGAAUAUGCAUCUCAGUAGUCAUGGA	seedF1091	1091	0.000340552	0	0	0.0017039	0.00177352	0.00662496
50	AUGGCGCUUCUCACGACAGCUCUGUGCUUGACGGGUACUUGGGAGGGAGG	seedF1092	1092	0	0	0	0.00383378	0.0044338	0.00662496
50	CACGUACGCAUGUUGAAUGUGGUGGGACAGGCGGAGGGUCUUUGACGCUA	seedF1093	1093	0	0	0	0.000851952	0.0044338	0.00662496
50	CGACGCAUCCACGCGCUACGGAACGGUCAAGGGAGGGACCUGGGUUGAGG	seedF1094	1094	0	0	0	0.00298183	0.00354704	0.00662496
50	CGCAGCCAGGUCUAACGUUAGGGAAACGUGGCGGGAGGGCUAUGCUCUGA	seedF1095	1095	0	0	0	0.00383378	0.00399042	0.00662496
50	CGGGCAAUUCGAUCUUUACCUAACCGAUUGGGGCUUGGGAACGGGCAGGG	seedF1096	1096	0	0	0	0	0	0.00662496
50	CGUGCUCUACGCUCCAAUCCGAGUGGGUUGAGGGGAGCAGGGUGAGGGAG	seedF1097	1097	0	0	0	0.00212988	0	0.00662496
50	CUCAUGGGAUGGGAUAGGGCCAAACACUGACGCGCAACACUACGCACUCU	seedF1098	1098	0	0	0	0.000425976	0.0022169	0.00662496
50	CUCCCACCUCGAAAUUGGGUACCAUGGGAAAAAGGGAAGGGCUUAUGACA	seedF1099	1099	0	0	0	0.000425976	0.000886761	0.00662496
50	CUCUGGCUUACUUGAGAGAUACCACGGGAAGGGAUGGGCCACUUGCUGUC	seedF1100	1100	0	0	0	0.00255586	0.00354704	0.00662496
50	GGAGGGAGGGGAGUAUGCUCCCCCGGUAUGACGCGGCCACACAACGCAAG	seedF1101	1101	0	0	0	0.00596366	0.00310366	0.00662496
50	GGAGGGAGGGGUGAUAUUUUCCCCCUACAGAUUUUAUACUGCACCCGUUG	seedF1102	1102	0	0	0	0.000851952	0.00177352	0.00662496
50	GGAGGGUGGACACGCGCAUUAUUACAACAAAUAUCCCUACAUGUUCUUUU	seedF1103	1103	0	0	0	0.00468574	0.00620732	0.00662496
50	GGAGGGUGGCUGCAUGGCGAAGUAAUUAACAUUUAACGUACGCUUUUAGU	seedF1104	1104	0.000340552	0	0	0.0017039	0.00399042	0.00662496
50	GGAGGGUGGGGGAUGUCUCCCGUGAUCUCUCGAGAGAUCUUCUCCCCUCU	seedF1105	1105	0	0	0	0.0017039	0.00133014	0.00662496
50	GGAUACUGUGGAGGGCGGGUUAUAAAUGCCCAAUUCGGAUAUGAUACGCU	seedF1106	1106	0	0	0	0.00425976	0.0044338	0.00662496
50	GGCGGGAGGAGGCGACGCACCUACACAUUCCUACAGGCGUUUUGUACUAC	seedF1107	1107	0	0	0	0.00127793	0.00133014	0.00662496
50	GGCGGGAGGGGAGAUACCCCCAGGGAAAAGUUUACGUCUAGGCACUUUGA	seedF1108	1108	0	0	0	0.0017039	0.000886761	0.00662496
50	GGGCUGUUGGAUUGGGGGUUACGGAUACCGGGCGUUAUUGGGUUUUGGGA	seedF1109	1109	0	0	0	0.00340781	0.00266028	0.00662496
50	UGACGUAGUCGGGGUAUGGGGUUACGAUGGUGGCGGGCUCAAAGCGCACC	seedF1110	1110	0	0	0	0.000851952	0.00399042	0.00662496
50	AACGGCAAAGAUUAGCUGGUGGAUGGUUCGGAUGGAUGGAUUGGAGGGAU	seedF1111	1111	0	0	0.000484722	0.00638964	0.00620732	0.0020703
50	AAUGGAAGGAUGGAGGAUGGAUGGGGGAAGGUAUAAUUAAAUGACGCUGA	seedF1112	1112	0	0	0	0.00638964	0.0044338	0.00041406
50	AGGGUUGGUGGAGGUUGGAGGUCGGAGGUGUAUCUGAACUCAGAUACAGG	seedF1113	1113	0	0	0	0.00638964	0.00399042	0
50	AGUAACGGGCGGCGGAUGGCGGAUGGAGGUGGAGGGAUUAAGACGCUUGA	seedF1114	1114	0	0	0	0.00638964	0.00399042	0
50	AUAUCUGGCAUGGUGGAGGAAGGAGGAGGAGGAUUAUCAUUUGCAAGACG	seedF1115	1115	0	0	0	0.00638964	0.00576394	0
50	CGAUUUUGAUCACCAAUGUGCGGGGCCUUCGGGGAGGGGAGGAUGCUGAG	seedF1116	1116	0	0	0	0.00638964	0.00532056	0.00248436
50	CGGCUAGUAUCGGGUGGCAGGUGGAAGGAUGGAUGGAGGUGCUACGGCAG	seedF1117	1117	0	0	0	0.00638964	0.00576394	0
50	CUGUUUUGUGGAGCCCACCAAGCUCAGAAGUAUUACCACGCAUUUAAUCA	seedF1118	1118	0	0	0	0.00638964	0.0044338	0.00165624
50	CUUCACGUGUUGAAGUUGAGCGGUGCAGGAGGACGGAUGGAGGCGGAGGU	seedF1119	1119	0	0	0	0.00638964	0.00532056	0.00041406
50	CUUCUAACCUUGUCGGUGGAAGGGUGGACGGAUGGUGGAGGUGAAUUAGU	seedF1120	1120	0	0	0	0.00638964	0.00354704	0.0020703
46	GACGACGACUACGGUGGUUGGGGGACGGAGGUGGAGGAGAACUAGA	seedF1121	1121	0	0	0	0.00638964	0.00354704	0
50	GAGGGAGGGAGUGCCCAACGUAUAGAAGCGCUUGCUGAUAAGUCCAAGAC	seedF1122	1122	0	0	0.000484722	0.00638964	0.0044338	0.00455466
50	GCUGUUUAUGAAUUUGUUGGAGCCCACCAAACUCUAUUUAAUAUGCUUUG	seedF1123	1123	0	0	0	0.00638964	0.00532056	0.00372654
50	GGAGGGGAUAAAUAUUAUGCGACGGUAUGGGGGGUAUUCUCCGGACGUAC	seedF1124	1124	0	0	0	0.00638964	0.00576394	0
49	GGAGGGGGAUGGAUGGCUGGAGGUGACUAAGGUCCUUAGUGCUCGUGUG	seedF1125	1125	0	0	0	0.00638964	0.00354704	0.00124218
50	GGAGGGGGGGACGACGCCAGUACUCCCCCUACGUUAGACGGCUUGUGAGG	seedF1126	1126	0	0	0	0.00638964	0.00532056	0.0020703
50	GGAUCUAGGCCAGUUAGUUUGAUGGAGGCGGAGGACGGGAGGCGGAGGUG	seedF1127	1127	0	0	0	0.00638964	0.00354704	0.00041406
50	GGCGGGAGGGCUUUAGAGACACACACAGACGCGUAUGAAAUGUGGCGCUC	seedF1128	1128	0	0.000481431	0	0.00638964	0.00354704	0.0041406
50	GGGUGGAGGGUGGAAUGCCUGACCGAUAAAGCUCCCAUCUUAUACAAUCA	seedF1129	1129	0	0	0.000484722	0.00638964	0.00576394	0
50	GGUGGGAGGGACACGACCAGGAGGAGGACCAUGAGAACGUAGGCGCUUGA	seedF1130	1130	0	0	0	0.00638964	0.00620732	0.0041406
50	GGUGGGAGGUAAAGCGACGCAAUAAAGUUAGAUGUAAGCAUGGCGUUUCC	seedF1131	1131	0	0	0	0.00638964	0.00620732	0.00082812
50	GUCGCACACACAUAGAGGAUGGUGGAGGGAAGGAUGGCUAGGAGGUAACC	seedF1132	1132	0	0	0	0.00638964	0.0022169	0.00165624
50	GUUUAAUAUUGUGACGAUUAAGAUGGCGGAGGCGGAAAGGAGGUGGAGGA	seedF1133	1133	0	0	0	0.00638964	0.0022169	0.00082812
50	UAGUCUGUACAGCAUGCAAAGGAUGGAGGUGGAAGGAUGGCAGGAGGAUA	seedF1134	1134	0	0.000481431	0	0.00638964	0.00576394	0.00041406
50	UCCGUGUGUAUACACCACUCGGUUUGGAGCCCACCAAACUCUAUAUUAGA	seedF1135	1135	0	0	0	0.00638964	0.00487718	0.00041406
50	UGGUGGAUGGCGGAUGGAGGAGGAGGCCUAUAUAUGUUCGAAUUUAACAU	seedF1136	1136	0	0	0	0.00638964	0.00620732	0.00124218
50	UGUCGCGUUCACAUCUAGCUGGUGGAGGUGGAAAGGAUGGACGGAGGGGA	seedF1137	1137	0	0	0	0.00638964	0.00399042	0.00041406
50	UUAUGGAGGUGGAUGGAUGGUGGAGGUUGAAUUCUAUCUGACUAGGAGCC	seedF1138	1138	0	0	0	0.00638964	0.0022169	0.00082812
50	ACGAUCCCGGGCAUCUGAGGCGGGUGGGAUAGUACUUUCCCAAGCAAGCC	seedF1139	1139	0	0	0	0.00511171	0.00310366	0.0062109
50	ACGCAAGGCUGAUCUUUACUACCGUCCGAUUAGGGCUAGGGACGGGUGGG	seedF1140	1140	0	0	0	0.0017039	0.00133014	0.0062109
50	AGUCGGAUCACCGGGAGGGUAUAGGGCUAUAUACUAGUUGGUGUCAGUGA	seedF1141	1141	0	0	0	0.000425976	0.000886761	0.0062109
50	AUGACGCUGCUACGCGACCUCCCGUGGGAUAGGGCUAAGGGUUCAGGGUA	seedF1142	1142	0	0	0	0.000851952	0.00044338	0.0062109
50	CCACUCCCACAGUCUAAAACACGGAUACCGGGUAAGGGAUAAGGGUCUGA	seedF1143	1143	0	0	0	0	0.00044338	0.0062109
50	CUCAGGGAGGGUGGGCAUUACCCUAUGCGAUCCACACGACAUUGCACGCC	seedF1144	1144	0	0	0	0.000425976	0.00044338	0.0062109
50	GCGCUCGCCUGACCGAUACCGAGGAGGGAUGAGGAUUAAAACGCGCAGGA	seedF1145	1145	0	0	0	0.00340781	0.00399042	0.0062109
50	GGACGGCGUCCACUGAUUUUACCAAUCCGGCAUGGGCCGCGGUGGGAGGG	seedF1146	1146	0	0	0	0.00127793	0.0022169	0.0062109
50	GGAGGGAAGAGACGCUAACUCCCAAGCGUCUCGAGGGGGAGCUCACCCAC	seedF1147	1147	0	0	0	0.000425976	0	0.0062109
50	GGAGGGCGGGGGAUACCCUGUGGGCCCCAUACUGUGAAACGUCGUUAAUA	seedF1148	1148	0	0	0	0.000851952	0.000886761	0.0062109
50	GGAGGGCGGGUGAUACUCUAUCCCUGAUUUCUCUCCCAAAGACGACCUCG	seedF1149	1149	0	0	0	0.00425976	0.00310366	0.0062109
50	GGAGGGUUUGGGGGAAUACGCACUCCCCCCUACAAGGUAUGGAAGGACAA	seedF1150	1150	0	0	0	0.00298183	0.00354704	0.0062109
49	GGCGGGAGGGGGAUCUCCCCAACCUGAUGGUCGAAUUGUUAGCCUGGAG	seedF1151	1151	0	0	0	0.000851952	0.00044338	0.0062109
50	GGGACGUAGGGUAUGAAGGGCAUGGAUACCGGGAGGUAGUGGGCGUUUCA	seedF1152	1152	0	0	0	0.000851952	0.000886761	0.0062109
50	GGUGGGAGGACGACGCUAUAUAAGUUAACCUAUAAAACACGCUCUGAUGC	seedF1153	1153	0	0	0	0.00383378	0.00266028	0.0062109
50	GGUGGGAGGCACGACGUCAUAUCACACUGCGCUAAUAACGAUCCUGAUUG	seedF1154	1154	0	0	0	0.00340781	0.00266028	0.0062109
50	GGUGGGUGGACACGUACGCAUGACUACUAACUACAACACGAAUGACUUAC	seedF1155	1155	0	0	0	0.00511171	0.00399042	0.0062109
50	GGUGGGUGGGCCGAUCUAAACCUACACAUGCAUUAGUACACGAGUUGACC	seedF1156	1156	0	0	0	0.00127793	0.00177352	0.0062109
50	GGUGGGUGGUACACGAAGUAGCUUUUACAAGAUCUGACGCUGUUUUCCUG	seedF1157	1157	0	0	0	0.00468574	0.0044338	0.0062109
50	UACCGGGCGGGUCCGGGAUAGAACUACAGACGCAAAGCACGUACGUUCUU	seedF1158	1158	0	0	0	0.00212988	0.000886761	0.0062109
50	UGUAGGGAUUGAGGAGGGAUGAGGAUCGGUCUCUAUUGCCUUUGCUCUGA	seedF1159	1159	0.000340552	0	0	0.00553769	0.00266028	0.0062109
50	UUGCGCUAUCCUAUAAGAGGGCGAGGGAAGAGGGAUGUUGGGACCAUAAA	seedF1160	1160	0	0	0	0.000851952	0.00177352	0.0062109
50	AACGACGUAGGUGGAAGGAGGAUGGAGGCUGGAGGCAACGGCUUUUUCUU	seedF1161	1161	0	0	0	0.00298183	0.00620732	0.00041406
50	AAGGUUGGGGGAUGGUGGAAGGAUGGAUGGAGGCUUCUACCGGAGUGGGU	seedF1162	1162	0	0	0	0.00340781	0.00620732	0
50	ACAAGAUGUGCCCUUGGUGGAUGGUGGACGGAGGGCGGAGGGUCAAAACA	seedF1163	1163	0	0	0.000484722	0.00298183	0.00620732	0.00041406
50	ACGAUUAUACUGAUUUAUGGGCUUGGAGGUGGAAGGCAUGGUGGAGGCAC	seedF1164	1164	0	0	0	0.00425976	0.00620732	0.00041406
50	AUGAACUCGGGGGCAUGGUUGGAUGGAGGCGGAGGAAGCAAACCCCUGUG	seedF1165	1165	0	0	0	0.00468574	0.00620732	0.00041406
50	CACGCGCUUAAAUUAGGCGCUCACAGUGGUGGGAAACUGCGGCGGGAAUA	seedF1166	1166	0	0	0	0.00340781	0.00620732	0.00579684
50	CAGAGGAGGGAAGCAAUGUGGCGGGGCCUUGUAAGGUGUUGUAAAGAACU	seedF1167	1167	0	0	0	0.00212988	0.00620732	0.00455466
50	CAUACGUGGUGGAGGUUGGAUGGGAUGGCGGAGGCCGAACAGUAUAGUCC	seedF1168	1168	0	0	0	0.00468574	0.00620732	0.00041406
50	CCGAGUGAUAUCCGUGGAGCCCACCAAAACUUAUUUUUACGUAAACCGCU	seedF1169	1169	0	0	0	0.00596366	0.00620732	0.00248436
50	CCGGGAUGGAGGUGGAUGGAGGAGGAAGGAUUAUUCCUUUGCACUAGUCU	seedF1170	1170	0	0	0	0.00553769	0.00620732	0
50	CGAAGGAAGGAGGAAGGAUGGAGGAGGUUGAUACCAUGUGAUUGCUUUGA	seedF1171	1171	0	0	0	0.00468574	0.00620732	0.00082812
50	CUAGUCUGAUUUGGAUGGAGGAGGCAGGAUGGUGGAGGUAAGCGCAGGUG	seedF1172	1172	0.000340552	0	0.000969443	0.00511171	0.00620732	0
50	CUCAUUGCACGCGACAAGGCAGCAUGAGUGGAGCCCACCAAGCUCACUUG	seedF1173	1173	0	0	0.000484722	0.00340781	0.00620732	0.0041406
50	GAAGGAUGCUUCCUAUUCGGGUUGGACGGUGGAUGGAUGGCGGAUGGUUC	seedF1174	1174	0	0	0	0.00212988	0.00620732	0.00041406
50	GGAGGGAUAUACGACGUUUUUAGGGGGAGGACUUCCCAGGCGCUCCCGAC	seedF1175	1175	0	0	0	0.00383378	0.00620732	0.00331248
50	GGAGGGCGGGGGAUCUCUCCCCGGGUGCUCGUGGUUAAGCUUAUACACAC	seedF1176	1176	0	0	0	0.00340781	0.00620732	0.00331248
50	GGAGGGUGGAGCACGAUGCGUGACCUACACGUAACACGACCAUAGGUACC	seedF1177	1177	0	0	0	0.00553769	0.00620732	0.00331248
50	GGCGGGAAAUAGGGGGAUACUCUGCCAUGGGAGAUUCAUUCGCUUCAACG	seedF1178	1178	0	0	0	0.00425976	0.00620732	0.00289842
50	GGGAAGAAUUCCAGCCAGUGGCAAGGAUGGUGGAAGGAAGGUGGAGGAGC	seedF1179	1179	0	0	0	0.0017039	0.00620732	0.00041406
50	GGUGGGAGUGGUCGGAUGCCGGUGUGGAGAGGGCAAGUACUAGGCACAUG	seedF1180	1180	0	0	0.000484722	0.00340781	0.00620732	0.00082812
50	GGUGGGUGGACACGAUGCGUGAGGUAUGGCGUUUAUACAUGGCGUAGUCG	seedF1181	1181	0	0	0	0.00425976	0.00620732	0.00165624
50	GGUGGGUGGACGACGCAAGGAAAAUUAUGGCGUUCUUGCGCACGACUUGC	seedF1182	1182	0	0	0	0.00340781	0.00620732	0.00165624
50	UAGGAUGGUAGGAGGAAGGAUGGAUAGGAGGACCGGUACGUUGACUUGUU	seedF1183	1183	0	0	0	0.00468574	0.00620732	0
50	UCAGUAUCGACACUUGCAAGAGGUACGGAGGUGGAUGGAUGGGGGAGGUU	seedF1184	1184	0	0	0.000484722	0.00425976	0.00620732	0.00082812
50	UCUUAUAUUGUAGAUUAAGAUGGAGUCCGCGCAUAAUUCGUAGGGUAGGG	seedF1185	1185	0.000340552	0	0	0.00255586	0.00620732	0.00124218
50	UUACACUUAUUGGAUGGCGGAGGUUCACAAUUGGUAUGGUGGAGGAGUUA	seedF1186	1186	0	0	0.000484722	0.00596366	0.00620732	0.0020703
50	UUACGGCGAAUGGUUGGAAGGAGGACGGAUGGAGGGAUGGCAUUCUAGCG	seedF1187	1187	0	0	0	0.00340781	0.00620732	0.00041406
50	ACGAGAAUUGGCUGGAUGGUGGAAAUAAGGAUGGAGGAGGUUUUGUGUAG	seedF1188	1188	0	0	0.000484722	0.00596366	0.00532056	0.00041406
50	ACUGCGCUUGGAAGGAGGAGGCGGACGGAUGGGUGGACGGUACUGUAUGG	seedF1189	1189	0	0	0	0.00596366	0.00576394	0.00165624
50	AGUAACGCAGGCCGGAGGAUGGACGGAGGUGGAGGACAGAAUAAGGUGUC	seedF1190	1190	0	0	0	0.00596366	0.0044338	0.00455466
50	AUGUUGAUCAUGUAACGGCCCACCAAGCUAGGCAGGAAGGAGGAUCACGC	seedF1191	1191	0	0	0.000484722	0.00596366	0.00487718	0.0020703
50	AUUAUGUGCCGAGGUGGCUGGUGGAGGGAUGGUUGGAGGAUGUGUGAUGA	seedF1192	1192	0	0	0.000484722	0.00596366	0.00576394	0.00041406
50	CACACGAUUAUGGGUAUGGGGCACAGAGGGUCGGGUGACGCAACGGUAGA	seedF1193	1193	0	0	0	0.00596366	0.00133014	0.00165624
50	CAUAUCUACGGCGGAGGCGGAUGGAGGUGGAUGGAGAUUCCAUAGACCCA	seedF1194	1194	0	0	0	0.00596366	0.00487718	0.0020703
50	CCCUAGUCGAGUAGGGCGGAGCCCACCAAAACUCAAUUUACGCCCCAGGU	seedF1195	1195	0	0	0	0.00596366	0.00266028	0.00041406
50	CCCUUCGUGAGAAGCGUGGAGCCCACCAAAUACAGAAGUAGUAGACAGAA	seedF1196	1196	0	0	0	0.00596366	0.00576394	0.00455466
50	CGACAUACACGUUAGGCCGGCAGGAGGAAGGAUGGAGGAGGUUCUUCGAU	seedF1197	1197	0	0	0.00145416	0.00596366	0.00354704	0.00331248
50	CGACGAGUCAACUGGUCAGGAGGUGGAAGGAGGUGGAGGGAACUACUUUG	seedF1198	1198	0	0	0	0.00596366	0.00532056	0
50	CGUGGGAGAGACUGCAAAAUGUGGAUGGAGGAUGGUACUGGAGGCGGAGG	seedF1199	1199	0	0	0	0.00596366	0.00532056	0
50	CUCGCACAAAUUGGCCAGGAGGAGGAAGGAGGCGGAGGUCAGUUGAGAAA	seedF1200	1200	0	0	0	0.00596366	0.0044338	0.00082812
50	CUGUUGGUGGUAAGGCGGAAGGAGGGGGAGGAAUAGUAAUAUCGAUGGCU	seedF1201	1201	0	0	0.000484722	0.00596366	0.00487718	0.00041406
50	CUUGGAUUUAGGUAUUUUUCCCGUGGAGCCCGCGAUACUCACGGGAGGGG	seedF1202	1202	0	0	0	0.00596366	0.00354704	0.00082812
50	GACUCGUUCCCCCUGAUAAGGCAUACUGGAGGUGGAAGGAUGGUAGGAGG	seedF1203	1203	0	0	0	0.00596366	0.00310366	0.0020703
50	GCGGGAGGACGUGUGGGAUUGGAGCCGAGAUACUCCAAUUGGCGGCUGGC	seedF1204	1204	0	0	0	0.00596366	0.00354704	0.0020703
50	GCUCCUAUUAGUGCCGAUACCGAGGGGGAGGCGGAAGGAUGGUAUGGAGG	seedF1205	1205	0	0	0	0.00596366	0.00266028	0.00165624
50	GCUUAUAUCUAGUCUCAAGUUUGGAUGGCGGAGGACGGAUGGAUUGGAGG	seedF1206	1206	0	0	0.000484722	0.00596366	0.00310366	0.00041406
50	GGAAACUCUGGUACUGUGCAACGGAAUACCGGGCGGGUGCGGUGAACGAA	seedF1207	1207	0	0.000481431	0	0.00596366	0.00354704	0.00124218
50	GGAGGGUGAGCGUUAUUCAAGGGGGAUACUCUCGGAUUGUCAGUGUCUCA	seedF1208	1208	0	0	0	0.00596366	0.00310366	0.00124218
50	GGAGGUAAUCGCCUACCAAACUGGGAAUGGAGGGAUAUGGGAGCCUAGCU	seedF1209	1209	0	0	0	0.00596366	0.00399042	0.00041406
50	GGCGGGAUUGGGGGAACUCUUCAACAGCCUCCACCUGAUGGCGUAAGGUA	seedF1210	1210	0	0	0	0.00596366	0.00310366	0.00331248
50	GGGACGGUGGAGGUAGGAUGGCGGAGGACUCGGUCGGCACGAUCUUAUCU	seedF1211	1211	0	0	0	0.00596366	0.00532056	0
50	GUAGGAGUUUAACUGGAUGGAAGGUGGAAGGAUGGAGGAAGGACCGUGCU	seedF1212	1212	0	0	0	0.00596366	0.00266028	0
50	GUUACAAAACUGGAGCCCACCAAACUCGCGCAAGGGAAGACGCAGGACUA	seedF1213	1213	0	0	0.000484722	0.00596366	0.00576394	0.00124218
50	UUCGACGAUAAUCGAAUGGAGCCCGCCAAGCUCAAUAGUGAAUAUAACUA	seedF1214	1214	0	0	0.000969443	0.00596366	0.00399042	0.00331248
50	AACGACGUGCAGGACGCUCUACACUCUGCGGAUCGUGGUGGGAAUUGGGA	seedF1215	1215	0	0	0	0.0017039	0.000886761	0.00579684
50	ACGGUACCGUAAGAAACCGAUCCCUCGUAUGGGCCGUGGAGGGAGGGUCG	seedF1216	1216	0	0	0	0.0017039	0.000886761	0.00579684
50	AGGCAGGAAGGUAGGAGGACGCGACGUACCCUGUACAACGCUAAGAUUUC	seedF1217	1217	0	0	0	0.00468574	0.00177352	0.00579684
50	AGGUACCGGGUUAGGGAGGGCACACGCUCCGUUAGAACACGCUAGCUCCA	seedF1218	1218	0	0	0	0.000851952	0.00133014	0.00579684
50	AGUCAAGAGCCCACCUACCUAGGGCAAUAGUGGAGGGAGGGGACCUCUGA	seedF1219	1219	0	0	0	0	0	0.00579684
50	CAUACGGCCCACCAAGCUCUAUUCGACACGAUGCAAUGUGUGACGCUGGA	seedF1220	1220	0	0	0.000484722	0.000425976	0.000886761	0.00579684
50	CCGAUUUCUAGUACCAUUACCCUCCGGUCUGAGGGGUAGGGAGGGACGGG	seedF1221	1221	0	0	0	0.000851952	0.00177352	0.00579684
50	CCUUCGGAUACCGGGAACGGGAAAGGGUUGAUGAAAAAGUCAGUCCCCUA	seedF1222	1222	0	0	0	0.000425976	0.00177352	0.00579684
50	CGGUGCCGGGCGGGAUGAGGUUAGACUACAUUUAAAUUAUUAUGCUUGGA	seedF1223	1223	0	0	0.000484722	0.00340781	0.0044338	0.00579684
50	CUACGCGACAAUAUUAUGCAGGCCCACCAAACUCUAUAAAAAAAAGACGC	seedF1224	1224	0	0	0	0.000425976	0.000886761	0.00579684
50	CUCAUAUUGGAUAUUGGGACGGGUUAUGGGCUUAUAUUUCACCUCCAGCC	seedF1225	1225	0	0	0	0.00127793	0.00133014	0.00579684
50	GAAGCUCACCAAGCUCGCGACUACACGAUUCUAUAUGCGCACGCUUAGCC	seedF1226	1226	0.000340552	0	0	0.000851952	0.00133014	0.00579684
50	GACGCGCGGGAUAAGCGGCGGGUGGGUCCGAUUCGAUCAAACUGCCUACC	seedF1227	1227	0	0	0	0.0017039	0.00310366	0.00579684
50	GCCCCAGGAACACUCGUCGACGCAAUCUCCCCACAACGCAAAUGUGCCUC	seedF1228	1228	0	0	0	0	0	0.00579684
50	GGAGGGAGGGGGAUUUCCCCAGUGUAUAGUGGAGAUACCCGAUGUUACGA	seedF1229	1229	0	0	0	0.0017039	0.00310366	0.00579684
50	GGAGGGAGGGGGCUACCCCCAAUUAUAUGCGCAUGAAAGAAUGAUAGCCC	seedF1230	1230	0	0	0	0	0.00310366	0.00579684
50	GGUGGGAGGACACGACAUUAUAGUACACACACGCCCUUUAAGAAGCUCUU	seedF1231	1231	0	0	0	0.00340781	0.00266028	0.00579684
50	GGUGGGAGGCUACACGACUGAUGAAACGUCCCUGCACGCCUACUGAAUCA	seedF1232	1232	0	0	0	0.0017039	0	0.00579684
50	UACAGGAUGCCUACCCUUCUGAGAGGGAUGAGGGAAGUGUGGUUGUGGGA	seedF1233	1233	0	0	0	0.00127793	0.00133014	0.00579684
50	UACAUGGGAAGGGUACUGGGCUGUUGGUCGACGCGAAUUAGGCGCUUAGG	seedF1234	1234	0	0.000481431	0	0.000425976	0.0022169	0.00579684
50	UACCGGGAAGGGCGUUGGGUUAACGGCGUUAAUAUUAGUCACAAGCUCGA	seedF1235	1235	0	0	0	0.000425976	0.000886761	0.00579684
50	UACGGACGGCUCUAAGGGCUUGGGAUUGGGUCACUUAUUGUCUUACCUGC	seedF1236	1236	0	0	0	0.000851952	0.00133014	0.00579684
50	UCUGUAUUUCUUUCAAUUUCCGUCCGAUAGGGUCCGGGGAACGGGAGGGC	seedF1237	1237	0	0	0	0.000425976	0	0.00579684
50	UGAACUGUGGAGAAGUUAACUCCACACGAUUGGAGCCCACCAAACUCUGG	seedF1238	1238	0	0	0	0.00425976	0.00487718	0.00579684
50	UGACGCUUAGGACUGCGCGCUUUUAUUGGGCUGGGAUCGGGAUCGGGUCG	seedF1239	1239	0	0	0	0	0.00133014	0.00579684
50	AAAGCCAUUCUACGUAGUGGGUGGACUGGCGGAUGGAUGGACGGAGGAAC	seedF1240	1240	0	0	0	0.00553769	0.00576394	0.00165624
50	AACAAACGGCGAAUAGGGUUGGCGGAGGUAGGAGGCAGGAGGAACUGUCU	seedF1241	1241	0	0	0	0.00553769	0.00576394	0.00041406
50	AACACAGGUCGGAGGAGGAUGGAUGGCGGGUGGAAUAUAUAUAUCGAGUC	seedF1242	1242	0	0	0	0.00212988	0.00576394	0
50	AACACGAUGCAUGGUGGCAUGGUGGAUGGAUGGAGGUGGAUGUUCGGCUU	seedF1243	1243	0	0	0	0.000851952	0.00576394	0.00082812
50	AAGGGAGGCGGAGGAGAGGAUGGUCGGAGGAGUUCCACCAGUAACUGAAA	seedF1244	1244	0	0	0	0.00425976	0.00576394	0.00082812
50	AAGUCCCAGUGUCGGGUCUUUGGAGCCCACCAAACUCAAUAUAUUAUGCC	seedF1245	1245	0	0	0.000484722	0.00255586	0.00576394	0.00124218
50	AAUGUACGCUGUCAAAGCAUCCCGACGGGAGGGAGGGAGCAAUUAAGUGG	seedF1246	1246	0	0	0	0.00553769	0.00576394	0.0041406
48	ACCGCACCACUGGGGGAUGGAGGGAUGGAGGAGGAGGCUAAUAUUGUU	seedF1247	1247	0	0	0	0.000851952	0.00576394	0
50	AGAGAAGGUGGAUGGCGGAAGGAUGGUUGGCUGGCACGAUCAUGUAGGAA	seedF1248	1248	0	0	0	0.00425976	0.00576394	0.00041406
50	AGCGGUUCCUGGCGUGAGCGCCUUCCGAUCCGGAGGAGGGAGGUGGGAAU	seedF1249	1249	0	0	0	0.00468574	0.00576394	0.0020703
50	AGCGUGGUAACGGGGGACGGAAGGACGGAAGGUGGAGGGUAUACUUGUAC	seedF1250	1250	0	0	0	0.00425976	0.00576394	0.00041406
49	AUUGGUGGUGGUGGAUGGAUGGAGGAGGUCUGUGAGUUGCGCAGUGGCA	seedF1251	1251	0	0	0	0.00383378	0.00576394	0
50	AUUUGGAGGCGGAGGAGAAAGGAGGCGGAGGUAUAGGUAAGCGUCUUGGC	seedF1252	1252	0	0	0	0.00553769	0.00576394	0.0020703
50	CAGCGACUGGUGGACUGGGGGAUGGAUGGACGGAAGGUAAAAUGGUUGCA	seedF1253	1253	0	0	0.000484722	0.00383378	0.00576394	0
50	CAUGUGUCCUGGAUGGAGGAGGUUGGAGGUGGAGGUGACUCGUUCCUGGA	seedF1254	1254	0	0	0	0.00298183	0.00576394	0
50	CCGGAUGGGGGAGGAAUAGGAUGGCGGAGGAAGCGAAAUACAGUUGUAAG	seedF1255	1255	0	0	0	0.00553769	0.00576394	0
50	CCGGCACAACUGCCCGUGGAGCCCGCCAAACAAUAGAAGUGUGAUUAACA	seedF1256	1256	0	0	0	0.00553769	0.00576394	0.00082812
50	CCGUGCAAUUACAUUGGGUGGAUCGGCGGAUGGAUGGAGGAGGGUCCAUG	seedF1257	1257	0	0	0	0.00468574	0.00576394	0.00041406
50	CCUAGUCUCUAUAUGGAGGAGGAUGGAUGGAUGGAGGUAACGCUCAUUAA	seedF1258	1258	0	0	0.000484722	0.00511171	0.00576394	0
50	CCUUGCAUCCAUGGCGGGAGGGGGAUGGAUGGAAAGGAGGAUUUUCGUCU	seedF1259	1259	0	0	0	0.00553769	0.00576394	0.00248436
50	CGGGAUGCCAAGGGCGGUGGAGGAUGGAUGGUGGAGGCUUAACGCAUACC	seedF1260	1260	0	0	0.000484722	0.00383378	0.00576394	0
50	CGUGGUGGUAGGCGGACGGAUGGCGGUGGUGUAAUGAAGGAUGAAAUGAU	seedF1261	1261	0	0	0	0.00511171	0.00576394	0.00124218
50	CUCCAUAGGCCCGAGUGGUGUAGGAGCGGAGCCCGCCAAGCUCUAGUUAC	seedF1262	1262	0	0	0	0.00553769	0.00576394	0.00124218
50	GAAGCCCACCAAGCUCUAAACAAUACGGGACGCAAAGUGGGGGGACAGGG	seedF1263	1263	0	0	0	0.00553769	0.00576394	0.0020703
50	GAGGGUCGGAGGUGGAAGGAUGGAGGAGGUAAAUACAUACUUGUUGUUAC	seedF1264	1264	0	0	0	0.00383378	0.00576394	0
50	GAUCCAAGUCUGCCGGUGGUGGAGGUGGACGGAGGCGGAUGGCUAAAAGG	seedF1265	1265	0	0	0	0.00383378	0.00576394	0.00165624
50	GAUCUGGUUUUUAGUGAUUCGAUCGUAGUGGCGGGUUGUAUGAGGCGGGU	seedF1266	1266	0	0	0	0.00511171	0.00576394	0.00372654
50	GAUGGAGGCGGAUGGAUGGAAGGAGGCCGAGCUUUUGAAGGAUCAGUGCA	seedF1267	1267	0	0	0	0.00511171	0.00576394	0.00041406
50	GCCAGAGGCGGAGGAGGAUGGAGGCGGACGGCAUCGUUCGAAUGCGUGAG	seedF1268	1268	0	0.000481431	0	0.00298183	0.00576394	0
50	GCUUUGUCAAUACGGACGGCUCUGAGGGACGGGAAGGGCCACUGUCGUGA	seedF1269	1269	0	0	0	0.00383378	0.00576394	0.0020703
50	GGAGGGAGGUAGAACGCGACGAUAAGAAAUAACCCCUAUGCGUUGGCUAC	seedF1270	1270	0	0	0	0.00425976	0.00576394	0.00165624
50	GGAGGGUAUUGGGGGAUACGGCUCGGCGACGCACUAGUGAGACGCUGCCC	seedF1271	1271	0	0	0	0.00383378	0.00576394	0.00082812
50	GGAUGGUGGACUGGAUGGUGGAGGCUGCAAAGAUAGGUAAUGCGAGGAAG	seedF1272	1272	0	0	0	0.00383378	0.00576394	0.00124218
50	GGGACAGGGAGGGUGGCAAGCCCUGUAACGGUGGAAUGAAGUGAGCGCAU	seedF1273	1273	0	0	0	0.00468574	0.00576394	0.00124218
50	GGUGGGAGGACACGAUUGCUUAAUUGUUAAACACUUAUGACGCCCUUUGU	seedF1274	1274	0	0	0.000484722	0.00425976	0.00576394	0.00165624
50	GGUGGGAGGUUAAUGAGACGCUCAAUUAAUACAACUCGGGCGCUUGGAAC	seedF1275	1275	0	0	0	0.00425976	0.00576394	0.00165624
50	GUUCUCACAGGAGGUGGACGGAUGGUGGAGGACAAGUGUAUUUCCGUCAC	seedF1276	1276	0	0	0	0.00255586	0.00576394	0.00165624
50	UACUGGGCGGGUAGGGCCAACGCUCAUUCAGAUAACACCUACGUCCUUCA	seedF1277	1277	0	0	0	0.00298183	0.00576394	0.00248436
50	AACAGGAUGGAGGACGGAUGGUGGAGGAAAUAUGUGACGUCAAUUAAUAU	seedF1278	1278	0	0	0	0.00553769	0.00310366	0.00041406
50	AAUAGGAGGUGGAAGGAUGGCAGGAGGAAAAGUGGUUCCUGACCGCGAAC	seedF1279	1279	0	0	0	0.00553769	0.00532056	0.00082812
50	ACAGUGUGUAUUGUAGAGGUGGGCUUUGUUGUGGCGGGCAGCUGAGUGUA	seedF1280	1280	0	0	0	0.00553769	0.00177352	0.00082812
50	AGGCGGAGGCUGGAUGGAUGGAGGAUGGAACGGGUUGAUACUACCGCAUC	seedF1281	1281	0	0	0.000484722	0.00553769	0.00310366	0
50	AGGUUAGGUUGGAGGACGGAUGGAGGAGGCGUAUAGUCCGUAGAUAAUUU	seedF1282	1282	0	0	0	0.00553769	0.00399042	0.00041406
50	AGUUGGUGCGGAGGUUGGAUGGAGGUGGAGGGCUUUCCGAUGGGUGUGGU	seedF1283	1283	0	0	0	0.00553769	0.00354704	0
50	AUCGUCCCACGCUCUAGAACCUCUAGGUGGCGGCGGAAGGAUGGUGGUGG	seedF1284	1284	0	0	0	0.00553769	0.00354704	0.00248436
50	AUGGAGGAGGUCAUAGGUGGCUGGAAGGAGGAUCAAACGGAUAAAAAAGG	seedF1285	1285	0	0	0	0.00553769	0.00310366	0
50	AUGGAGGUGGAAGGAUGGUGGAUGGCCAAAAACUUGAUCGUAGGUUAAUC	seedF1286	1286	0	0	0	0.00553769	0.00487718	0.00124218
50	AUUUGGACCACAUCGAGGUGGACGGUGGAAGGAGGAGGAGGAUUCGUAGC	seedF1287	1287	0	0	0.000484722	0.00553769	0.00310366	0.00041406
50	CCCGGAACUCCGGGUGGAGUCCACCAAACUCAUUGUACUCUGGCUCUCGA	seedF1288	1288	0	0	0.000484722	0.00553769	0.0044338	0.0020703
50	CCGUGAGCCAUUGAGAUGGAACACUGUGGAGCCCACCAAGCUAAAGUCAU	seedF1289	1289	0	0	0	0.00553769	0.00399042	0.00331248
50	CUGCAUGUGAUUGGAUGGAUUGGAUGGAUGGAGGAGGUUUGAUGUGCGAA	seedF1290	1290	0	0	0.000484722	0.00553769	0.00177352	0.00041406
50	CUUGAUACUUAUCUAGUGGAGUCCACCAAACUCAAAAUGAAGAUGUUCUA	seedF1291	1291	0	0	0	0.00553769	0.00487718	0.00331248
50	GACUGUAUGUUUGGAGUCCACCAAGCUCUAGCUCUACGAUGUUCGGGAUG	seedF1292	1292	0	0	0	0.00553769	0.0044338	0.00165624
50	GCCACGCUAGUUGCAGGCUGGAGCCCACCAAACUCGUUGUGUUUACUUAG	seedF1293	1293	0.000340552	0	0	0.00553769	0.00532056	0.00124218
50	GGACGCUUGGUAAUCUUUAUAGCAAGGACGCUGUUGGAGGUGGGAGGGAG	seedF1294	1294	0	0	0	0.00553769	0.00310366	0
50	GGAGGGAGGACACGUCGCGGUUUCCUGCAAGGCGCUGCCACUAUGUCACA	seedF1295	1295	0	0	0	0.00553769	0.0022169	0.00041406
50	GGAGGGAGGACGACGUUCUUAGUGAACCAUAAGUAUACACGGACGCGUUG	seedF1296	1296	0	0	0	0.00553769	0.00266028	0.0020703
50	GGAGGGUGGACACGAUGGUGUAGGAAGAAGGACAAUGUAGUUAGCUCGGA	seedF1297	1297	0	0	0	0.00553769	0.00532056	0.00331248
50	GGAGGGUGGUACGACGCAAGAGAUUCAAGAAGUAAAAUCUACACGUGCUG	seedF1298	1298	0	0	0	0.00553769	0.00532056	0.0041406
50	GGAUGGUCGGAGGUAUAGGAGGCGGAGGCUGUGUUUUAUAUGCAUUUCAU	seedF1299	1299	0	0	0	0.00553769	0.00532056	0.00082812
50	GGUGGGUGGACAUGGCGUUAAGAAGGAUGAGAUAAAUGGUACGGCGUGAU	seedF1300	1300	0	0	0	0.00553769	0.00532056	0.0020703
50	GGUGGGUGGACGACGCAAGUAUGGUUACUGACGCUUAACCUGUUUGACUG	seedF1301	1301	0	0	0	0.00553769	0.00532056	0.0020703
50	GGUGUUUCGCCUGGAUGGUAGGAGGCUGGAUGGUCGGAGGUUAAAAGUUU	seedF1302	1302	0	0	0	0.00553769	0.0044338	0.00041406
50	GUAGGUGGCAGGAGGUAAAAGCCUCACCAAGCUCGUUAGUGCUACUCCGU	seedF1303	1303	0	0	0.000484722	0.00553769	0.0044338	0.0020703
50	GUCACUUACGUGCUUGGAGCCCACCAAACUCGGUUAGACGCCAUAUUUGA	seedF1304	1304	0	0	0.000484722	0.00553769	0.00532056	0.00165624
50	GUGAGAUGAUCGGCCUUCCAAAACCGUGGAGGGAGGGUGGUGCAUUUAAA	seedF1305	1305	0	0	0	0.00553769	0.00399042	0
50	UACGCGCCCAUAAAAGUCUCUUCCUUAAUGAUGGGUUUGGUGGGUCAGGG	seedF1306	1306	0	0	0	0.00553769	0.00310366	0.00082812
50	UUAAAUGCUUAUAAUUAAAGGAGGUGGAUGGAUGGAUGGAGGAAAAUUUC	seedF1307	1307	0	0	0	0.00553769	0.00532056	0.00041406
50	UUACUUUGGACGGUAGGAGGAUGGAUGGAUUGGAGGACCGGUAGAUCAUU	seedF1308	1308	0	0	0	0.00553769	0.00354704	0.00082812
50	UUAGGAGGCGGAGGAUGGAUGGCGGAGGCCCACCGGACCUUAAGUCUUAA	seedF1309	1309	0	0	0	0.00553769	0.00266028	0.00289842
50	UUCAUGUUGGAGGCGGAGGACGCAGGAUGGCGGAGGCUUUUGUAUGAUAC	seedF1310	1310	0	0	0	0.00553769	0.0044338	0.00041406
50	AACAUCGGCCUAAUGAUACCUUCUACAGCCUCAGGGUACCGGGCGGGAGG	seedF1311	1311	0	0	0	0.00127793	0.00310366	0.00538278
50	ACCGGGAGGGCGGGUUUGAUGAUUCCGAGCUCAUUGUCCAAACGCUCACU	seedF1312	1312	0	0	0	0.00127793	0.00133014	0.00538278
50	ACUCUUCCUAGCCAACGGAUUACCGGGAGGGAGGUGUUACGCCCGCUACG	seedF1313	1313	0	0	0	0.00383378	0.00133014	0.00538278
50	CACCGAUUUCUAACAAGAGUCCGAUAACCGGGAGCCGGGUGGGUGUUGGG	seedF1314	1314	0	0	0	0.000851952	0.00177352	0.00538278
50	CACGAUGUUAAGAUUGUCCUGAUGGGGCUGGUGGGACCCGGGGUGACGCA	seedF1315	1315	0	0	0	0.000851952	0.000886761	0.00538278
50	CCGCACGACACUAAAAUUGCACCAACACGCGCCUGUGGGAAUUGGGAGGG	seedF1316	1316	0	0	0	0.000851952	0.00177352	0.00538278
50	CGACGCACCAUAUAAAGGGCAAGGGGAGUCGGGGACGGGUAUUGACGCUU	seedF1317	1317	0	0	0	0.0017039	0.000886761	0.00538278
50	CGGUAUACCGUGGAGGGAGGGUAAGGCCCUAGGUUACUCGUUCAUGGCGA	seedF1318	1318	0	0	0	0.00127793	0.00354704	0.00538278
50	GACGGAAAUAACAUUACCGAUCCAUGGGAACGGGCAGUCGGGUAUGGGGC	seedF1319	1319	0	0	0	0.00127793	0	0.00538278
50	GCCGAAGUGCGGCAGGAGCCCACCAAACUCGUAUGUAAUACCUCGUGCUA	seedF1320	1320	0	0	0	0.00127793	0.00044338	0.00538278
50	GCUGCUAAAAACUCUAUUGGGACGGGAGGGCCGCACAAGUGUGCACCAUU	seedF1321	1321	0	0	0.000484722	0.00340781	0.0022169	0.00538278
50	GGAGGGAGGGCCCUACACAAUUCCUAUACGAUGUAUAUAUCAUAUGGCGC	seedF1322	1322	0	0	0	0	0.0022169	0.00538278
50	GGAGGGCGGGGGAUCUUGCCACACGACCGCCAGUGCAGCACGGACCCUUC	seedF1323	1323	0	0	0	0.00127793	0.0022169	0.00538278
50	GGAGGGUGGACACGAUAAUCCGAUCACUCCUACGCUUUUCCAACCAAGAU	seedF1324	1324	0	0	0	0.0017039	0.00399042	0.00538278
50	GGAGGGUGGCAAGACGCUGGCAAACUAUCACUAAUUAAUACAACGCUUGA	seedF1325	1325	0	0	0	0.0017039	0.00266028	0.00538278
50	GGCGGGUGGGGGAUACUUCUUCGUGUCAGGAUACAUACCCCUCCGUGCCU	seedF1326	1326	0	0	0	0.00255586	0.00177352	0.00538278
50	GGCGGGUGGGGUGAUCGUUCCCCCCUACACUAUAUUAGUAACUAUGAACC	seedF1327	1327	0	0	0	0.00127793	0.000886761	0.00538278
50	GGGGUCUCUCACCUGGGGGUGGCGGGACGCAGUCAGUCAUGGAUGGGUCG	seedF1328	1328	0	0	0	0	0.00044338	0.00538278
50	GGUGGGAGGGGGAUAUUACCCGUCUCCUCUUUGAAAAUGGUAGGUUGCAU	seedF1329	1329	0	0	0	0.00212988	0.000886761	0.00538278
50	GGUGGGAGGUACAGACGCGCCAAACGACACUACAAGAAUGACAAGCUCCA	seedF1330	1330	0	0	0	0.00255586	0.00354704	0.00538278
50	GUCGGACCCUAUCACCCCUACAGUGGGACAGGGAGAGGCGGGGCUUAGUA	seedF1331	1331	0	0	0	0.00212988	0.00177352	0.00538278
50	UACAGGGAGGGGUAGGGAAGCUACAACUGGUAUCCUGUCGCACGUGCUAG	seedF1332	1332	0	0	0	0	0.00133014	0.00538278
50	UACCGGGAGGGCCAUGGGCAUAAAACUGUUAGCCACAAACUACCCGCUCG	seedF1333	1333	0	0	0	0.000425976	0	0.00538278
50	UACCUGAGGAGGGAGAGGUUACCAUUGUAAGACGCUGCUACACUUUGCUU	seedF1334	1334	0	0	0	0.0017039	0.0022169	0.00538278
50	UACUGGGUAGGGAAGGGCCAUAGUCAAUCUCCGCCUCGGAACGCAUAAGU	seedF1335	1335	0	0	0	0	0	0.00538278
50	UCGCAUGUAACACGCCCUACGGUGGGGACCUGGGGAGGGGAGGUUGCUCA	seedF1336	1336	0	0	0	0.000851952	0.00310366	0.00538278
50	UCGGAUACCGGGAUAAGGGCUUGGGCUAUUAUUCUCUCAAAUGAAGCUGA	seedF1337	1337	0	0	0	0.000425976	0.00177352	0.00538278
50	UGCCGGGAGGGUGGGUUAAGUCAGUACAAUCAGAGAUACCAAUUGACCCA	seedF1338	1338	0	0	0	0.000851952	0.00133014	0.00538278
50	AAAGUGGAGGCGGAGGUUACGGAGGCGGAGGUAACAGAAAAAUCUUGGUA	seedF1339	1339	0	0	0	0.00212988	0.00532056	0.00124218
47	AAGGUUUUCAUUGGUUCGGAGGUGGACGGAUGGAGGAUGGUGACCAG	seedF1340	1340	0	0	0	0.00468574	0.00532056	0.00041406
50	ACCUCGCUUUGUAAUGCAGGGAUGGAACGGCGGAAGGAUGGAAGGAGGGA	seedF1341	1341	0	0	0	0.00383378	0.00532056	0.00082812
50	ACGGAUAACCGGGAGGGAGGAGAAUACCAGCGAUAUACGGAUUAAUCACG	seedF1342	1342	0	0	0	0.00255586	0.00532056	0.00165624
50	ACUCUCAAAGAGUUGGAGCCCACCAAACUCAUUAGUACGGCUCACCGGUC	seedF1343	1343	0	0	0.000484722	0.00340781	0.00532056	0.00082812
50	AGCAUUUCAGGAAGACGGAUGGCGGAUGGACGGAGGUGGAGGCUGUUGCU	seedF1344	1344	0	0	0.000484722	0.00255586	0.00532056	0
50	CACAUGGACAAACCACACAAGGUUGGCAGGAGGCAGGAGGUGGAGGUUAU	seedF1345	1345	0	0	0	0.00468574	0.00532056	0.00289842
50	CAGUAGCGUGUACCUGCGAGCUAGUGGGUUGUGGAGGGUGGAGUACGAGU	seedF1346	1346	0	0	0	0.00255586	0.00532056	0
51	CCCCCCCCUGAGCCCUCUAGAAAUGGAGGAUGGAGGAUGGAUGGAGGAGGA	seedF1347	1347	0	0	0.000484722	0.00212988	0.00532056	0.00041406
50	GAAGACGCACGGCUGGCCGGAGGAAGGAGGUGGAGGAUACUAUUGUUCAU	seedF1348	1348	0	0	0	0.00511171	0.00532056	0.00165624
50	GACAUCAUCAAAAUGACUGGAGCCCGCGUUUCUCAGUGGAUCGGGAUGGG	seedF1349	1349	0	0	0	0.00511171	0.00532056	0.00248436
50	GACGUGAGGUGGUGGUGAAGUUGGGCGUUCCGGGAGGGCAUCGGGUUAGC	seedF1350	1350	0	0	0	0.00425976	0.00532056	0.0041406
50	GCCAACGACGGGGGAUGGCGGAUGGAGGCUGGAGGUGGUAUUCGCUUAGU	seedF1351	1351	0	0	0	0.00340781	0.00532056	0.00082812
50	GGAGGGAGGAAAUAUAAACGGCGCGAAUUUACACUGGUGCUCCAACGUUU	seedF1352	1352	0	0	0	0.00127793	0.00532056	0
50	GGAGGGUAGCUGGUGGACUAAUUGAAAGUUAACUGGGCUUUUGGGUAAUA	seedF1353	1353	0.000340552	0	0	0.00511171	0.00532056	0.00124218
50	GGAGGGUGGCACGAUGCUUAAAGUAUAAAGCCUACACAUAGUGCUUAUCC	seedF1354	1354	0	0	0	0.00383378	0.00532056	0.00165624
50	GGAUGGCGGAUGGAUGGUGGAGGGCAUUCUACUGGCUUUAUUUUUCCUAC	seedF1355	1355	0	0	0	0.00511171	0.00532056	0
50	GGCCUGGUAUAAGGCCCGGAGCCCACCAAACUCGUUAUUUGAGCAUAGAA	seedF1356	1356	0	0	0	0.00468574	0.00532056	0.00165624
50	GGCGACUAAUUGAAGAUUAAGGGCCCGAGGAGGGGAGGGUGGCGAGACCU	seedF1357	1357	0	0	0.000484722	0.00298183	0.00532056	0
50	GGCGGGAGUGGGGAUACUCCUGGGCCGUGGUAUGUGAAAGGGCAGUUGUG	seedF1358	1358	0	0	0	0.00425976	0.00532056	0.00455466
50	GGGAGGCGGGUGGUGAUGCCCCAGAUGCUCCCCUACUAAAACCCGUUUGG	seedF1359	1359	0	0	0	0.00340781	0.00532056	0.00041406
50	GGUAUCGGUGUUUAACUUGGAUGGAUGGAGGGCAUGGAUGGUGGAGGUAU	seedF1360	1360	0	0	0	0.00511171	0.00532056	0
50	GGUGGACCGGUGGAAGGAUGGAGGAGGUUUUCAUGAAGUGGGCAUGCGUU	seedF1361	1361	0	0	0	0.00383378	0.00532056	0.00165624
50	GGUGGGAGUGGAGAUAUGAUCCCCCCUAUGUGUAAAUAUUCGUUGCCAGA	seedF1362	1362	0	0	0	0.00383378	0.00532056	0.00496872
50	GGUGGGUGGACACGUACGCUAUUGAGCUACACGAUUGCAGCACGAUAUAA	seedF1363	1363	0	0	0	0.00383378	0.00532056	0.00124218
50	GGUGGGUUGGGGAUCCUCUCCAAACCGAAGCAUUAGUAAACUCUGUAAAG	seedF1364	1364	0	0	0	0.00340781	0.00532056	0
50	GGUUUGAGUUUGGUGGAUGGACUGGACGGACGGUGGAGGAGUUGUAAAUU	seedF1365	1365	0	0	0	0.00255586	0.00532056	0
50	GUCCGCAUUAUUAUGUGACUGGAGCCCACCAAGCUCUUAAUUAUGCCGUG	seedF1366	1366	0	0	0	0.00383378	0.00532056	0.00082812
50	UACUAACACUAAAGGGGGAGGAGGACGGAUGGUGGAGGACGUCUAUGACA	seedF1367	1367	0	0	0	0.00212988	0.00532056	0
50	UAGUAAACUGCCCGGAGGUGGAGGUAGGAGGCGGAGGCGUACGCUGACUU	seedF1368	1368	0	0	0.000484722	0.00298183	0.00532056	0
51	UAUGAAUUCAAGUUAAGGAAGUAGGAGGGGGAAGGAUGGUGGAGGCGAUUG	seedF1369	1369	0	0	0	0.00255586	0.00532056	0
50	UCCCGCAAUAAGUGUAUGGUGGAGGUGGAAGUUAGAUCGGAUGGCGGAGG	seedF1370	1370	0	0	0.000484722	0.0017039	0.00532056	0.00041406
50	UCGAGGGCGGUUGGAGGACGGAUGGCGGACGGAUCUAUGAUUGUUGUGUC	seedF1371	1371	0	0	0	0.00212988	0.00532056	0
50	UGCGAAGUAACCUAAAUCCCCGUCGGUGGUCGGAGGCGGAGGCUGGAGGU	seedF1372	1372	0	0	0.000484722	0.00511171	0.00532056	0.00331248
50	UGUACGGGUAGGCUAAGCGUUGGACGGAGGAAGGAUGGAUGGAGGCAUAU	seedF1373	1373	0	0	0	0.00468574	0.00532056	0
50	UUGGGUAUGGUGGGUUUGGGAAGCUACGACCGGAUAUGCCCCUCCCACCU	seedF1374	1374	0	0	0	0.00511171	0.00532056	0.00082812
49	ACCACAUGUACCGUUUAAUGGAGGGGGAGGUUGGAUGGAUGGACGGUGU	seedF1375	1375	0	0	0	0.00511171	0.00266028	0
50	ACCGAACUGUACCGGACGGAGGUGUGACGGGAUUGGGUCGGGUUGUAGGG	seedF1376	1376	0	0	0	0.00511171	0.0044338	0.00331248
50	AGAUAAACCUCAUAAAGACGUAUCGGGAGUGGGAAAUGGGUAACUGAUAG	seedF1377	1377	0	0	0	0.00511171	0.00310366	0.00331248
50	AGGAGGUGGAUGGAUGGUUGGAGGAAAAGUUAGAAUGGGGCAAUUAUCUA	seedF1378	1378	0	0	0	0.00511171	0.0022169	0
50	AUCGCUGGGAUUCGCGGUGGGCGGGCUAAUCGUGGCAUUAUUUAGCGGGU	seedF1379	1379	0	0	0	0.00511171	0.00399042	0.00082812
50	AUCUUGGAGUUAAAUACAUACCUUGGAGGUGGAAGGAUGGUGGAGGAUUG	seedF1380	1380	0	0	0	0.00511171	0.00399042	0.00165624
50	CAAUGAAUGUUACGUAGGAUGGCUGGAGGCGAUGGAGGAGGAGGUGUGUU	seedF1381	1381	0	0	0	0.00511171	0.00310366	0
50	CCAAUUACCAAACCUGUAACUUGGUGGAGCCCACCAAACUCAAUCGAACG	seedF1382	1382	0	0	0	0.00511171	0.00310366	0.00165624
50	CCAUGUACGGUGUUAUGUGAACCGAGCAUCGUGGAGCCCACCAAACUCGA	seedF1383	1383	0	0	0	0.00511171	0.00487718	0.00331248
50	CCCACAUUGUGACCAGGUGUGUGCCUUCUGAUAGCUGGUGGGAGGUGGGG	seedF1384	1384	0	0	0	0.00511171	0.00399042	0.00082812
50	CCGCCCCUGCUAAUAAAAGAAUGGGCCGUGGAGUCUACCAAACUCGUUUA	seedF1385	1385	0	0	0	0.00511171	0.00133014	0.00082812
51	CUGAGCUGUUAAAGUCGGUGGAGCCCACCAAGCUCAUGCAAAUACACAGAG	seedF1386	1386	0	0	0	0.00511171	0.00399042	0.0020703
50	CUUCUAUGAGACCAAGAAAUUUCGGAGGAGGAUGGAUGGAUGGAGGGUUA	seedF1387	1387	0	0	0	0.00511171	0.00487718	0.00041406
50	GACACAUGGUAGUGGAUAAAUCCGAGAGAGGAGGGGUGUAUGCUGGCGGG	seedF1388	1388	0	0	0	0.00511171	0.00354704	0.00041406
50	GACUGUGUUAUAGGUUGGGAGGCGGAAGGAGGCGGAUGGUCGUCAAUUAU	seedF1389	1389	0.000340552	0	0	0.00511171	0.0022169	0.00165624
50	GAGGAGGGACUGCGGCGGGAUGACGGCGCGAAGUAGGCAGGCGCUUUAGA	seedF1390	1390	0	0	0	0.00511171	0.00177352	0.00248436
50	GGAGGGAGAGGGGAUAAUUCUCCAGUUGCGUUUUGUGGUACAUCAUAGUU	seedF1391	1391	0	0	0	0.00511171	0.00044338	0.00041406
50	GGAGGGAGAGGGGAUCUCUCCGUUAGAAGACGUGUUGUGUGCCCUGCAAG	seedF1392	1392	0	0	0	0.00511171	0.00354704	0.00248436
50	GGAGGGAGGCGCGACGUCAUAAUAUUGAAGCCGCACGACAGAUAGCAAGA	seedF1393	1393	0	0	0	0.00511171	0.00354704	0.00496872
50	GGAGGGAGGGGUUUACUCCCCUAUACCGUAAACGACUUAGUUUGCUUUGA	seedF1394	1394	0	0	0	0.00511171	0.0022169	0
50	GGAGGGAGGUACACGAUCUUUUCGAUUAAUUCGACGUUCCAGUGAUCUAC	seedF1395	1395	0	0	0.000484722	0.00511171	0.00487718	0.00331248
50	GGAGGGCGGGGGACCUCCCGUGUGGUUGUAUUUAUUAGAAUUAGUUGGUC	seedF1396	1396	0	0	0	0.00511171	0.00487718	0.00496872
50	GGAGGGUGGAUUGAAACUGCGACGCAUGGUUAAAAAAUUACGGACGCUUC	seedF1397	1397	0	0	0	0.00511171	0.0044338	0.00248436
50	GGAGGUGGAGGUCGGCUGGUCGGAGGACGUGACGCAGCGACUGCAAAAGC	seedF1398	1398	0	0	0	0.00511171	0.00266028	0
50	GGCGGGAGUUGCGACGUUUUAUUAGGGGGAUUUCUCCAUACCGUACGGCG	seedF1399	1399	0	0	0	0.00511171	0.00354704	0.00165624
50	GGCGUGUCAUUUGCUAGAAUCGGAGGCGGAAGGAUUUGGUAUGGUGGAGG	seedF1400	1400	0.000340552	0	0	0.00511171	0.0044338	0.00165624
50	GGGUUGGUGGGAAGGGACCUUGACAGAACCUCCUAAUGUUGAAAACCUAC	seedF1401	1401	0	0	0	0.00511171	0.00354704	0
50	GGUGGGUGGACACGACAAUAUGUACGGCAAUAGGAGACGCUACUAACAGA	seedF1402	1402	0	0	0	0.00511171	0.000886761	0.0020703
50	GUCAACGUUUCUUCAGGCCAGUUAGGUGAAGGUAGGAGGGAAUUAUGAAU	seedF1403	1403	0	0	0	0.00511171	0.00266028	0
50	GUUAGCGAUGGCAUGGAGGAGGACGGAGGACGUGGAGGUACAGUAAAGAG	seedF1404	1404	0	0	0.000484722	0.00511171	0.00310366	0.00124218
50	UGUGAUUAAGGGGCGGAUGGCCGGAUGGAGGUGGAGGACUUUGCUCGAAU	seedF1405	1405	0	0	0.000484722	0.00511171	0.00310366	0
[truncated: 46 more columns]
