# Supplementary material for: The forkhead DNA-binding domain binds specific G2-rich RNA sequences
Source: Nucleic Acids Res. 2023 Nov 2;51(22):12367–80. doi: 10.1093/nar/gkad994 (PMC10711433; doi:10.1093/nar/gkad994)
Supplement: gkad994_Supplemental_Files [file gkad994_supplemental_files.zip › Supplementary_Table S3.xls]

## Sheet: DEseq2_LogFC
Supplementary table 3: DEGs in KGN cells knock down for FOXL2 and ORA analysis
hgnc_symbol	Row names	log2FoldChange	padj	description						114 DEGs overlapping the
FOXL2	ENSG00000183770	-1.85760187047193	1.51993771926009E-15	forkhead box L2 [Source:HGNC Symbol;Acc:HGNC:1092]						IRAK1		3381 genes (transcripts) having rG4 common to HeLa and HEK293T cells
NCEH1	ENSG00000144959	-1.48377723038666	0.0104088373861933	neutral cholesterol ester hydrolase 1 [Source:HGNC Symbol;Acc:HGNC:29260]						G3BP1		MSRB1
SKI	ENSG00000157933	-1.27445202226321	0.000405130815287528	SKI proto-oncogene [Source:HGNC Symbol;Acc:HGNC:10896]						KIRREL1		DPM2		Over-representation analysis (ORA)
ZBTB10	ENSG00000205189	-1.132411862848	0.00121574604580392	zinc finger and BTB domain containing 10 [Source:HGNC Symbol;Acc:HGNC:30953]						OAZ2		PNMA1		Reactome 2022
SYTL4	ENSG00000102362	-1.12752654098092	0.000159314254865467	synaptotagmin like 4 [Source:HGNC Symbol;Acc:HGNC:15588]						EIF4G3		KRTCAP2		Term	Overlap	P-value	Adjusted P-value	Genes
RBPMS2	ENSG00000166831	-1.11057968125187	0.00211879827784634	RNA binding protein, mRNA processing factor 2 [Source:HGNC Symbol;Acc:HGNC:19098]						BCLAF1		SLMAP		Cellular Responses To Stress R-HSA-2262752	15/722	1.5057148227210898E-5	0.006493274717466236	KLHDC3;GSK3B;SRXN1;UBE2D2;STAT3;DYNLL2;NCOR2;SERP1;MYC;CREB3L2;HYOU1;VHL;LAMTOR1;AJUBA;MAP4K4
RNF182	ENSG00000180537	-1.03931187510344	3.49047751015509E-07	ring finger protein 182 [Source:HGNC Symbol;Acc:HGNC:28522]						NCOR2		SAMD4A		Gene Expression (Transcription) R-HSA-74160	21/1449	6.317728232676414E-5	0.014509715841046829	SMARCE1;MDC1;GSK3B;BRF2;SSRP1;RPRD2;HIPK1;SMARCA2;NCOR2;NUAK1;IRAK1;MYC;UBTF;WDR5;PIP4K2A;ELOA;LAMTOR1;ZNF324;CALM1;SRSF11;NELFE
	ENSG00000250644	-1.03432547409846	0.0000475037869048157	novel protein						GRB2		FAM219A		RNA Polymerase II Transcription R-HSA-73857	19/1312	1.4995939279123185E-4	0.02066440432663175	SMARCE1;MDC1;GSK3B;SSRP1;RPRD2;HIPK1;SMARCA2;NCOR2;NUAK1;IRAK1;MYC;WDR5;PIP4K2A;ELOA;LAMTOR1;ZNF324;CALM1;SRSF11;NELFE
ALX4	ENSG00000052850	-0.954547056341046	0.0104372682200829	ALX homeobox 4 [Source:HGNC Symbol;Acc:HGNC:450]						NELFE		BTG2		FCGR3A-mediated Phagocytosis R-HSA-9664422	4/60	3.8175144440305905E-4	0.03314192169344456	MYO10;MYH9;GRB2;ARPC5
	ENSG00000213073	-0.896024735316101	0.0155895773618653	calcium binding protein P22 (CHP) pseudogene						HYOU1		ATF6B		Generic Transcription Pathway R-HSA-212436	17/1190	4.065482692588877E-4	0.03314192169344456	SMARCE1;MDC1;GSK3B;SSRP1;HIPK1;SMARCA2;NCOR2;NUAK1;IRAK1;MYC;WDR5;PIP4K2A;ELOA;LAMTOR1;ZNF324;CALM1;NELFE
HSD17B11	ENSG00000198189	-0.870083593143018	2.13598741965389E-06	hydroxysteroid 17-beta dehydrogenase 11 [Source:HGNC Symbol;Acc:HGNC:22960]						KIAA0100		TUT1		Regulation Of Actin Dynamics For Phagocytic Cup Formation R-HSA-2029482	4/62	4.329133457779406E-4	0.03314192169344456	MYO10;MYH9;GRB2;ARPC5
MCFD2	ENSG00000180398	-0.827712505994007	3.19280352383917E-27	multiple coagulation factor deficiency 2, ER cargo receptor complex subunit [Source:HGNC Symbol;Acc:HGNC:18451]						SRSF11		H2AZ2		TP53 Regulates Transcription Of DNA Repair Genes R-HSA-6796648	4/62	4.329133457779406E-4	0.03314192169344456	MDC1;ELOA;SSRP1;NELFE
BCL9	ENSG00000116128	-0.818242169086832	0.0337883211235492	BCL9 transcription coactivator [Source:HGNC Symbol;Acc:HGNC:1008]						CDCA4		VPS4A		Cell Cycle, Mitotic R-HSA-69278	10/523	8.217672923507921E-4	0.04275314728129136	GSK3B;WEE1;NUMA1;MYC;MCM3;CCP110;CSNK1E;TNPO1;AJUBA;DYNLL2
LMBRD2	ENSG00000164187	-0.812126631244649	0.000159314254865467	LMBR1 domain containing 2 [Source:HGNC Symbol;Acc:HGNC:25287]						ARL2BP		LOC554206
CRLF3	ENSG00000176390	-0.787934069824032	0.0113184472061002	cytokine receptor like factor 3 [Source:HGNC Symbol;Acc:HGNC:17177]						STK40		AEN		Bioplanet
C1orf174	ENSG00000198912	-0.784603893154771	0.00239490723990328	chromosome 1 open reading frame 174 [Source:HGNC Symbol;Acc:HGNC:27915]						ANKRD52		IRAK1		Term	Overlap	P-value	Adjusted P-value	Genes
RPS6KB1	ENSG00000108443	-0.783327124578403	0.00287023800419536	ribosomal protein S6 kinase B1 [Source:HGNC Symbol;Acc:HGNC:10436]						NUAK1		ZNF646		BDNF signaling pathway	9/261	1.8802384074273823E-5	0.01037891600899915	NUAK1;NUMA1;MYC;HMGB3;MYH9;HYOU1;PTPRK;ADD3;FGF2
EFR3A	ENSG00000132294	-0.779672642746953	6.24169971137361E-14	EFR3 homolog A [Source:HGNC Symbol;Acc:HGNC:28970]						SSRP1		RAB1B		Bioactive peptide-induced signaling pathway	4/41	8.616056860870885E-5	0.02312371817240188	STAT3;GNB1;GRB2;CALM1
LINC00942	ENSG00000249628	-0.758438319641525	0.00429618291206299	long intergenic non-protein coding RNA 942 [Source:HGNC Symbol;Acc:HGNC:48636]						PDAP1		CHD8		Myc active pathway	5/85	1.2567238137174935E-4	0.02312371817240188	MYC;NCL;UBTF;PTMA;PFKM
NCOA2	ENSG00000140396	-0.756555299270051	0.0000047712708056702	nuclear receptor coactivator 2 [Source:HGNC Symbol;Acc:HGNC:7669]						ZNF324		HOMEZ		Interleukin-5 signaling pathway	4/49	1.7405214664269702E-4	0.02401919623669219	GSK3B;MYC;STAT3;GRB2
HYOU1	ENSG00000149428	-0.750246734796357	8.47869802863996E-07	hypoxia up-regulated 1 [Source:HGNC Symbol;Acc:HGNC:16931]						TOR1AIP1		MSL1		NFAT involvement in hypertrophy of the heart	4/69	6.506805133263407E-4	0.04754160819000383	GSK3B;GRB2;CALM1;FGF2
ZBED6	ENSG00000257315	-0.742888611514005	2.36625931261671E-07	zinc finger BED-type containing 6 [Source:HGNC Symbol;Acc:HGNC:33273]						RABGEF1		DDB1		Interleukin-6 signaling pathway	4/71	7.249571843175345E-4	0.04754160819000383	GSK3B;MYC;STAT3;GRB2
BRF2	ENSG00000104221	-0.740669236855555	0.00204256848755555	BRF2 RNA polymerase III transcription initiation factor subunit [Source:HGNC Symbol;Acc:HGNC:17298]						SERP1		SCAF8		Signaling by FGFR in disease	5/128	8.349819917382019E-4	0.04754160819000383	GSK3B;STAT3;GRB2;CALM1;FGF2
FBXO9	ENSG00000112146	-0.738244337989764	0.00305502294881788	F-box protein 9 [Source:HGNC Symbol;Acc:HGNC:13588]						TM9SF4		CCNI		Prolactin activation of MAPK signaling	4/75	8.911764320624551E-4	0.04754160819000383	GSK3B;MYC;STAT3;GRB2
EBF2	ENSG00000221818	-0.727455758095317	0.00429618291206299	EBF transcription factor 2 [Source:HGNC Symbol;Acc:HGNC:19090]						HNRNPK		HIC2
ALDH1A3	ENSG00000184254	-0.725889874121215	0.0351410262737264	aldehyde dehydrogenase 1 family member A3 [Source:HGNC Symbol;Acc:HGNC:409]						ZBTB47		ZBTB12
TMX3	ENSG00000166479	-0.724781786161675	4.96508914220931E-10	thioredoxin related transmembrane protein 3 [Source:HGNC Symbol;Acc:HGNC:24718]						ERH		COL4A5		Wiki Pathway 2021
CFDP1	ENSG00000153774	-0.715203214384119	0.0000781654282680502	craniofacial development protein 1 [Source:HGNC Symbol;Acc:HGNC:1873]						CSRNP1		PARN		Term	Overlap	P-value	Adjusted P-value	Genes
	ENSG00000272410	-0.707074817014089	0.00163027133848287	novel protein						MYC		CYTH1		VEGFA-VEGFR2 Signaling Pathway WP3888	11/432	3.678021758231065E-5	0.00637787887868848	GSK3B;ADAMTS1;NCL;STAT3;ELOA;ARNT;MYH9;GRB2;HYOU1;SMARCA2;PTMA
HMG20A	ENSG00000140382	-0.70666324916356	0.0277728006872406	high mobility group 20A [Source:HGNC Symbol;Acc:HGNC:5001]						GSK3B		CCDC97		Melatonin metabolism and effects WP3298	4/37	5.71859555725892E-5	0.00637787887868848	GSK3B;IRAK1;CSNK1E;CALM1
MAMDC2	ENSG00000165072	-0.689727962645024	0.00715285932528997	MAM domain containing 2 [Source:HGNC Symbol;Acc:HGNC:23673]						TSPAN14		CCDC28B		IL-5 signaling pathway WP127	4/40	7.809647606557321E-5	0.00637787887868848	GSK3B;MYC;STAT3;GRB2
IFT46	ENSG00000118096	-0.68732410678252	0.026548210004746	intraflagellar transport 46 [Source:HGNC Symbol;Acc:HGNC:26146]						IRF2BPL		EPN2		EGFR Tyrosine Kinase Inhibitor Resistance WP4806	5/84	1.1881560838158047E-4	0.0072774560133718035	GSK3B;MYC;STAT3;GRB2;FGF2
FAM217B	ENSG00000196227	-0.673159020235537	0.00279548103017304	family with sequence similarity 217 member B [Source:HGNC Symbol;Acc:HGNC:16170]						WEE1		STK16		Wnt Signaling Pathway WP363	4/52	2.1949231785735757E-4	0.01075512357501052	GSK3B;BCL9;MYC;CSNK1E
DPY19L3	ENSG00000178904	-0.672136636830554	0.0480711715976124	dpy-19 like C-mannosyltransferase 3 [Source:HGNC Symbol;Acc:HGNC:27120]						MDC1		AGPAT1		Notch Signaling Pathway Netpath WP61	4/61	4.067582100663464E-4	0.012528940021002898	NCOR2;GSK3B;MYC;STAT3
APBA1	ENSG00000107282	-0.67104877055627	0.00204550829651796	amyloid beta precursor protein binding family A member 1 [Source:HGNC Symbol;Acc:HGNC:578]						HNRNPD		THRAP3		Endometrial cancer WP4155	4/63	4.602467762817391E-4	0.012528940021002898	GSK3B;MYC;GRB2;FGF2
	ENSG00000232098	-0.667017089302471	0.0189042722335392	novel transcript						CSNK1E		TOB2		RAC1/PAK1/p38/MMP2 Pathway WP3303	4/68	6.156431587140632E-4	0.015083257388494548	TNIP2;MYC;STAT3;GRB2
FAM3C2	ENSG00000174028	-0.659277653222985	0.0143053682488309	family with sequence similarity 3 member C2 (pseudogene) [Source:HGNC Symbol;Acc:HGNC:34501]						VKORC1L1		ING3		Prolactin Signaling Pathway WP2037	4/76	9.365907902181011E-4	0.02086043123667589	GSK3B;MYC;STAT3;GRB2
CUEDC1	ENSG00000180891	-0.649272978901575	7.97051544852057E-07	CUE domain containing 1 [Source:HGNC Symbol;Acc:HGNC:31350]						ELOA		PDLIM2		MicroRNAs in cardiomyocyte hypertrophy WP1544	4/84	0.0013602799546126583	0.023095423404037505	GSK3B;STAT3;CALM1;FGF2
SH3RF1	ENSG00000154447	-0.63756420505039	0.00130894752215807	SH3 domain containing ring finger 1 [Source:HGNC Symbol;Acc:HGNC:17650]						CCNJ		MAP3K3		Pathways in clear cell renal cell carcinoma WP4018	4/85	0.0014212484977278058	0.023095423404037505	STAT3;ARNT;VHL;PFKM
AKIRIN1	ENSG00000174574	-0.63300320943449	2.28616613169366E-08	akirin 1 [Source:HGNC Symbol;Acc:HGNC:25744]						KLHDC3		GSTCD		Retinoblastoma gene in cancer WP2446	4/87	0.001548860554066989	0.023095423404037505	WEE1;MYC;MCM3;SMARCA2
MRPL53	ENSG00000204822	-0.628330045323052	0.0000397251728124369	mitochondrial ribosomal protein L53 [Source:HGNC Symbol;Acc:HGNC:16684]						PIP4K2A		COPS7A		Androgen receptor signaling pathway WP138	4/90	0.0017549225342528099	0.023095423404037505	NCOR2;SMARCE1;GSK3B;STAT3
ARNT	ENSG00000143437	-0.622729589241307	6.59162681575724E-06	aryl hydrocarbon receptor nuclear translocator [Source:HGNC Symbol;Acc:HGNC:700]						TNPO1		MAX		Hepatitis B infection WP4666	5/152	0.001792627245904303	0.023095423404037505	IRAK1;MYC;CREB3L2;STAT3;GRB2
RAP2B	ENSG00000181467	-0.617025633772448	0.00177797924781968	RAP2B, member of RAS oncogene family [Source:HGNC Symbol;Acc:HGNC:9862]						NFE2L1		TNS3		IL-6 signaling pathway WP364	3/43	0.0018853406860438778	0.023095423404037505	GSK3B;STAT3;GRB2
MTX3	ENSG00000177034	-0.60838148150407	0.00710421384113721	metaxin 3 [Source:HGNC Symbol;Acc:HGNC:24812]						CMTM4		IGSF3		LncRNA involvement in canonical Wnt signaling and colorectal cancer WP4258	4/94	0.0020582777277454657	0.024013240157030432	GSK3B;HNRNPK;MYC;CSNK1E
SIGLEC15	ENSG00000197046	-0.599624661382481	0.0472459655849904	sialic acid binding Ig like lectin 15 [Source:HGNC Symbol;Acc:HGNC:27596]						NCL		LONP1		Thermogenesis WP4321	4/108	0.0034036691490103104	0.03474578922948025	SMARCE1;CREB3L2;GRB2;SMARCA2
SIRPA	ENSG00000198053	-0.593431108738421	0.0000537069763660265	signal regulatory protein alpha [Source:HGNC Symbol;Acc:HGNC:9662]						RGL2		IPO9		Gastrin signaling pathway WP4659	4/114	0.004129193518676122	0.03758245732198981	GSK3B;MYC;STAT3;GRB2
ABAT	ENSG00000183044	-0.590422689599033	0.046241379577502	4-aminobutyrate aminotransferase [Source:HGNC Symbol;Acc:HGNC:23]						CNIH4		C4orf3		ESC Pluripotency Pathways WP3931	4/116	0.004392529706645696	0.03843463493314984	GSK3B;STAT3;GRB2;FGF2
ADD3	ENSG00000148700	-0.589853518167812	2.02131972067707E-10	adducin 3 [Source:HGNC Symbol;Acc:HGNC:245]						PSKH1		SRPK1		Cell cycle WP179	4/120	0.004952731441949352	0.040447306775919706	GSK3B;WEE1;MYC;MCM3
APOLD1	ENSG00000178878	-0.57888579649224	0.0291941325889563	apolipoprotein L domain containing 1 [Source:HGNC Symbol;Acc:HGNC:25268]						ZBED4		RRP7A		Ciliary landscape WP4352	5/216	0.007959657986641205	0.04875290516817738	WEE1;UBE2D2;MCM3;CALM1;DYNLL2
VOPP1	ENSG00000154978	-0.572270998058423	3.62911296073837E-06	VOPP1 WW domain binding protein [Source:HGNC Symbol;Acc:HGNC:34518]						TMEM123		MED13L
BZW1	ENSG00000082153	-0.566071639419718	0.0000192459104000789	basic leucine zipper and W2 domains 1 [Source:HGNC Symbol;Acc:HGNC:18380]						OSBP2		SNX33		GO BP
CCP110	ENSG00000103540	-0.565661214552326	0.000405130815287528	centriolar coiled-coil protein 110 [Source:HGNC Symbol;Acc:HGNC:24342]						C16orf87		TEAD1		Term	Overlap	P-value	Adjusted P-value	Genes
FAM13B	ENSG00000031003	-0.562488219578506	0.000405130815287528	family with sequence similarity 13 member B [Source:HGNC Symbol;Acc:HGNC:1335]						AJUBA		UBA1		positive regulation of transcription, DNA-templated (GO:0045893)	19/1183	3.7979743989930986E-5	0.03913482061034	MED1;CSRNP1;CDCA4;STAT3;ARNT;FGF2;SMARCA2;IRF2BPL;BCL9;BCLAF1;LBH;TNIP2;MYC;CREB3L2;HNRNPD;UBTF;VHL;PFKM;ZBED4
C16orf87	ENSG00000155330	-0.559964184494433	0.0143053682488309	chromosome 16 open reading frame 87 [Source:HGNC Symbol;Acc:HGNC:33754]						SNX12		C20orf27		regulation of phosphoprotein phosphatase activity (GO:0043666)	4/38	6.363385465095936E-5	0.03913482061034	GSK3B;NUAK1;PPP6R1;CALM1
SLFN11	ENSG00000172716	-0.552918818774958	0.0000807994500837765	schlafen family member 11 [Source:HGNC Symbol;Acc:HGNC:26633]						OIP5-AS1		MAPKAPK2		positive regulation of organelle assembly (GO:1902117)	4/46	1.3582729647386958E-4	0.04843025205134367	NUMA1;G3BP1;CCP110;PIP4K2A
TMED7-TICAM2	ENSG00000251201	-0.54892166544851	0.0110541355514493	TMED7-TICAM2 readthrough [Source:HGNC Symbol;Acc:HGNC:33945]						GNB1		NMNAT1		Ras protein signal transduction (GO:0007265)	6/142	1.6381891563642102E-4	0.04843025205134367	RAP2B;G3BP1;GNB1;GRB2;FGF2;RGL2
LRRFIP1	ENSG00000124831	-0.54779154500167	1.52764688602086E-13	LRR binding FLII interacting protein 1 [Source:HGNC Symbol;Acc:HGNC:6702]						IGF2R		LHFPL2		mitotic cell cycle phase transition (GO:0044772)	7/209	1.96870943298145E-4	0.04843025205134367	WEE1;CCNJ;MYC;CCP110;CSNK1E;ZNF324;AJUBA
ZNF324	ENSG00000083812	-0.547738786119022	0.0352441487859715	zinc finger protein 324 [Source:HGNC Symbol;Acc:HGNC:14096]						UBTF		UFSP1
ARPC5	ENSG00000162704	-0.542120845223911	6.24169971137361E-14	actin related protein 2/3 complex subunit 5 [Source:HGNC Symbol;Acc:HGNC:708]						CCP110		DHRS11
CTSC	ENSG00000109861	-0.530958167131195	8.04003472825074E-06	cathepsin C [Source:HGNC Symbol;Acc:HGNC:2528]						LBH		DIP2A
TGFBR2	ENSG00000163513	-0.529863135510511	3.35060414986761E-07	transforming growth factor beta receptor 2 [Source:HGNC Symbol;Acc:HGNC:11773]						CALM1		CCDC34
ZBED1	ENSG00000214717	-0.529498807349375	0.00431168627849591	zinc finger BED-type containing 1 [Source:HGNC Symbol;Acc:HGNC:447]						FAM13B		TAOK3
SOAT1	ENSG00000057252	-0.52817043784446	0.022264375896098	sterol O-acyltransferase 1 [Source:HGNC Symbol;Acc:HGNC:11177]						ADD3		SLC12A4
PPP6R1	ENSG00000105063	-0.527628097793735	0.0146522197263534	protein phosphatase 6 regulatory subunit 1 [Source:HGNC Symbol;Acc:HGNC:29195]						TIA1		CDC25B
NMT2	ENSG00000152465	-0.525545004706139	0.00223814013952677	N-myristoyltransferase 2 [Source:HGNC Symbol;Acc:HGNC:7858]						HMGB3		TMEM19
NT5E	ENSG00000135318	-0.518522172924944	3.4327854136613E-08	5'-nucleotidase ecto [Source:HGNC Symbol;Acc:HGNC:8021]						TSPAN3		MCPH1-DT
BZW1P2	ENSG00000198406	-0.516672215317471	0.00890712896108637	basic leucine zipper and W2 domains 1 pseudogene 2 [Source:HGNC Symbol;Acc:HGNC:33954]						TCAF1		WDR89
DCAF12	ENSG00000198876	-0.51533952937927	0.000581688308333163	DDB1 and CUL4 associated factor 12 [Source:HGNC Symbol;Acc:HGNC:19911]						ARNT		EIF4G3
ADAMTS1	ENSG00000154734	-0.514013604470792	0.00890712896108637	ADAM metallopeptidase with thrombospondin type 1 motif 1 [Source:HGNC Symbol;Acc:HGNC:217]						DCAF12		LOC100129917
C15orf41	ENSG00000186073	-0.510537776089602	0.0290822356165718	chromosome 15 open reading frame 41 [Source:HGNC Symbol;Acc:HGNC:26929]						MYH9		GRPEL1
FAM120AOS	ENSG00000188938	-0.509658451862999	0.0000807994500837765	family with sequence similarity 120A opposite strand [Source:HGNC Symbol;Acc:HGNC:23389]						PPP6R1		BAZ1B
POGLUT2	ENSG00000134901	-0.50043547367164	0.00505076775617559	protein O-glucosyltransferase 2 [Source:HGNC Symbol;Acc:HGNC:19350]						BCL9		RELT
OSR1	ENSG00000143867	-0.496710584258656	0.000941892628988836	odd-skipped related transcription factor 1 [Source:HGNC Symbol;Acc:HGNC:8111]						STIM1		LMNB2
HMGB3	ENSG00000029993	-0.495678122240622	0.00109972317293743	high mobility group box 3 [Source:HGNC Symbol;Acc:HGNC:5004]						NACC2		VKORC1
PIP4K2A	ENSG00000150867	-0.492491216672594	0.0487206270352552	phosphatidylinositol-5-phosphate 4-kinase type 2 alpha [Source:HGNC Symbol;Acc:HGNC:8997]						MYO10		SLC25A46
WDR5	ENSG00000196363	-0.490318863934233	0.00165481058994755	WD repeat domain 5 [Source:HGNC Symbol;Acc:HGNC:12757]						EPB41L1		FOXK2
KIAA0100	ENSG00000007202	-0.486702501425068	0.000184440983398285	KIAA0100 [Source:HGNC Symbol;Acc:HGNC:28960]						ARPC5		EED
TRIM22	ENSG00000132274	-0.485974792206047	0.0172129203367976	tripartite motif containing 22 [Source:HGNC Symbol;Acc:HGNC:16379]						MCM3		COL1A1
CAPN5	ENSG00000149260	-0.484339839911981	7.64649303822968E-06	calpain 5 [Source:HGNC Symbol;Acc:HGNC:1482]						DYNLL2		GTPBP1
JOSD1	ENSG00000100221	-0.483448859784033	0.000257963799292371	Josephin domain containing 1 [Source:HGNC Symbol;Acc:HGNC:28953]						STAT3		DGUOK
PABPC1	ENSG00000070756	-0.482399227957709	0.00356468113033927	poly(A) binding protein cytoplasmic 1 [Source:HGNC Symbol;Acc:HGNC:8554]						TMEM9B		RBM17
CD55	ENSG00000196352	-0.48209607321562	0.00382709058442614	CD55 molecule (Cromer blood group) [Source:HGNC Symbol;Acc:HGNC:2665]						PFKM		ZNF212
ACOX1	ENSG00000161533	-0.479977921416966	0.0214425060661596	acyl-CoA oxidase 1 [Source:HGNC Symbol;Acc:HGNC:119]						JOSD1		ACBD3
JADE2	ENSG00000043143	-0.479782318009163	0.01230087598074	jade family PHD finger 2 [Source:HGNC Symbol;Acc:HGNC:22984]						SOAT1		PRDM2
RPL7L1	ENSG00000146223	-0.468911356730855	0.0319541654174727	ribosomal protein L7 like 1 [Source:HGNC Symbol;Acc:HGNC:21370]						TNFRSF12A		PDCD4
APIP	ENSG00000149089	-0.467023916727191	0.0288756327598303	APAF1 interacting protein [Source:HGNC Symbol;Acc:HGNC:17581]						HEG1		SUPT4H1
ADAM19	ENSG00000135074	-0.464214550536277	0.0117127550968679	ADAM metallopeptidase domain 19 [Source:HGNC Symbol;Acc:HGNC:197]						RAP2B		TRAF5
TBX2	ENSG00000121068	-0.463203073736467	0.0289788280698498	T-box transcription factor 2 [Source:HGNC Symbol;Acc:HGNC:11597]						RPRD2		CIAO1
TNIP2	ENSG00000168884	-0.463124586331521	0.00401521252209553	TNFAIP3 interacting protein 2 [Source:HGNC Symbol;Acc:HGNC:19118]						PTPRK		RAPGEF6
LAMTOR1	ENSG00000149357	-0.46031337802186	0.00683049032005636	late endosomal/lysosomal adaptor, MAPK and MTOR activator 1 [Source:HGNC Symbol;Acc:HGNC:26068]						CREB3L2		SHROOM1
CRNKL1	ENSG00000101343	-0.459890479301484	0.00819931123230639	crooked neck pre-mRNA splicing factor 1 [Source:HGNC Symbol;Acc:HGNC:15762]						PTMA		LTBP4
PI4KB	ENSG00000143393	-0.45759643202723	0.00345360378084251	phosphatidylinositol 4-kinase beta [Source:HGNC Symbol;Acc:HGNC:8984]						ZDHHC18		RBM10
PIR	ENSG00000087842	-0.455768295826346	0.046241379577502	pirin [Source:HGNC Symbol;Acc:HGNC:30048]						SRXN1		ARHGEF9
SNHG12	ENSG00000197989	-0.454998336494054	0.00142942993185247	small nucleolar RNA host gene 12 [Source:HGNC Symbol;Acc:HGNC:30062]						ADAMTS1		SIRT6
TTLL7	ENSG00000137941	-0.454961989639096	0.00694968299347929	tubulin tyrosine ligase like 7 [Source:HGNC Symbol;Acc:HGNC:26242]						KIAA1671		FAM98A
BNIP3L	ENSG00000104765	-0.454604488275965	0.000175759456363014	BCL2 interacting protein 3 like [Source:HGNC Symbol;Acc:HGNC:1085]						FGF2		EXOC3
ARFRP1	ENSG00000101246	-0.453513018994959	0.00142743585427829	ADP ribosylation factor related protein 1 [Source:HGNC Symbol;Acc:HGNC:662]						MED1		RAD23B
SMARCE1	ENSG00000073584	-0.449401586857871	0.0304826518463101	SWI/SNF related, matrix associated, actin dependent regulator of chromatin, subfamily e, member 1 [Source:HGNC Symbol;Acc:HGNC:11109]						LAMTOR1		STK17A
DNAJB4	ENSG00000162616	-0.44845063944783	0.00580457402853993	DnaJ heat shock protein family (Hsp40) member B4 [Source:HGNC Symbol;Acc:HGNC:14886]						TNIP2		ABR
FNIP2	ENSG00000052795	-0.447154237293044	0.0463286164355081	folliculin interacting protein 2 [Source:HGNC Symbol;Acc:HGNC:29280]						UBE4B		NCOR2
YTHDF3	ENSG00000185728	-0.446861621986544	0.0028051526253952	YTH N6-methyladenosine RNA binding protein 3 [Source:HGNC Symbol;Acc:HGNC:26465]						WDR5		CNPY4
RABGEF1	ENSG00000154710	-0.446408905083513	0.0114507934688255	RAB guanine nucleotide exchange factor 1 [Source:HGNC Symbol;Acc:HGNC:17676]						RNF40		C2CD3
ANXA7	ENSG00000138279	-0.445015930067075	0.00305502294881788	annexin A7 [Source:HGNC Symbol;Acc:HGNC:545]						FAM217B		CHRAC1
TXNIP	ENSG00000265972	-0.442591798828968	0.00401521252209553	thioredoxin interacting protein [Source:HGNC Symbol;Acc:HGNC:16952]						LYSMD1		NAT8L
RNF20	ENSG00000155827	-0.441698056212314	0.000287842069735789	ring finger protein 20 [Source:HGNC Symbol;Acc:HGNC:10062]						SMARCA2		CCNY
DCAF4	ENSG00000119599	-0.437234957622276	0.0180442824408103	DDB1 and CUL4 associated factor 4 [Source:HGNC Symbol;Acc:HGNC:20229]						BRF2		TIAL1
LBH	ENSG00000213626	-0.434141266350588	0.0332611389761961	LBH regulator of WNT signaling pathway [Source:HGNC Symbol;Acc:HGNC:29532]						NUMA1		FOXM1
KIAA1549	ENSG00000122778	-0.433462172247961	0.00585310963251399	KIAA1549 [Source:HGNC Symbol;Acc:HGNC:22219]						MAP4K4		SMUG1
MAPK1	ENSG00000100030	-0.42735183861781	5.71102401674138E-06	mitogen-activated protein kinase 1 [Source:HGNC Symbol;Acc:HGNC:6871]						UBE2D2		PSMG4
TIA1	ENSG00000116001	-0.427045145364248	0.00162463602771446	TIA1 cytotoxic granule associated RNA binding protein [Source:HGNC Symbol;Acc:HGNC:11802]						SMARCE1		EMC1
NID2	ENSG00000087303	-0.423002480144483	0.0187921900471212	nidogen 2 [Source:HGNC Symbol;Acc:HGNC:13389]						HIPK1		ING5
PAQR4	ENSG00000162073	-0.421805573476271	0.0166803908226339	progestin and adipoQ receptor family member 4 [Source:HGNC Symbol;Acc:HGNC:26386]						CLN3		NRARP
ZHX1	ENSG00000165156	-0.419942201129913	0.0290822356165718	zinc fingers and homeoboxes 1 [Source:HGNC Symbol;Acc:HGNC:12871]						MRPL53		PPP1R3D
G3BP1	ENSG00000145907	-0.417703539788636	0.00161536907644303	G3BP stress granule assembly factor 1 [Source:HGNC Symbol;Acc:HGNC:30292]						VHL		GRB2
MIA3	ENSG00000154305	-0.413577994439152	0.00185376575600543	MIA SH3 domain ER export factor 3 [Source:HGNC Symbol;Acc:HGNC:24008]								ATXN7L3B
SSBP4	ENSG00000130511	-0.410122362165763	0.0173223922988275	single stranded DNA binding protein 4 [Source:HGNC Symbol;Acc:HGNC:15676]								HSPD1
TOR1AIP1	ENSG00000143337	-0.408737396957852	0.0111447373774945	torsin 1A interacting protein 1 [Source:HGNC Symbol;Acc:HGNC:29456]								LCOR
PTK2	ENSG00000169398	-0.408421791555626	0.000184440983398285	protein tyrosine kinase 2 [Source:HGNC Symbol;Acc:HGNC:9611]								NTHL1
STIM1	ENSG00000167323	-0.40799318078013	0.00134945959878079	stromal interaction molecule 1 [Source:HGNC Symbol;Acc:HGNC:11386]								TMPO-AS1
PPIL4	ENSG00000131013	-0.407644602936869	0.032642357134069	peptidylprolyl isomerase like 4 [Source:HGNC Symbol;Acc:HGNC:15702]								ADH5
MED1	ENSG00000125686	-0.404954825243187	0.0000162551471471861	mediator complex subunit 1 [Source:HGNC Symbol;Acc:HGNC:9234]								DESI1
PIMREG	ENSG00000129195	-0.399903048654541	0.0152493754170276	PICALM interacting mitotic regulator [Source:HGNC Symbol;Acc:HGNC:25483]								MARF1
WSB1	ENSG00000109046	-0.399880869239043	0.0177314806340525	WD repeat and SOCS box containing 1 [Source:HGNC Symbol;Acc:HGNC:19221]								CDIPT
HNRNPK	ENSG00000165119	-0.398488691477529	0.000072706154991354	heterogeneous nuclear ribonucleoprotein K [Source:HGNC Symbol;Acc:HGNC:5044]								TUBB
NCAM1	ENSG00000149294	-0.39719875802569	0.0180751592426701	neural cell adhesion molecule 1 [Source:HGNC Symbol;Acc:HGNC:7656]								WBP4
PLXNA3	ENSG00000130827	-0.397107142182837	0.0117922450289072	plexin A3 [Source:HGNC Symbol;Acc:HGNC:9101]								PLXNA1
CEP63	ENSG00000182923	-0.394880807100898	0.0228647212478091	centrosomal protein 63 [Source:HGNC Symbol;Acc:HGNC:25815]								TOR3A
MDC1	ENSG00000137337	-0.392804705004385	0.0264417817936726	mediator of DNA damage checkpoint 1 [Source:HGNC Symbol;Acc:HGNC:21163]								KIAA0100
UBE2E3	ENSG00000170035	-0.391500689243837	0.00477146354790295	ubiquitin conjugating enzyme E2 E3 [Source:HGNC Symbol;Acc:HGNC:12479]								HS2ST1
ABCE1	ENSG00000164163	-0.391430805277588	0.0169010940597388	ATP binding cassette subfamily E member 1 [Source:HGNC Symbol;Acc:HGNC:69]								CRELD2
TSPAN14	ENSG00000108219	-0.390884692074531	0.0154026192071974	tetraspanin 14 [Source:HGNC Symbol;Acc:HGNC:23303]								CBLL1
STOM	ENSG00000148175	-0.390533911257677	0.0315462609984065	stomatin [Source:HGNC Symbol;Acc:HGNC:3383]								SETDB1
SBDSP1	ENSG00000225648	-0.388343963124712	0.0351410262737264	SBDS pseudogene 1 [Source:HGNC Symbol;Acc:HGNC:21646]								GCLM
MYO10	ENSG00000145555	-0.387624331391943	0.0191682924374042	myosin X [Source:HGNC Symbol;Acc:HGNC:7593]								TONSL
APPL2	ENSG00000136044	-0.386355474245765	0.000784740499544193	adaptor protein, phosphotyrosine interacting with PH domain and leucine zipper 2 [Source:HGNC Symbol;Acc:HGNC:18242]								SRSF11
C11orf58	ENSG00000110696	-0.381295650279107	0.0237843053344135	chromosome 11 open reading frame 58 [Source:HGNC Symbol;Acc:HGNC:16990]								ARL13B
EIF4G3	ENSG00000075151	-0.379322437094585	0.000690545491391273	eukaryotic translation initiation factor 4 gamma 3 [Source:HGNC Symbol;Acc:HGNC:3298]								CAMTA1
CAST	ENSG00000153113	-0.375876894935904	0.000282919771840155	calpastatin [Source:HGNC Symbol;Acc:HGNC:1515]								ORC1
SMARCA2	ENSG00000080503	-0.374865268406307	0.00431168627849591	SWI/SNF related, matrix associated, actin dependent regulator of chromatin, subfamily a, member 2 [Source:HGNC Symbol;Acc:HGNC:11098]								LOC100133091
NCOR2	ENSG00000196498	-0.374613907424288	0.00146309505471023	nuclear receptor corepressor 2 [Source:HGNC Symbol;Acc:HGNC:7673]								GMPPA
IDH1	ENSG00000138413	-0.374061048441643	0.00429618291206299	isocitrate dehydrogenase (NADP(+)) 1 [Source:HGNC Symbol;Acc:HGNC:5382]								PXDN
UACA	ENSG00000137831	-0.373437905981531	0.00401521252209553	uveal autoantigen with coiled-coil domains and ankyrin repeats [Source:HGNC Symbol;Acc:HGNC:15947]								STPG1
UBE2V2	ENSG00000169139	-0.37185134395689	0.0290822356165718	ubiquitin conjugating enzyme E2 V2 [Source:HGNC Symbol;Acc:HGNC:12495]								CDCA4
UBTF	ENSG00000108312	-0.369069273822988	0.000779139769963169	upstream binding transcription factor [Source:HGNC Symbol;Acc:HGNC:12511]								TOMM34
MSANTD3	ENSG00000066697	-0.368678171350129	0.00177959685505707	Myb/SANT DNA binding domain containing 3 [Source:HGNC Symbol;Acc:HGNC:23370]								LIMD1
ZNF827	ENSG00000151612	-0.368332357566754	0.0159005292235978	zinc finger protein 827 [Source:HGNC Symbol;Acc:HGNC:27193]								FUS
HABP4	ENSG00000130956	-0.364093978073761	0.0226848844764304	hyaluronan binding protein 4 [Source:HGNC Symbol;Acc:HGNC:17062]								CHST11
SAMD1	ENSG00000141858	-0.363641883980164	0.0430589336478252	sterile alpha motif domain containing 1 [Source:HGNC Symbol;Acc:HGNC:17958]								PWP2
UBE4B	ENSG00000130939	-0.362552868780671	0.0487839500533381	ubiquitination factor E4B [Source:HGNC Symbol;Acc:HGNC:12500]								DNAL4
ASAP1	ENSG00000153317	-0.348648187230772	0.00625485848446186	ArfGAP with SH3 domain, ankyrin repeat and PH domain 1 [Source:HGNC Symbol;Acc:HGNC:2720]								PSMD11
CAMSAP1	ENSG00000130559	-0.347432417955938	0.0143438446864479	calmodulin regulated spectrin associated protein 1 [Source:HGNC Symbol;Acc:HGNC:19946]								ALAD
STXBP5	ENSG00000164506	-0.34360319504678	0.0188425951158385	syntaxin binding protein 5 [Source:HGNC Symbol;Acc:HGNC:19665]								ASS1
CSTF2	ENSG00000101811	-0.343558284082162	0.0470395546496328	cleavage stimulation factor subunit 2 [Source:HGNC Symbol;Acc:HGNC:2484]								IPP
SCAF11	ENSG00000139218	-0.342726716612689	0.0159005292235978	SR-related CTD associated factor 11 [Source:HGNC Symbol;Acc:HGNC:10784]								POLG
SRSF11	ENSG00000116754	-0.342449548631721	0.00316159753209644	serine and arginine rich splicing factor 11 [Source:HGNC Symbol;Acc:HGNC:10782]								NCDN
PLS3	ENSG00000102024	-0.336473369803183	0.00401521252209553	plastin 3 [Source:HGNC Symbol;Acc:HGNC:9091]								LUC7L2
NELFE	ENSG00000204356	-0.336297875720401	0.00401521252209553	negative elongation factor complex member E [Source:HGNC Symbol;Acc:HGNC:13974]								TMEM104
UHRF1	ENSG00000276043	-0.334973404946103	0.00713694963333664	ubiquitin like with PHD and ring finger domains 1 [Source:HGNC Symbol;Acc:HGNC:12556]								HSF2
DAB2	ENSG00000153071	-0.333604146491273	0.00947847319631183	DAB adaptor protein 2 [Source:HGNC Symbol;Acc:HGNC:2662]								SRP72
NSRP1	ENSG00000126653	-0.333352810712368	0.0159005292235978	nuclear speckle splicing regulatory protein 1 [Source:HGNC Symbol;Acc:HGNC:25305]								MFN2
EIF4E2	ENSG00000135930	-0.332937523867071	0.0188105958464832	eukaryotic translation initiation factor 4E family member 2 [Source:HGNC Symbol;Acc:HGNC:3293]								POMT1
EPB41L1	ENSG00000088367	-0.331655639879948	0.0264417817936726	erythrocyte membrane protein band 4,1 like 1 [Source:HGNC Symbol;Acc:HGNC:3378]								MTX1
GSK3B	ENSG00000082701	-0.330359028438937	0.00694968299347929	glycogen synthase kinase 3 beta [Source:HGNC Symbol;Acc:HGNC:4617]								NUCB1
SDC2	ENSG00000169439	-0.329274808419671	0.0304826518463101	syndecan 2 [Source:HGNC Symbol;Acc:HGNC:10659]								OGFOD2
CSNK1E	ENSG00000213923	-0.329268593619511	0.000779139769963169	casein kinase 1 epsilon [Source:HGNC Symbol;Acc:HGNC:2453]								GNA11
SMC1A	ENSG00000072501	-0.322347875179237	0.0180751592426701	structural maintenance of chromosomes 1A [Source:HGNC Symbol;Acc:HGNC:11111]								ARL16
COL3A1	ENSG00000168542	-0.321948224046732	0.0272562950670176	collagen type III alpha 1 chain [Source:HGNC Symbol;Acc:HGNC:2201]								BRK1
ANPEP	ENSG00000166825	-0.320779582951151	0.0376776521851318	alanyl aminopeptidase, membrane [Source:HGNC Symbol;Acc:HGNC:500]								TLCD2
MAPK6	ENSG00000069956	-0.32027481118756	0.015098731535396	mitogen-activated protein kinase 6 [Source:HGNC Symbol;Acc:HGNC:6879]								CAPN1
HSP90AB1	ENSG00000096384	-0.316234061561994	0.00268044746004507	heat shock protein 90 alpha family class B member 1 [Source:HGNC Symbol;Acc:HGNC:5258]								DDHD2
SRXN1	ENSG00000271303	-0.314959292007378	0.00144885545480643	sulfiredoxin 1 [Source:HGNC Symbol;Acc:HGNC:16132]								LAGE3
RGL2	ENSG00000237441	-0.312864269074377	0.0443628373700574	ral guanine nucleotide dissociation stimulator like 2 [Source:HGNC Symbol;Acc:HGNC:9769]								UNC13B
TXNRD1	ENSG00000198431	-0.312168222364516	0.00186183111373237	thioredoxin reductase 1 [Source:HGNC Symbol;Acc:HGNC:12437]								ZNF687
MAP4K4	ENSG00000071054	-0.308594337963376	0.00338448194577883	mitogen-activated protein kinase kinase kinase kinase 4 [Source:HGNC Symbol;Acc:HGNC:6866]								DOHH
SCARA3	ENSG00000168077	-0.307097441888755	0.0110720852660374	scavenger receptor class A member 3 [Source:HGNC Symbol;Acc:HGNC:19000]								KDM2A
	ENSG00000280435	-0.306545117500657	0.0215433567373814	TEC								USP32
C9orf78	ENSG00000136819	-0.306270199498814	0.0275620597823391	chromosome 9 open reading frame 78 [Source:HGNC Symbol;Acc:HGNC:24932]								QKI
TWF1	ENSG00000151239	-0.305055473850691	0.00683049032005636	twinfilin actin binding protein 1 [Source:HGNC Symbol;Acc:HGNC:9620]								MAN2B1
MCM2	ENSG00000073111	-0.304643471782816	0.0188105958464832	minichromosome maintenance complex component 2 [Source:HGNC Symbol;Acc:HGNC:6944]								KDM4B
UGDH	ENSG00000109814	-0.302672401209685	0.0310269503662629	UDP-glucose 6-dehydrogenase [Source:HGNC Symbol;Acc:HGNC:12525]								GNG12
ZEB1	ENSG00000148516	-0.301321577054123	0.0111447373774945	zinc finger E-box binding homeobox 1 [Source:HGNC Symbol;Acc:HGNC:11642]								COL7A1
CD44	ENSG00000026508	-0.295728399191033	0.00985087623760393	CD44 molecule (Indian blood group) [Source:HGNC Symbol;Acc:HGNC:1681]								UBN2
TM9SF4	ENSG00000101337	-0.294777996853762	0.0152502002498999	transmembrane 9 superfamily member 4 [Source:HGNC Symbol;Acc:HGNC:30797]								DNAJA3
HNRNPD	ENSG00000138668	-0.29461855644947	0.0012257662197744	heterogeneous nuclear ribonucleoprotein D [Source:HGNC Symbol;Acc:HGNC:5036]								GLG1
DCBLD2	ENSG00000057019	-0.293937616856348	0.000848719125954866	discoidin, CUB and LCCL domain containing 2 [Source:HGNC Symbol;Acc:HGNC:24627]								HGH1
SLK	ENSG00000065613	-0.293900083699025	0.046241379577502	STE20 like kinase [Source:HGNC Symbol;Acc:HGNC:11088]								TMEM11
TSPAN3	ENSG00000140391	-0.292090849479565	0.00471981211451817	tetraspanin 3 [Source:HGNC Symbol;Acc:HGNC:17752]								ARAP1
TUBB3	ENSG00000258947	-0.291574572095691	0.0237705954392163	tubulin beta 3 class III [Source:HGNC Symbol;Acc:HGNC:20772]								AGPS
NDUFA12	ENSG00000184752	-0.290894460290316	0.0436009518510604	NADH:ubiquinone oxidoreductase subunit A12 [Source:HGNC Symbol;Acc:HGNC:23987]								NEU1
DLAT	ENSG00000150768	-0.290139765819841	0.043029367353244	dihydrolipoamide S-acetyltransferase [Source:HGNC Symbol;Acc:HGNC:2896]								QRICH1
WNT7B	ENSG00000188064	-0.287656669058701	0.022264375896098	Wnt family member 7B [Source:HGNC Symbol;Acc:HGNC:12787]								UBE2L6
NUMA1	ENSG00000137497	-0.286101863314603	0.02077473308294	nuclear mitotic apparatus protein 1 [Source:HGNC Symbol;Acc:HGNC:8059]								CENPX
HIPK1	ENSG00000163349	-0.285501567866455	0.0399390006807429	homeodomain interacting protein kinase 1 [Source:HGNC Symbol;Acc:HGNC:19006]								IPO13
IGF2R	ENSG00000197081	-0.283996938211413	0.0304826518463101	insulin like growth factor 2 receptor [Source:HGNC Symbol;Acc:HGNC:5467]								UNG
USP47	ENSG00000170242	-0.282883476462665	0.00846631308237994	ubiquitin specific peptidase 47 [Source:HGNC Symbol;Acc:HGNC:20076]								OSR2
ZC3H11A	ENSG00000058673	-0.282715414260497	0.0285093381600434	zinc finger CCCH-type containing 11A [Source:HGNC Symbol;Acc:HGNC:29093]								XPC
RPRD2	ENSG00000163125	-0.282367177975154	0.042518265429734	regulation of nuclear pre-mRNA domain containing 2 [Source:HGNC Symbol;Acc:HGNC:29039]								COMMD5
TCAF1	ENSG00000198420	-0.281325010185425	0.0272562950670176	TRPM8 channel associated factor 1 [Source:HGNC Symbol;Acc:HGNC:22201]								PDIA3P1
CS	ENSG00000062485	-0.28041561014523	0.0306167271305205	citrate synthase [Source:HGNC Symbol;Acc:HGNC:2422]								CEP85
NUP58	ENSG00000139496	-0.280152615768716	0.043008501567497	nucleoporin 58 [Source:HGNC Symbol;Acc:HGNC:20261]								PRR5
GLUD1	ENSG00000148672	-0.280064003863693	0.00880628821562199	glutamate dehydrogenase 1 [Source:HGNC Symbol;Acc:HGNC:4335]								RPRD1B
ELOA	ENSG00000011007	-0.277845934832214	0.0241146193895895	elongin A [Source:HGNC Symbol;Acc:HGNC:11620]								CHMP7
BCLAF1	ENSG00000029363	-0.27611888618287	0.0430589336478252	BCL2 associated transcription factor 1 [Source:HGNC Symbol;Acc:HGNC:16863]								REM2
SCYL1	ENSG00000142186	-0.27510322670103	0.016643590844666	SCY1 like pseudokinase 1 [Source:HGNC Symbol;Acc:HGNC:14372]								FKBP4
MYH9	ENSG00000100345	-0.273521159801789	0.0188105958464832	myosin heavy chain 9 [Source:HGNC Symbol;Acc:HGNC:7579]								CIP2A
FAM20C	ENSG00000177706	-0.273074660223176	0.0189042722335392	FAM20C golgi associated secretory pathway kinase [Source:HGNC Symbol;Acc:HGNC:22140]								SF3A3
MCM3	ENSG00000112118	-0.271906246763358	0.0119972183840184	minichromosome maintenance complex component 3 [Source:HGNC Symbol;Acc:HGNC:6945]								HCFC1
RNF40	ENSG00000103549	-0.271890331301414	0.0290822356165718	ring finger protein 40 [Source:HGNC Symbol;Acc:HGNC:16867]								AHNAK
CCDC80	ENSG00000091986	-0.271517382374351	0.00875386603821799	coiled-coil domain containing 80 [Source:HGNC Symbol;Acc:HGNC:30649]								YIPF2
TMEM123	ENSG00000152558	-0.269915304231498	0.0214425060661596	transmembrane protein 123 [Source:HGNC Symbol;Acc:HGNC:30138]								SMC6
PHAX	ENSG00000164902	-0.267424842805654	0.0300484138873445	phosphorylated adaptor for RNA export [Source:HGNC Symbol;Acc:HGNC:10241]								TRMT6
OAZ2	ENSG00000180304	-0.258901194505549	0.030703770723221	ornithine decarboxylase antizyme 2 [Source:HGNC Symbol;Acc:HGNC:8096]								ARMC6
NCL	ENSG00000115053	-0.250722000021105	0.00469222792712285	nucleolin [Source:HGNC Symbol;Acc:HGNC:7667]								LPIN3
PTPRK	ENSG00000152894	-0.247804788228716	0.0465559094284507	protein tyrosine phosphatase receptor type K [Source:HGNC Symbol;Acc:HGNC:9674]								PPP1R37
TMPO	ENSG00000120802	-0.246764408313548	0.0272562950670176	thymopoietin [Source:HGNC Symbol;Acc:HGNC:11875]								E4F1
NFE2L1	ENSG00000082641	-0.245250276385617	0.030703770723221	nuclear factor, erythroid 2 like 1 [Source:HGNC Symbol;Acc:HGNC:7781]								RBM6
SSRP1	ENSG00000149136	-0.244781009009469	0.0257367509433254	structure specific recognition protein 1 [Source:HGNC Symbol;Acc:HGNC:11327]								WAPL
GRB2	ENSG00000177885	-0.242359112539665	0.039938845515231	growth factor receptor bound protein 2 [Source:HGNC Symbol;Acc:HGNC:4566]								SH3PXD2A
IRAK1	ENSG00000184216	-0.241477897201573	0.0122573530883419	interleukin 1 receptor associated kinase 1 [Source:HGNC Symbol;Acc:HGNC:6112]								NRF1
PTMA	ENSG00000187514	-0.238967573452717	0.0046252489316011	prothymosin alpha [Source:HGNC Symbol;Acc:HGNC:9623]								LMO4
NRG1	ENSG00000157168	-0.237708617047418	0.0430589336478252	neuregulin 1 [Source:HGNC Symbol;Acc:HGNC:7997]								RBBP6
JAK1	ENSG00000162434	-0.236844839258008	0.0327605354323435	Janus kinase 1 [Source:HGNC Symbol;Acc:HGNC:6190]								ENTR1
CALM1	ENSG00000198668	-0.235059230069701	0.0240617507669867	calmodulin 1 [Source:HGNC Symbol;Acc:HGNC:1442]								JADE1
KIF20A	ENSG00000112984	-0.234113592975798	0.0430589336478252	kinesin family member 20A [Source:HGNC Symbol;Acc:HGNC:9787]								TRAF7
GNB1	ENSG00000078369	-0.233676729169262	0.0399390006807429	G protein subunit beta 1 [Source:HGNC Symbol;Acc:HGNC:4396]								MAGOHB
MICALL1	ENSG00000100139	-0.233600174303879	0.0446222207042452	MICAL like 1 [Source:HGNC Symbol;Acc:HGNC:29804]								HS1BP3
PSMC2	ENSG00000161057	-0.227337014672285	0.046241379577502	proteasome 26S subunit, ATPase 2 [Source:HGNC Symbol;Acc:HGNC:9548]								OLFML2A
SAFB	ENSG00000160633	-0.221763109310789	0.0437617538703379	scaffold attachment factor B [Source:HGNC Symbol;Acc:HGNC:10520]								POLD2
PDAP1	ENSG00000106244	-0.21788627427798	0.0428856497608066	PDGFA associated protein 1 [Source:HGNC Symbol;Acc:HGNC:14634]								CEP131
CREB3L2	ENSG00000182158	0.210126576516957	0.0378162279569348	cAMP responsive element binding protein 3 like 2 [Source:HGNC Symbol;Acc:HGNC:23720]								DUS4L
STAT3	ENSG00000168610	0.235139666949572	0.028910078888398	signal transducer and activator of transcription 3 [Source:HGNC Symbol;Acc:HGNC:11364]								STRIP1
DYNLL2	ENSG00000264364	0.235393781829399	0.0317931941960359	dynein light chain LC8-type 2 [Source:HGNC Symbol;Acc:HGNC:24596]								RTEL1
ELK3	ENSG00000111145	0.246663673904927	0.0229341884893626	ETS transcription factor ELK3 [Source:HGNC Symbol;Acc:HGNC:3325]								CHMP6
BLCAP	ENSG00000166619	0.251147935859689	0.0330161477835032	BLCAP apoptosis inducing factor [Source:HGNC Symbol;Acc:HGNC:1055]								AHRR
MIR4435-2HG	ENSG00000172965	0.254344518323114	0.0446222207042452	MIR4435-2 host gene [Source:HGNC Symbol;Acc:HGNC:35163]								PDAP1
CDC42	ENSG00000070831	0.263830773963807	0.0237705954392163	cell division cycle 42 [Source:HGNC Symbol;Acc:HGNC:1736]								BRD4
TNPO1	ENSG00000083312	0.265189991173318	0.0368012057963072	transportin 1 [Source:HGNC Symbol;Acc:HGNC:6401]								CD151
FHL2	ENSG00000115641	0.272889377333104	0.0061804637637654	four and a half LIM domains 2 [Source:HGNC Symbol;Acc:HGNC:3703]								ZNF146
MYC	ENSG00000136997	0.275392719980671	0.0106998979362941	MYC proto-oncogene, bHLH transcription factor [Source:HGNC Symbol;Acc:HGNC:7553]								DOK4
TNFRSF12A	ENSG00000006327	0.275472170179045	0.00469222792712285	TNF receptor superfamily member 12A [Source:HGNC Symbol;Acc:HGNC:18152]								MANF
KIRREL1	ENSG00000183853	0.276692785537416	0.0111447373774945	kirre like nephrin family adhesion molecule 1 [Source:HGNC Symbol;Acc:HGNC:15734]								MRPL41
CCN2	ENSG00000118523	0.276906434742701	0.0177314806340525	cellular communication network factor 2 [Source:HGNC Symbol;Acc:HGNC:2500]								HOXB5
SERP1	ENSG00000120742	0.280272862702878	0.046350678033796	stress associated endoplasmic reticulum protein 1 [Source:HGNC Symbol;Acc:HGNC:10759]								MTG1
ZFP36L1	ENSG00000185650	0.290110730280009	0.0162893653665387	ZFP36 ring finger protein like 1 [Source:HGNC Symbol;Acc:HGNC:1107]								ZNF324
DAZAP2	ENSG00000183283	0.293588254630986	0.0260056158786898	DAZ associated protein 2 [Source:HGNC Symbol;Acc:HGNC:2684]								TNRC18
ERH	ENSG00000100632	0.297024019310441	0.0188105958464832	ERH mRNA splicing and mitosis factor [Source:HGNC Symbol;Acc:HGNC:3447]								PITX1
PPT1	ENSG00000131238	0.299103377494979	0.00890712896108637	palmitoyl-protein thioesterase 1 [Source:HGNC Symbol;Acc:HGNC:9325]								CELSR3
HEG1	ENSG00000173706	0.300386840953401	0.000414819739708126	heart development protein with EGF like domains 1 [Source:HGNC Symbol;Acc:HGNC:29227]								PACSIN3
ZDHHC18	ENSG00000204160	0.306076061173952	0.0237843053344135	zinc finger DHHC-type palmitoyltransferase 18 [Source:HGNC Symbol;Acc:HGNC:20712]								DNAJC9
PLEKHB2	ENSG00000115762	0.306200843500541	0.00890712896108637	pleckstrin homology domain containing B2 [Source:HGNC Symbol;Acc:HGNC:19236]								FBXO46
THBS1	ENSG00000137801	0.307218388538497	0.001110235321975	thrombospondin 1 [Source:HGNC Symbol;Acc:HGNC:11785]								ITSN1
FARP2	ENSG00000006607	0.313738562400285	0.0398631127758024	FERM, ARH/RhoGEF and pleckstrin domain protein 2 [Source:HGNC Symbol;Acc:HGNC:16460]								DCTN1
BHLHE40	ENSG00000134107	0.314001492543304	0.0304826518463101	basic helix-loop-helix family member e40 [Source:HGNC Symbol;Acc:HGNC:1046]								TNKS2
STRADB	ENSG00000082146	0.315959875352142	0.0259517222589716	STE20 related adaptor beta [Source:HGNC Symbol;Acc:HGNC:13205]								MRTO4
KCNN4	ENSG00000104783	0.316127787770777	0.00846631308237994	potassium calcium-activated channel subfamily N member 4 [Source:HGNC Symbol;Acc:HGNC:6293]								TMEM248
PFKM	ENSG00000152556	0.317117661893352	0.00755903132198841	phosphofructokinase, muscle [Source:HGNC Symbol;Acc:HGNC:8877]								R3HDM2
VKORC1L1	ENSG00000196715	0.320477190023983	0.0148630782350624	vitamin K epoxide reductase complex subunit 1 like 1 [Source:HGNC Symbol;Acc:HGNC:21492]								DLST
SNX12	ENSG00000147164	0.327387508847493	0.0040413828933459	sorting nexin 12 [Source:HGNC Symbol;Acc:HGNC:14976]								TRIM45
VHL	ENSG00000134086	0.338233286134565	0.0430589336478252	von Hippel-Lindau tumor suppressor [Source:HGNC Symbol;Acc:HGNC:12687]								TCP1
CNIH4	ENSG00000143771	0.340697037472964	0.0289788280698498	cornichon family AMPA receptor auxiliary protein 4 [Source:HGNC Symbol;Acc:HGNC:25013]								TRAM2
ARL2BP	ENSG00000102931	0.341530737599285	0.0430589336478252	ADP ribosylation factor like GTPase 2 binding protein [Source:HGNC Symbol;Acc:HGNC:17146]								KLHL21
SLC35D1	ENSG00000116704	0.342543365393549	0.0286011803073005	solute carrier family 35 member D1 [Source:HGNC Symbol;Acc:HGNC:20800]								ZNF384
ARL6IP5	ENSG00000144746	0.3436342745977	0.00260466334771172	ADP ribosylation factor like GTPase 6 interacting protein 5 [Source:HGNC Symbol;Acc:HGNC:16937]								SCRN1
FAM214B	ENSG00000005238	0.343918416014277	0.0148630782350624	family with sequence similarity 214 member B [Source:HGNC Symbol;Acc:HGNC:25666]								FAM177A1
CAVIN2	ENSG00000168497	0.345347478941794	0.0463286164355081	caveolae associated protein 2 [Source:HGNC Symbol;Acc:HGNC:10690]								PMVK
SRGN	ENSG00000122862	0.345837420248479	0.00578269752792893	serglycin [Source:HGNC Symbol;Acc:HGNC:9361]								RPN1
SUV39H1	ENSG00000101945	0.346123474172191	0.0304826518463101	suppressor of variegation 3-9 homolog 1 [Source:HGNC Symbol;Acc:HGNC:11479]								GPATCH8
IRF2BPL	ENSG00000119669	0.346535168229639	0.0487206270352552	interferon regulatory factor 2 binding protein like [Source:HGNC Symbol;Acc:HGNC:14282]								SIX2
LINC00342	ENSG00000232931	0.346886248291589	0.0325321635741769	long intergenic non-protein coding RNA 342 [Source:HGNC Symbol;Acc:HGNC:42470]								TFE3
STK40	ENSG00000196182	0.349609572343432	0.00181678025329937	serine/threonine kinase 40 [Source:HGNC Symbol;Acc:HGNC:21373]								PELI3
PRKAG2	ENSG00000106617	0.351623366267262	0.0140856747363428	protein kinase AMP-activated non-catalytic subunit gamma 2 [Source:HGNC Symbol;Acc:HGNC:9386]								SET
HACD1	ENSG00000165996	0.353300592444954	0.0430589336478252	3-hydroxyacyl-CoA dehydratase 1 [Source:HGNC Symbol;Acc:HGNC:9639]								FAM193A
FAM160B1	ENSG00000151553	0.354371646685905	0.0110378583173463	family with sequence similarity 160 member B1 [Source:HGNC Symbol;Acc:HGNC:29320]								NAB2
MAMLD1	ENSG00000013619	0.358938831848073	0.0187104465611327	mastermind like domain containing 1 [Source:HGNC Symbol;Acc:HGNC:2568]								FAM120A
KLHDC3	ENSG00000124702	0.370865881403143	0.0117935128214894	kelch domain containing 3 [Source:HGNC Symbol;Acc:HGNC:20704]								SERP1
UBE2D2	ENSG00000131508	0.371089213823292	0.000784740499544193	ubiquitin conjugating enzyme E2 D2 [Source:HGNC Symbol;Acc:HGNC:12475]								SH2B1
SEC61G	ENSG00000132432	0.378939515883	0.0119972183840184	SEC61 translocon subunit gamma [Source:HGNC Symbol;Acc:HGNC:18277]								ACAP3
SLC25A22	ENSG00000177542	0.381637855638846	0.00509194091442454	solute carrier family 25 member 22 [Source:HGNC Symbol;Acc:HGNC:19954]								RAB20
ZBED4	ENSG00000100426	0.386122488345523	0.00683049032005636	zinc finger BED-type containing 4 [Source:HGNC Symbol;Acc:HGNC:20721]								RBM7
PLAGL2	ENSG00000126003	0.387225844135079	0.00924619023173744	PLAG1 like zinc finger 2 [Source:HGNC Symbol;Acc:HGNC:9047]								POLR1A
GINS1	ENSG00000101003	0.391182277404736	0.0464887133751728	GINS complex subunit 1 [Source:HGNC Symbol;Acc:HGNC:28980]								TM9SF4
PUDP	ENSG00000130021	0.398836432923104	0.00129159557523987	pseudouridine 5'-phosphatase [Source:HGNC Symbol;Acc:HGNC:16818]								TERF2
KRT80	ENSG00000167767	0.4027631925303	0.00020604678256652	keratin 80 [Source:HGNC Symbol;Acc:HGNC:27056]								RAB5A
ZBTB47	ENSG00000114853	0.407798711139453	0.00130894752215807	zinc finger and BTB domain containing 47 [Source:HGNC Symbol;Acc:HGNC:26955]								SHISAL1
CLN3	ENSG00000188603	0.407805736749967	0.0378162279569348	CLN3 lysosomal/endosomal transmembrane protein, battenin [Source:HGNC Symbol;Acc:HGNC:2074]								DCAF11
SGPL1	ENSG00000166224	0.409104482698348	0.00431168627849591	sphingosine-1-phosphate lyase 1 [Source:HGNC Symbol;Acc:HGNC:10817]								METTL5
NACC2	ENSG00000148411	0.410189599687505	0.00135015146698593	NACC family member 2 [Source:HGNC Symbol;Acc:HGNC:23846]								ACADVL
CBX6	ENSG00000183741	0.412146327502926	0.0000264391602341968	chromobox 6 [Source:HGNC Symbol;Acc:HGNC:1556]								JRK
DCP2	ENSG00000172795	0.419243658947802	0.0437617538703379	decapping mRNA 2 [Source:HGNC Symbol;Acc:HGNC:24452]								XIAP
CDCA4	ENSG00000170779	0.420203321246084	0.000158858407718168	cell division cycle associated 4 [Source:HGNC Symbol;Acc:HGNC:14625]								ZBED6CL
TAF11	ENSG00000064995	0.420382474687534	0.00959019289877602	TATA-box binding protein associated factor 11 [Source:HGNC Symbol;Acc:HGNC:11544]								TCTA
TMEM9B	ENSG00000175348	0.429579523377676	0.0169010940597388	TMEM9 domain family member B [Source:HGNC Symbol;Acc:HGNC:1168]								NAA60
ACTA2	ENSG00000107796	0.430569061465906	0.0209077557121484	actin alpha 2, smooth muscle [Source:HGNC Symbol;Acc:HGNC:130]								LAMTOR5
MIGA1	ENSG00000180488	0.431425125028924	0.0214425060661596	mitoguardin 1 [Source:HGNC Symbol;Acc:HGNC:24741]								SUMF1
AJUBA	ENSG00000129474	0.433010263381678	0.0000264391602341968	ajuba LIM protein [Source:HGNC Symbol;Acc:HGNC:20250]								NF1
BRIP1	ENSG00000136492	0.435343514167416	0.02808716533482	BRCA1 interacting protein C-terminal helicase 1 [Source:HGNC Symbol;Acc:HGNC:20473]								DAGLB
IL7R	ENSG00000168685	0.439926516331229	0.00517341673646361	interleukin 7 receptor [Source:HGNC Symbol;Acc:HGNC:6024]								HCFC1R1
KIAA1671	ENSG00000197077	0.453887638399883	0.000452459704796677	KIAA1671 [Source:HGNC Symbol;Acc:HGNC:29345]								TAOK2
RECQL5	ENSG00000108469	0.454736154912075	0.0368967906173454	RecQ like helicase 5 [Source:HGNC Symbol;Acc:HGNC:9950]								EIF5A
NUAK1	ENSG00000074590	0.457409369295487	0.00111010573743131	NUAK family kinase 1 [Source:HGNC Symbol;Acc:HGNC:14311]								SEPHS1
LMLN	ENSG00000185621	0.457835900973786	0.013081131265189	leishmanolysin like peptidase [Source:HGNC Symbol;Acc:HGNC:15991]								RMDN3
SLF1	ENSG00000133302	0.459849008314305	0.0304826518463101	SMC5-SMC6 complex localization factor 1 [Source:HGNC Symbol;Acc:HGNC:25408]								CBS
CMTM4	ENSG00000183723	0.46297473407576	0.0244086372139504	CKLF like MARVEL transmembrane domain containing 4 [Source:HGNC Symbol;Acc:HGNC:19175]								XXYLT1
FGF2	ENSG00000138685	0.46410838842521	0.00128683522311762	fibroblast growth factor 2 [Source:HGNC Symbol;Acc:HGNC:3676]								TRIM56
DUSP1	ENSG00000120129	0.471780382827215	0.00186183111373237	dual specificity phosphatase 1 [Source:HGNC Symbol;Acc:HGNC:3064]								FIS1
CSRNP1	ENSG00000144655	0.474922784542137	0.00199798765277	cysteine and serine rich nuclear protein 1 [Source:HGNC Symbol;Acc:HGNC:14300]								ELF4
CCNE2	ENSG00000175305	0.478052677995498	0.0195860322924901	cyclin E2 [Source:HGNC Symbol;Acc:HGNC:1590]								HNRNPK
IL18	ENSG00000150782	0.480769596377609	0.0186679225399034	interleukin 18 [Source:HGNC Symbol;Acc:HGNC:5986]								TCFL5
DICER1	ENSG00000100697	0.48667260659881	6.59162681575724E-06	dicer 1, ribonuclease III [Source:HGNC Symbol;Acc:HGNC:17098]								ELF1
MDM2	ENSG00000135679	0.486840426049845	0.00553443316933998	MDM2 proto-oncogene [Source:HGNC Symbol;Acc:HGNC:6973]								KDELR1
UGCG	ENSG00000148154	0.494398292919786	0.00228537175434116	UDP-glucose ceramide glucosyltransferase [Source:HGNC Symbol;Acc:HGNC:12524]								NCSTN
PPIF	ENSG00000108179	0.495424015084542	0.000017281227486185	peptidylprolyl isomerase F [Source:HGNC Symbol;Acc:HGNC:9259]								SAFB2
TWISTNB	ENSG00000105849	0.496176342323819	0.00213676543348703	TWIST neighbor [Source:HGNC Symbol;Acc:HGNC:18027]								NOTCH2
ORAI3	ENSG00000175938	0.496718803828099	0.0317295431375965	ORAI calcium release-activated calcium modulator 3 [Source:HGNC Symbol;Acc:HGNC:28185]								FAM72D
PTX3	ENSG00000163661	0.517123306118756	0.00959019289877602	pentraxin 3 [Source:HGNC Symbol;Acc:HGNC:9692]								E2F4
RHBDF2	ENSG00000129667	0.519858025201904	0.00336074619060695	rhomboid 5 homolog 2 [Source:HGNC Symbol;Acc:HGNC:20788]								ANP32A
MARS2	ENSG00000247626	0.520573028001755	0.017810337209413	methionyl-tRNA synthetase 2, mitochondrial [Source:HGNC Symbol;Acc:HGNC:25133]								ACLY
CCNJ	ENSG00000107443	0.525800590442694	0.0479788447517957	cyclin J [Source:HGNC Symbol;Acc:HGNC:23434]								TRAIP
OSBP2	ENSG00000184792	0.53091660782244	0.0249265055670472	oxysterol binding protein 2 [Source:HGNC Symbol;Acc:HGNC:8504]								MEX3D
NUAK2	ENSG00000163545	0.544203230441721	0.0169010940597388	NUAK family kinase 2 [Source:HGNC Symbol;Acc:HGNC:29558]								FKBP5
BLOC1S5	ENSG00000188428	0.555758803783544	0.024347210753534	biogenesis of lysosomal organelles complex 1 subunit 5 [Source:HGNC Symbol;Acc:HGNC:18561]								KIAA0232
PLAU	ENSG00000122861	0.565395073948708	8.60249893317035E-08	plasminogen activator, urokinase [Source:HGNC Symbol;Acc:HGNC:9052]								VIRMA
DDAH1	ENSG00000153904	0.571104168591813	5.71102401674138E-06	dimethylarginine dimethylaminohydrolase 1 [Source:HGNC Symbol;Acc:HGNC:2715]								RRAGC
NPIPB4	ENSG00000185864	0.572201536924183	0.0166803908226339	nuclear pore complex interacting protein family member B4 [Source:HGNC Symbol;Acc:HGNC:41985]								NFAT5
LSM11	ENSG00000155858	0.576341377629308	0.00076942648446303	LSM11, U7 small nuclear RNA associated [Source:HGNC Symbol;Acc:HGNC:30860]								TAF1D
WEE1	ENSG00000166483	0.582133837164708	0.000160491682367188	WEE1 G2 checkpoint kinase [Source:HGNC Symbol;Acc:HGNC:12761]								GPX4
PDIK1L	ENSG00000175087	0.586471368569544	0.0484085649352449	PDLIM1 interacting kinase 1 like [Source:HGNC Symbol;Acc:HGNC:18981]								NUB1
ARHGAP19	ENSG00000213390	0.588063358591917	0.00305502294881788	Rho GTPase activating protein 19 [Source:HGNC Symbol;Acc:HGNC:23724]								SRGAP2C
ADORA2B	ENSG00000170425	0.602323650393181	0.0209077557121484	adenosine A2b receptor [Source:HGNC Symbol;Acc:HGNC:264]								CCDC85B
SLC30A7	ENSG00000162695	0.606241926544306	0.0204631159095216	solute carrier family 30 member 7 [Source:HGNC Symbol;Acc:HGNC:19306]								FBXO3
ATAD2B	ENSG00000119778	0.610655461241357	0.0292509920668279	ATPase family AAA domain containing 2B [Source:HGNC Symbol;Acc:HGNC:29230]								DVL1
CLDN12	ENSG00000157224	0.619672973832061	8.30667746522929E-07	claudin 12 [Source:HGNC Symbol;Acc:HGNC:2034]								PCED1A
TMEM64	ENSG00000180694	0.622649440439681	0.00128683522311762	transmembrane protein 64 [Source:HGNC Symbol;Acc:HGNC:25441]								FAM199X
INTU	ENSG00000164066	0.625214741729067	0.0470395546496328	inturned planar cell polarity protein [Source:HGNC Symbol;Acc:HGNC:29239]								MCM5
KBTBD6	ENSG00000165572	0.625825786904398	0.000685217839412538	kelch repeat and BTB domain containing 6 [Source:HGNC Symbol;Acc:HGNC:25340]								ZBTB47
IL11	ENSG00000095752	0.628334132849321	0.0143053682488309	interleukin 11 [Source:HGNC Symbol;Acc:HGNC:5966]								PTP4A3
OMA1	ENSG00000162600	0.641941476210109	0.0430589336478252	OMA1 zinc metallopeptidase [Source:HGNC Symbol;Acc:HGNC:29661]								ANKRD40
SLC46A3	ENSG00000139508	0.647492575240845	0.00660845409908085	solute carrier family 46 member 3 [Source:HGNC Symbol;Acc:HGNC:27501]								PODXL
SEMA7A	ENSG00000138623	0.65373616698463	8.04003472825074E-06	semaphorin 7A (John Milton Hagen blood group) [Source:HGNC Symbol;Acc:HGNC:10741]								COMTD1
LYSMD1	ENSG00000163155	0.654586938586067	0.0290822356165718	LysM domain containing 1 [Source:HGNC Symbol;Acc:HGNC:32070]								SLC48A1
SIK1B	ENSG00000275993	0.662150927814834	0.0214425060661596	salt inducible kinase 1B (putative) [Source:HGNC Symbol;Acc:HGNC:52389]								NR1D2
IRGQ	ENSG00000167378	0.66691379027851	0.0012257662197744	immunity related GTPase Q [Source:HGNC Symbol;Acc:HGNC:24868]								CDK16
TLNRD1	ENSG00000140406	0.677511671246859	0.000157732377268675	talin rod domain containing 1 [Source:HGNC Symbol;Acc:HGNC:13519]								HRAS
DNAJB9	ENSG00000128590	0.710510297047411	0.00429618291206299	DnaJ heat shock protein family (Hsp40) member B9 [Source:HGNC Symbol;Acc:HGNC:6968]								BSDC1
FAM234B	ENSG00000084444	0.710560838167132	0.000229332386658545	family with sequence similarity 234 member B [Source:HGNC Symbol;Acc:HGNC:29288]								METTL16
LINC01358	ENSG00000237352	0.731204924691207	0.032642357134069	long intergenic non-protein coding RNA 1358 [Source:HGNC Symbol;Acc:HGNC:50589]								PHF12
SCML1	ENSG00000047634	0.75072596570748	9.10355471277566E-06	Scm polycomb group protein like 1 [Source:HGNC Symbol;Acc:HGNC:10580]								HOTAIRM1
ANKRD52	ENSG00000139645	0.7815908921338	5.12963764375402E-20	ankyrin repeat domain 52 [Source:HGNC Symbol;Acc:HGNC:26614]								STX5
YOD1	ENSG00000180667	0.79786175356506	0.00103572248316544	YOD1 deubiquitinase [Source:HGNC Symbol;Acc:HGNC:25035]								PHPT1
PSKH1	ENSG00000159792	0.814196490159856	4.54491587528632E-09	protein serine kinase H1 [Source:HGNC Symbol;Acc:HGNC:9529]								TMEM263
ACTG2	ENSG00000163017	0.85593089286307	0.0166803908226339	actin gamma 2, smooth muscle [Source:HGNC Symbol;Acc:HGNC:145]								KAT5
OIP5-AS1	ENSG00000247556	0.868772659619257	1.31725457846902E-26	OIP5 antisense RNA 1 [Source:HGNC Symbol;Acc:HGNC:43563]								ERH
HBEGF	ENSG00000113070	0.873867131782808	1.51442848527302E-08	heparin binding EGF like growth factor [Source:HGNC Symbol;Acc:HGNC:3059]								PROS1
SMG1P3	ENSG00000180747	0.913314067963597	0.02808716533482	SMG1 pseudogene 3 [Source:HGNC Symbol;Acc:HGNC:49860]								SOCS4
SCG5	ENSG00000166922	0.935502548332161	0.0201203003739491	secretogranin V [Source:HGNC Symbol;Acc:HGNC:10816]								DDIT4L
ALG10B	ENSG00000175548	0.940325581731728	0.00624997560956235	ALG10 alpha-1,2-glucosyltransferase B [Source:HGNC Symbol;Acc:HGNC:31088]								SDR39U1
STXBP4	ENSG00000166263	0.964707610402875	0.00292323318165758	syntaxin binding protein 4 [Source:HGNC Symbol;Acc:HGNC:19694]								VEGFA
	ENSG00000287134	1.06939562988021	0.0293485111063138	novel transcript, antisense to DLC1								CSRNP1
	ENSG00000226380	1.62595190126032	0.0000133761557848052	novel transcript								PPP6R2
TSPAN2	ENSG00000134198	1.6908079118167	0.0000264391602341968	tetraspanin 2 [Source:HGNC Symbol;Acc:HGNC:20659]								ELL
												AIF1L
												CDS2
												AP2S1
												VAT1
												SENP3
												MAN2C1
												NSUN5
												MYC
												SNRNP48
												WDR26
												SGSM3
												ARSA
												PHYH
												MUS81
												UNKL
												CCNA2
												DNASE1L1
												MACIR
												TMEM132A
												ARHGAP10
												CHPF2
												ALPK1
												WNT10B
												SPNS1
												VCP
												RAVER1
												SRSF3
												SH3GL1
												GSK3B
												RALB
												PDXP
												GPD1L
												MOSMO
												C6orf120
												ALAS1
												WDR82
												TRIP10
												FSD1
												TSEN54
												SFXN3
												GCLC
												HMGXB4
												ZC3H14
												CBX2
												SEC61A1
												TWSG1
												UPF1
												CTDP1
												ZSWIM4
												CRTAP
												ADAMTS6
												TK2
												BLVRB
												GTPBP2
												SETD3
												GALNT10
												ELK4
												STK39
												RPS6KA2
												MRPL22
												SLC25A15
												PES1
												AVL9
												ZFYVE9
												TBC1D16
												CC2D1B
												PABPN1
												SLC25A30
												GBA2
												FBRS
												CHTOP
												USP38
												ARMCX3
												ZDHHC17
												MAGEF1
												QSOX2
												KDM4A
												AK1
												SPEG
												TBC1D24
												STK10
												AAAS
												DIPK2A
												VPS26B
												DGCR8
												PAQR7
												ATP6V1F
												IGHMBP2
												FAM3C
												HNRNPH1
												NUTF2
												OBSL1
												THAP4
												BMF
												MDC1
												PYCR3
												ABHD5
												EXOC4
												RMND5A
												CFAP36
												KMT2D
												MRAS
												LMNB1
												RRN3P3
												TELO2
												CD276
												SPAG5
												CSNK1E
												PIK3C2B
												XPO6
												FMR1
												C6orf89
												FAM8A1
												UNC119B
												RNF31
												UBN1
												MARCHF9
												RAD23A
												PPP5C
												IFT172
												ST7L
												GFOD1
												PKN3
												CBX4
												BLMH
												FOXN3
												MFGE8
												PFKFB2
												SH3BP2
												AGRN
												RNF167
												WDR33
												PRMT5
												CNPY3
												TSKU
												NFKBIL1
												ETV3
												CHD7
												RNF126
												CLIC4
												TLE3
												ANKH
												C5orf51
												SH3PXD2B
												EPC2
												NAGLU
												PKD1P1
												NLK
												CAPNS1
												TAP2
												KLHDC3
												EFHD2
												AKT2
												VPS4B
												ZDHHC3
												CYB5B
												NDRG1
												TNPO1
												CLASP1
												MRPL46
												MAPKAPK3
												PRKD2
												CDK13
												PACS1
												BCR
												MSRB2
												CAPN2
												DZIP1
												SEC22C
												GPR161
												RNF146
												CHD2
												NR4A1
												EMC10
												DNPEP
												PCNP
												ERBB2
												ABCB9
												HOXC4
												RMDN1
												TRAK2
												MXRA7
												GLT8D1
												DHX38
												ABCF1
												CDT1
												RBSN
												FCF1
												APOOL
												DIABLO
												SMARCA4
												RPS6KA4
												ZNRF3
												HOXC10
												ITPKB
												HS6ST1
												CLPTM1L
												EML4
												TTL
												STAT5B
												SH3D21
												TRIM11
												D2HGDH
												NACA2
												TCERG1
												TBL1XR1
												SZT2
												G6PD
												KLF5
												NUDC
												BORCS6
												EIF3J
												BCAT2
												C11orf80
												SNX11
												ZNF865
												TMEM39B
												SCLT1
												ABL1
												PLEKHG5
												NCOR1
												CMTR1
												TNFRSF21
												KLHL18
												SLC6A8
												TBX3
												MBTD1
												DAXX
												FUT11
												C16orf72
												NRDC
												ABHD8
												MYDGF
												ARF5
												TARBP2
												RAD50
												IER5
												MTHFD1L
												CMTM4
												MBTPS2
												TSPYL1
												NCL
												HCG18
												CHEK2
												GDF11
												FBXL17
												HTRA1
												TOMM70
												ATP2B4
												KANSL3
												TARDBP
												STAU1
												CHMP1A
												ATXN1L
												B3GALT6
												PEDS1
												BAHD1
												PAN3
												CCDC85C
												PSKH1
												RHOG
												MED15
												MTA1
												ZBED4
												ZNF720
												ESYT2
												UNC50
												INTS13
												INTS2
												PPP2CA
												POLR2A
												SDC3
												MECOM
												E2F2
												POLE
												THRA
												MAPK11
												TBC1D22A
												DDX17
												CAMTA2
												HIP1R
												PTGES2
												TMUB1
												L3HYPDH
												NAB1
												GAS1
												TSPAN18
												NADK
												ZMYM4
												NEURL4
												CKAP2L
												CDC42EP4
												NOL7
												NHS
												FBXL16
												TM9SF3
												RNF139
												BCL7B
												MAN2B2
												MAFG
												BICD2
												ALKBH5
												ARL6IP4
												RAB40C
												C2orf68
												OSBP2
												ZCCHC2
												PRDM5
												ELOVL1
												PPP4R2
												CDCA2
												PDIA6
												PTGFRN
												PBXIP1
												CASKIN2
												ZMYM2
												TAB3
												GUCD1
												EHD1
												MARCKSL1
												DAGLA
												RAB11FIP5
												SCAF1
												SLC2A4RG
												MTERF3
												DDTL
												LSR
												MIS12
												CUL7
												GET3
												GSTZ1
												FAM168A
												RASA1
												RNF10
												JMJD8
												ZNF830
												MRPS21
												NONO
												NPM3
												NCBP3
												ARPC5L
												MAGOH
												CENPB
												GJC1
												ZNF37BP
												CCDC71L
												PTPMT1
												PIK3R1
												AJUBA
												SV2A
												HOXC11
												HELZ
												ZMIZ2
												PTPRJ
												HILPDA
												TCF20
												CCNF
												OTULIN
												AKAP8
												NMT1
												SNX8
												MVB12A
												HADHA
												SSH3
												CHURC1
												PER1
												SELENON
												ZFYVE27
												HDAC1
												OIP5-AS1
												MTCP1
												BLZF1
												SWI5
												SEMA3F
												ARHGAP35
												MED26
												NEK9
												KDM2B
												NEURL1B
												GNB1
												POLD1
												MBOAT7
												ARHGEF25
												POM121C
												PMS1
												HOXA11
												LOC100288637
												RAB28
												HAUS7
												HMGCS1
												TFCP2
												KDELR2
												TLE4
												CNNM3
												WRNIP1
												TLK2
												PRXL2B
												ZBTB7B
												CNOT3
												SDF2L1
												HIBADH
												GAK
												DEK
												CRTC1
												UPF2
												SORBS3
												TERF1
												ZNF703
												UBAP2
												DEXI
												AMPD2
												ACTN1
												IFNAR2
												HLA-C
												PLA2G12A
												HAUS3
												CCP110
												MON1A
												PCNX3
												NXPE3
												HMGXB3
												WDR83
												PYCR2
												STX6
												KCNJ11
												TSFM
												BICRA
												TSPAN17
												BRD3
												CRAMP1
												PCOLCE2
												TNPO2
												LBH
												SYNM
												EIPR1
												PTDSS2
												ZFAND2B
												SLC25A23
												SAMD4B
												FAM13B
												SETD4
												HNRNPU
												ATXN2L
												SCAP
												PRCC
												CHPF
												AP2A2
												CALCOCO1
												MAP7D1
												AAK1
												MRPS18B
												TMOD3
												UBR4
												ABTB1
												PROCR
												ARL5A
												MYBBP1A
												ZNF697
												MRTFB
												ZNF503
												FKBP2
												XPO7
												ARID1A
												NEK2
												MBD1
												RPL23AP82
												STARD7
												ARFGAP1
												AP1S1
												NCLN
												SMAD6
												CHST3
												MAST3
												YPEL2
												RBMS1
												ZNF445
												RYBP
												MAEA
												CPSF2
												ISCA2
												PIGM
												RTL10
												TRMT2A
												HMGB1
												ACTR2
												EIF2D
												CDIP1
												LZTS2
												CDC25A
												FZR1
												ESPL1
												DBNL
												ERGIC1
												RPTOR
												MAP4
												ACTR3
												DFFB
												ATRX
												THEM6
												ARV1
												MACF1
												WWC2
												MDFIC
												EPB41L4A
												NUFIP2
												ADD3
												ILRUN
												MTA2
												AXIN1
												NUBP2
												GPR107
												SLC25A37
												TFDP2
												CTNNBL1
												CCDC12
												RNF170
												SMARCC1
												AMBRA1
												USF2
												NAXE
												TRMT61B
												NDST1
												TPD52L2
												ZNF248
												LINC01106
												PELP1
												SOX4
												C5orf24
												RNF41
												THOC5
												TSPAN3
												MSN
												FBXW8
												SMARCD1
												USP20
												MCRS1
												FKBP7
												GTF2E1
												PKD1
												DDOST
												BBLN
												CHSY1
												LAPTM4A
												ARHGAP17
												SFPQ
												KIAA1522
												SLC39A14
												ZSCAN30
												CLN8
												ABL2
												CRY2
												MECP2
												LAMP1
												NFATC4
												MAP3K5
												RXRA
												SNIP1
												FUBP3
												ACACA
												MOB3C
												SCARNA9
												ARHGEF12
												SLC35F6
												SMAD3
												RALY
												HMOX2
												ZBTB22
												CDK12
												DDX27
												ASB8
												ZNF513
												ANKRD10
												PLCG1
												TAGLN2
												THAP11
												RBM33
												PEX14
												PAFAH1B1
												PGRMC2
												UBE2I
												OSTF1
												RAPH1
												CTIF
												GUSBP14
												MINK1
												LOC286437
												EZH2
												SLC25A1
												RAP1GAP2
												AKIRIN2
												MYO1C
												FAM89B
												CSTF3
												PRKCI
												MRPL12
												GNPDA1
												R3HDM4
												ZNF574
												C19orf25
												WIZ
												MGAT1
												ALDH4A1
												SLC35B2
												CCDC137
												TIPARP
												SCRN2
												COPA
												CKB
												IPO8
												FZD2
												PARVA
												PHC3
												PPP1R8
												GOLPH3
												KIAA1143
												DCAF12
												CLK2
												PPP6R1
												ZNF692
												KIF18B
												SUPT5H
												BCL9
												ANKRD28
												MRPL28
												STMN3
												TRAF3
												LETM1
												APBB1
												SND1
												NIPSNAP1
												B4GALT1
												CHD3
												BCAP31
												CXXC1
												TEX261
												CHD6
												RNF145
												DYNC1LI2
												GDI1
												GATAD2A
												PDXK
												ETS2
												IFFO2
												ZNF609
												PRMT2
												MED10
												EHMT2
												NACC2
												WTIP
												ERMP1
												GTPBP3
												BCL2L2
												ARL4C
												ATG4B
												SCD5
												LSG1
												HIRA
												AEBP2
												ORMDL3
												DCUN1D3
												DMPK
												PAN2
												NEAT1
												DHRS13
												KIFC1
												DCLRE1B
												RBMS2
												TRIM65
												TP53INP2
												MYO10
												PUS1
												BCL9L
												PEX1
												TUSC2
												RBM19
												PRKAA1
												RUNX1
												FADS2
												ENAH
												MID1
												RCC2
												POGK
												MAPK9
												PPTC7
												CD58
												CSTF2T
												IREB2
												NLGN2
												DLG3
												ZFP36L2
												PDRG1
												SSR3
												CC2D1A
												PPP4R3B
												LLGL1
												ARIH2
												MTF1
												RNASEH1-AS1
												SCNN1D
												NOL3
												HUWE1
												FLOT2
												SH3BGRL
												SRP68
												ARPC5
												ADGRL1
												PITPNA
												UBR5
												NRBP1
												KDM1A
												ILK
												MAPK14
												PITHD1
												DYNLL2
												PRR14L
												GTF2F2
												CDC42SE1
												CAMKK1
												ANXA6
												SELENOH
												TFPT
												DPM3
												TSPYL2
												ABTB2
												ZC3H12A
												RAPGEF1
												TBC1D2B
												RPAP3
												KLHDC8B
												WWC1
												ZBTB45
												DGKZ
												GLB1L2
												GPKOW
												MAPRE3
												SENP6
												FKBP10
												LARP1
												MPI
												UQCRB
												MEPCE
												NAA50
												RRAGA
												SPR
												CARS2
												KIF21A
												UNK
												EXOC8
												CSNK1G2
												SCD
												ARMH3
												PHF19
												COX20
												CACUL1
												ATP6AP1
												ARHGEF39
												STAT3
												PPP2R5C
												DCAF1
												SYNJ2
												TPCN2
												TRIM26
												ATN1
												GID4
												MPZL1
												MAD1L1
												ZSCAN29
												SPIN4
												TMUB2
												APAF1
												MPP2
												PKP4
												DDAH2
												STX7
												BCAR1
												TRIM27
												ADO
												TMEM214
												SETD6
												GATD1
												RABGAP1
												IER5L
												ATG4D
												MRC2
												MTCH1
												WDR4
												CDC26
												VPS33B
												LRPPRC
												SETD5
												RRS1
												SLC35G1
												PYCR1
												CENPBD1
												ZBTB7A
												MADD
												MTSS2
												PRRC2C
												ODF2L
												TUB
												ARHGEF18
												GTF2H4
												ARRB1
												ITM2C
												ZCCHC3
												SCAMP5
												DCAF7
												RNFT2
												POLR3E
												IPMK
												THG1L
												RIMKLB
												ZSWIM6
												ATP5MC2
												PYGO2
												ALDH7A1
												PPP1R10
												ASRGL1
												LENG8
												TOM1
												SNHG7
												DHX37
												AATF
												MCRIP1
												C3orf80
												SLC26A11
												FTSJ3
												LYPLA2
												U2AF1
												TMEM129
												PPP1R26
												PFKM
												RRP1B
												STAT6
												GNL1
												THOP1
												ARMC10
												PPP1R12C
												TTC7A
												GRAMD4
												ATG9A
												DNAJB6
												PTPA
												NFIC
												ZNF787
												SUN2
												SLC35C2
												MLLT3
												UBE2B
												KEAP1
												NUMBL
												BCL2L13
												PLOD3
												TMEM63B
												KAT2A
												DRG1
												ARFIP2
												SRP19
												HARS1
												LRP10
												KRI1
												TRAPPC10
												PIEZO1
												PYM1
												SOAT1
												EXOSC8
												LASP1
												MIEF1
												TNFRSF12A
												KCTD9
												PRR14
												SIGMAR1
												ZBTB6
												MCL1
												EHBP1
												PRR11
												B4GAT1
												FBXL19
												ATAD3A
												PRNP
												OSGIN2
												MARCHF7
												FBXL8
												SRSF4
												TLE5
												RAP2B
												CXorf38
												SRSF8
												PTBP1
												PTAR1
												KIF3B
												FBXO44
												GLMP
												NSDHL
												TOR1B
												LSS
												TMEM94
												BCL7C
												ZC3H18
												HNRNPC
												FXR1
												SF1
												ZMYM3
												CREBL2
												NUP210
												RAB11B
												ISY1
												PPAN
												SCLY
												CNOT9
												PDIA5
												SLC7A2
												NCKAP1
												TNFAIP1
												ZFTA
												WDR47
												XPR1
												PRPF40A
												AGO1
												PRKCE
												DTD1
												EML2
												BTBD6
												P3H4
												CREB3L2
												FOXP4
												RTN4
												PTMA
												PHRF1
												GNL3L
												PRKAA2
												PIK3R4
												UHRF1BP1
												IVNS1ABP
												DNAJC14
												PGAM5
												LINC01128
												EEF2
												LMAN2
												CHCHD3
												RBM12
												SNHG20
												KIF26A
												PRPF4
												TMEM9
												PTPN1
												TMEM51
												ZNF580
												EZH1
												SAP130
												UBE2S
												TMEM65
												ANAPC11
												MRPL32
												TTC31
												WDR46
												CD59
												ERP29
												DDIT4
												DNAJA2
												NUS1
												PSAP
												NCS1
												NUDT9
												SERINC5
												SH3BP5L
												ELP5
												ELK1
												BMPR2
												AHSA1
												NME2
												DNASE2
												FRMD8
												USP31
												NTMT1
												UBE2R2
												TATDN2
												PYGL
												SNPH
												NUCB2
												CUL5
												SNX27
												MTA3
												MICOS10
												CHTF8
												FPGS
												FOXO4
												ANAPC2
												NUBPL
												ORC2
												CERS5
												MCOLN1
												AKAP1
												NFIX
												YBEY
												TPP1
												SP1
												TOX4
												AXIN2
												HCCS
												ZBTB1
												TUBGCP2
												GTF2F1
												TAF1
												IRF2BP1
												NDST2
												RBM42
												TNPO3
												UTP3
												SLC9A6
												HTT
												HOXC9
												TRAPPC8
												DCUN1D1
												DAB2IP
												RUSC1
												TSR2
												RAB3D
												ZFC3H1
												USP21
												SDC1
												ORMDL2
												HNRNPDL
												SLC1A1
												DHX57
												GGT7
												AP5B1
												PLAG1
												MYCBP2
												AGPAT2
												EMD
												APH1A
												OGFOD3
												CCDC82
												XPO1
												DCTPP1
												WDR35
												BAZ2A
												SECISBP2L
												HTATIP2
												FGF2
												MED1
												ZSCAN25
												PABPC4
												DDX6
												TMEM198B
												TRAF4
												ZDHHC5
												C19orf12
												OS9
												SACM1L
												HNRNPAB
												FEN1
												SNX30
												PGAP3
												EFNB2
												IPO7
												NOB1
												GTF3C4
												ABHD3
												FANCI
												TMEM260
												PATZ1
												LOC389906
												DBF4B
												RETREG3
												ELOF1
												MSI2
												MRTFA
												TMCC1
												PLEC
												SMG5
												IL6ST
												FAM32A
												TMEM109
												SLC25A6
												ASNS
												MRPL49
												GLYR1
												MMUT
												GPN1
												FAH
												MXD3
												FAM185A
												UBE4B
												TNFRSF10B
												DNTTIP1
												CTDSP1
												CHD4
												FAM98C
												LRWD1
												TSEN34
												LRRC59
												OTUD5
												KHSRP
												EDEM1
												FBL
												CDC73
												ARMCX6
												PPP4C
												NFATC2IP
												KMT2A
												RIT1
												FAM210A
												ARHGAP44
												MLF2
												FDX2
												RAB13
												FBXW11
												AKT1S1
												ERF
												ARL3
												SURF6
												MTCL1
												PHF14
												ERCC6
												FAM3A
												RPL13
												WDR76
												RRP12
												PRMT3
												SUPT20H
												ACBD4
												ZFAND3
												H2AJ
												TMEM198
												DPP8
												CDC16
												KIF24
												ZFP64
												OTUD7B
												ZSWIM5
												TRMT12
												UBA2
												SUGP2
												RAB12
												DDX51
												HEXIM2
												ACVR2B
												C3orf18
												LIN37
												UBQLN1
												PPP2R5D
												WDR5
												RANBP10
												ACVR1B
												FAAP100
												ROM1
												FAM83D
												DNAJB5
												SRSF9
												COQ8B
												RBMX
												DEAF1
												PHF13
												WWTR1
												MARK4
												CBY1
												CIB1
												CIT
												CLEC16A
												AMOTL1
												RGP1
												SLC38A1
												TOMM40L
												PHF20L1
												MCM3AP
												KCTD7
												ST3GAL3
												PLCD3
												ATP5F1B
												SNX1
												ARHGEF17
												OGA
												WSB2
												SOWAHC
												GBAP1
												GPD2
												SETD7
												HOXB9
												RBM8A
												CDV3
												ZFR
												FLOT1
												BRME1
												HNRNPLL
												GPANK1
												HIPK2
												DESI2
												SLC25A28
												SHARPIN
												TIMM13
												ADIPOR2
												AKT1
												CDC34
												ZC3H10
												STARD9
												USP22
												LYSMD1
												PPM1F
												MYPOP
												HSD17B12
												E2F6
												HEMK1
												SUDS3
												EFNA3
												2001-03-01
												H1-0
												SCRIB
												CAMKK2
												NES
												FZD6
												FBXO45
												CUX1
												POLR2C
												MALAT1
												EIF2S2
												CKAP5
												PRR12
												CPSF4
												UCHL5
												ULK3
												SMIM15
												ENC1
												MAP2K1
												POP5
												SIX1
												ZBTB44
												ST13
												PTP4A1
												ANTKMT
												CNPPD1
												GTF2IRD1
												ARRDC1
												MORC2
												STC2
												COL6A1
												COX4I1
												TMEM141
												SGCE
												STRN4
												HDGF
												SETX
												RNF19A
												YKT6
												CBX5
												KCTD12
												ZNF326
												COL5A1
												FBXL18
												ZNF579
												TNFSF9
												DCTD
												MAP4K4
												ZNF37A
												PLEKHM2
												CTSZ
												DOCK3
												STX16
												ZNF266
												VTI1B
												LMNA
												KPNB1
												KHDRBS1
												ZBTB5
												SRSF5
												PSEN1
												WNK1
												CDKN2A
												DLX1
												MFHAS1
												SPRYD3
												RECQL4
												CSRNP2
												MEX3C
												KPNA6
												SERBP1
												MFSD9
												YTHDC1
												JUN
												NAGK
												STK38
												QTRT2
												PRRT2
												DMAC1
												CLPP
												MTMR3
												TRIM25
												ANP32B
												SESN2
												AP4E1
												HNRNPL
												KIF3C
												POLR3D
												FJX1
												DHX36
												E2F3
												SH2D5
												APPL1
												WAC
												ADCY9
												WHRN
												MIR4458HG
												IDH3B
												TDP2
												PINX1
												P3H3
												EIF3G
												ALDH9A1
												SMARCE1
												STK17B
												B3GAT3
												RASSF1
												LRP11
												URM1
												USP1
												MRPL53
												RNF44
												EMSY
												GPC1
												MIGA2
												APP
												ATP2B1
												PRKAG1
												H1-10-AS1
												INCENP
												WASF2
												IGF2BP1
												CDK10
												FCHSD1
												MDM4
												PATL1
												UBE2J2
												VARS1
												ZNF200
												PFDN2
												PRR3
												RANGAP1
												PUM1
												CNOT6L
												SLC35B4
												ITPR3
												KCTD1
												ZNHIT6
												BORCS8
												DCAF8
												CDCA8
												RXRB
												ACTN4
												PIGX
												VPS33A
												CNTNAP1
												APOL2
												TKT
												BYSL
												INPP5E
												ARRB2
												AHDC1
												PRADC1
												SLC7A6
												ITPK1
												G3BP1
												UBE2G1
												ATP13A1
												DCAF5
												TPX2
												DAZAP1
												PRKRA
												TLN1
												MITF
												KIRREL1
												KIAA0895L
												TPRG1L
												GYS1
												NEPRO
												PAIP1
												IGF2BP3
												STK32C
												FNBP1L
												IMP4
												CLUH
												TCF25
												G2E3
												ARL2
												CD2BP2
												PAPOLA
												BAK1
												FGFR1
												SPECC1L
												NSMCE2
												ZNF576
												BBC3
												MRPL38
												ARF6
												ANP32E
												MTMR1
												SYNGAP1
												OAZ2
												FADS1
												TSC22D1
												ZNF182
												PUF60
												SPPL2B
												SHC1
												B4GALNT1
												GPR153
												ARHGAP21
												SAAL1
												HERC2
												ZNF48
												S1PR2
												PAPSS2
												NASP
												UTRN
												PALLD
												MCUB
												CLTA
												CCDC106
												PDIA3
												OGDH
												MACROD1
												GSS
												SIX5
												NECTIN2
												PPP3CA
												CES2
												ALDH3A2
												DDB2
												SPTSSA
												TMEM250
												SPIRE2
												BCLAF1
												GOLGA3
												TRA2B
												ARHGAP39
												PLEKHO1
												MGAT4B
												RTF1
												RING1
												CCDC57
												WDR59
												LAMTOR2
												GTF3C3
												DNAJC5
												ALDH2
												DAPK3
												IP6K1
												EMP2
												TRIM41
												ZNF598
												KATNIP
												PIN1
												BOP1
												MAPK12
												C1orf216
												SLC38A10
												SIPA1
												NELFE
												NDUFA8
												HYOU1
												NOP9
												SORT1
												FAM98B
												OTUD3
												YME1L1
												HNRNPR
												MEIS2
												CARMIL1
												MCU
												PCBP4
												NFKB2
												ADI1
												MAFK
												ABHD2
												ALCAM
												DENND1A
												SBNO2
												QPRT
												RACGAP1
												SLC6A6
												PSMD3
												RHEB
												RAB35
												ERLIN2
												PPP1R9A
												AVEN
												BCAM
												FKRP
												FLJ42627
												CELF1
												TSPYL4
												POGZ
												ZZEF1
												MICU1
												RAD18
												RANBP6
												ESRRA
												PTMS
												FRA10AC1
												PIP4K2B
												BAMBI
												IRF3
												RAB5B
												PRRC2B
												MAPRE1
												C3orf52
												DLGAP4
												APPBP2
												KDM5A
												USP19
												ATAD3B
												ENDOG
												SEC11C
												EZR
												TMEM33
												LSM12
												ARIH1
												PTGES
												POLDIP3
												BBS1
												WDR6
												TP73-AS1
												SAPCD2
												LEMD2
												NBR1
												ARL2BP
												KIF2A
												HPS4
												OCRL
												RUSF1
												NGDN
												DHX15
												PICALM
												MARK3
												STK40
												AGGF1
												ITPRIPL2
												DPF2
												TMED9
												PJA2
												MED12
												NKTR
												AGTRAP
												RHOBTB2
												TBC1D9B
												FUBP1
												AHCYL1
												RPP14
												AAMDC
												MIR3648-1
												CDH24
												PBX1
												DHFR
												ASH1L
												PPP1R12A
												GGA1
												RBM38
												DGKD
												ATP1A1
												ALYREF
												ZNF672
												UBQLN2
												HNRNPUL2
												HEXIM1
												ANKRD52
												FAM83H
												FAM229A
												ZNF805
												TRAF2
												ECE1
												SNN
												FAM189B
												YIPF6
												GABBR1
												TMEM25
												USP4
												NUAK1
												MOGS
												SSRP1
												SEPTIN7
												ASXL2
												CCDC6
												SPCS3
												TP53I13
												CHAF1A
												MTHFD1
												SEC63
												IER3
												TOR1AIP1
												BOD1
												PXN
												COG4
												FANCA
												PHYKPL
												GANAB
												HNRNPA0
												NSD1
												SEC13
												LARGE2
												HDGFL3
												BRCC3
												GTF3C5
												CREBBP
												CFAP44
												RBM26
												DUSP14
												DSTYK
												WBP1
												TUBA1A
												PSMD8
												CYB561
												UBALD1
												CHST10
												RABGEF1
												EPHA7
												LMAN2L
												MAP7
												SPAG9
												MRPL20-AS1
												NSMF
												ANTXR1
												DGAT1
												ABHD17A
												CORO1C
												FDX1
												C19orf47
												IL13RA1
												RANBP1
												CBX1
												ENO2
												PEX26
												LRP5
												SPIDR
												TEX2
												REXO1
												CTNNB1
												GALNT2
												EME2
[truncated: 1,384 more rows]
