# Supplementary material for: The forkhead DNA-binding domain binds specific G2-rich RNA sequences
Source: Nucleic Acids Res. 2023 Nov 2;51(22):12367–80. doi: 10.1093/nar/gkad994 (PMC10711433; doi:10.1093/nar/gkad994)
Supplement: gkad994_Supplemental_Files [file gkad994_supplemental_files.zip › Supplementary_Table S4.xls]

## Sheet: Feuil1
Suplementary Table 4: Differentially expressed transcripts after Foxl2 depletion (30h).							According to	Genomic exploration of the targets of FOXL2 and ESR2 unveils their implication in cell migration, invasion, and adhesion.
								Herman L, Legois B, Todeschini AL, Veitia RA.FASEB J. 2021 Apr;35(4):e21355. doi: 10.1096/fj.202002444R.
	padj (DESeq2 + Benjamini Hochberg)<0.05
		Log2FC < -0.32 (FC<1.4) + 562 Log2FC > 0.32 (FC>1.4)
		activated by FOXL2			repressed by FOXL2
		(downregulated in the KD)			(upregulated in the KD)
Gene Name	baseMean	log2FoldChange	FoldChange	Stat	padj			773 genes containing		1,141 regions that retained a strong RT-stop signal (10 fold above background) when treated with DMS in the presence of K+ in vitro and had at least a 50% reduction in that signal when K+ was excluded.
Trpa1	121.319	-2.62131	6.15307	-10.7956	2.11824e-24			Eef2
Rnf152	529.858	-2.61021	6.10594	-13.3902	1.68792e-37			Raly		38 DEGs also found to have rG4
Grpr	50.3322	-2.51449	5.71397	-8.63207	9.40427e-16			Neat1		Slc35g1
Gpr165	596.478	-2.49318	5.63019	-8.02389	1.17427e-13			Eif4a1		Gxylt1
Ppfia2	248.404	-2.46547	5.52305	-14.3495	5.24865e-43			Malat1		Arih1		BioPlanet 2019
Slc16a11	2007.25	-2.45168	5.47054	-9.00914	4.0627e-17			Swi5		Idi1		Term	Overlap	P-value	Adjusted P-value	Genes
Asgr1	251.745	-2.44897	5.46025	-9.35155	1.94964e-18			Set		Foxm1		FSH regulation of apoptosis	5/263	1.3323597649712155E-4	0.02318305991049915	ENC1;HK2;ATP9A;VEGFA;CDK16
Frem2	1003.61	-2.42509	5.37062	-9.44881	8.1103e-19			Stip1		Dag1		HIF-1 transcriptional activity in hypoxia	3/66	2.6659301172288154E-4	0.023193592019890692	HMOX1;HK2;VEGFA
Col10a1	142.669	-2.3817	5.21149	-10.591	1.55275e-23			Tubb2b		Cpxm1		TGF-beta regulation of extracellular matrix	6/565	6.329680334700862E-4	0.036712145941265	IDI1;TCF7L1;DDIT4;PIM1;ATP1B1;VEGFA
AI593442	114.678	-2.33649	5.05071	-7.21966	3.92143e-11			Slc6a8		Tns3		Fibroblast growth factor 1	2/26	0.0011099934165052713	0.0482847136179793	IGF1R;VEGFA
Cdo1	645.999	-2.30182	4.93079	-8.7494	3.53596e-16			Pdap1		Cdk16
M1ap	103.091	-2.27123	4.82736	-9.24007	5.39446e-18			Snrpd3		Atp1b1		KEGG 2021 Human
Krt23	42.057	-2.22562	4.67713	-8.15639	4.22034e-14			Srrm2		Ahdc1		Term	Overlap	P-value	Adjusted P-value	Genes
Slc7a8	14641.7	-2.18767	4.5557	-9.64125	1.51049e-19			Ass1		Vegfa		HIF-1 signaling pathway	4/109	5.3413832255973276E-5	0.005715280051389141	HMOX1;HK2;IGF1R;VEGFA
Zpld1	33.0907	-2.15614	4.45721	-6.91187	2.99892e-10			Vdac1		Rian		Adherens junction	3/71	3.3080677823591555E-4	0.017698162635621482	TCF7L1;IGF1R;NECTIN1
Itga2	1936.19	-2.13684	4.39796	-8.99041	4.69321e-17			Hnrnpa0		Elavl2
Brinp2	33.828	-2.1045	4.3005	-7.58653	3.04615e-12			Nono		Cmtm4
Chrdl1	92.9552	-2.09881	4.28357	-8.2221	2.52923e-14			Erf		Tpcn1
Adam28	21.0098	-2.09772	4.28032	-6.79301	6.38955e-10			Ubxn7		Tubb3
Tenm4	3099.98	-2.08041	4.22928	-7.31717	1.9977e-11			Ddx17		Rab6b
Gm15127	165.572	-2.07778	4.22156	-11.4291	2.43824e-27			Igfbp2		Abcb1a
Slitrk6	29.2581	-2.0349	4.09794	-7.01878	1.50633e-10			Rhoa		Paip2b
Luzp4	208.413	-2.00162	4.0045	-10.6806	6.57156e-24			Kifc1		Igf1r
Gm15097	188.464	-1.99463	3.98514	-8.81371	2.06555e-16			Sox2		Hmox1
Vstm2a	122.522	-1.98605	3.96152	-6.6067	2.05921e-09			Lmnb1		Pim1
Lzts1	210.102	-1.98236	3.95139	-7.3522	1.58516e-11			Arpc3		Tcf7l1
Grem1	884.231	-1.97074	3.9197	-6.44181	5.60569e-09			Tle5		Atp9a
Gm10439	145.292	-1.96338	3.89975	-12.497	1.03379e-32			Rtn4		Hk2
Asgr2	52.2408	-1.93843	3.83288	-6.90135	3.20248e-10			Tkt		Ung
Ptger3	71.1171	-1.92023	3.78483	-6.19673	2.41668e-08			Hspd1		Tns1
Gm15114	153.394	-1.88226	3.68653	-8.52293	2.3531e-15			Dhx9		Csrnp1
Gm15107	53.7926	-1.87341	3.66398	-8.50754	2.63301e-15			Rrp7a		Ddit4
Ackr4	84.8283	-1.80894	3.50385	-7.58593	3.04615e-12			Chmp4b		Ppt1
Zfp804b	78.7009	-1.79545	3.47123	-8.10546	6.26772e-14			Tubb4b		Palm3
P2ry14	52.3377	-1.77104	3.41299	-6.68163	1.25612e-09			Cnih4		Nectin1
Ace	317.871	-1.74477	3.35142	-6.9323	2.62995e-10			Ssbp4		Sidt2
Fst	1828.45	-1.73899	3.33801	-6.09823	4.29922e-08			Samm50		Zfp459
Fgf14	8.40371	-1.72528	3.30644	-5.25696	3.76989e-06			Tbx3		Igfbp2
Adgrv1	831.589	-1.72042	3.29532	-12.5831	3.83895e-33			Rian		Enc1
Ramp1	4636.08	-1.71263	3.27757	-6.02607	6.50333e-08			Fgd1		Cers5
Tmem74	34.1773	-1.71033	3.27235	-6.51288	3.61771e-09			Got2
Pcdh18	1564.04	-1.69463	3.23693	-13.3167	3.87806e-37			Cmtm7
Arhgap28	3863.01	-1.68814	3.22242	-14.1104	1.20191e-41			Mta2
Kcnj2	183.853	-1.68648	3.2187	-8.94811	6.63235e-17			Emd
Il7	1397.04	-1.67933	3.20279	-7.88294	3.3753e-13			Chd4
Rnf125	590.208	-1.66342	3.16767	-7.90682	2.8911e-13			Laptm4a
Zdhhc23	141.541	-1.6618	3.1641	-5.31853	2.83179e-06			Ncl
Masp1	2638.79	-1.65584	3.15106	-7.23246	3.62473e-11			Arnt
Nap1l5	491.941	-1.65356	3.14608	-5.55274	8.66827e-07			Srsf5
Angpt1	301.604	-1.63526	3.10644	-7.88551	3.3549e-13			Taf15
Nell1	60.9327	-1.62998	3.09509	-5.75711	2.91288e-07			Nap1l4
Btc	327.976	-1.62755	3.08988	-8.80943	2.12128e-16			Bak1
Kcnd2	342.126	-1.61281	3.05846	-6.69677	1.15357e-09			Traf4
Hsd11b2	740.732	-1.61141	3.05551	-7.19185	4.66585e-11			Rcn1
Dnajb13	19.9369	-1.61065	3.0539	-5.08439	8.81276e-06			Tra2a
Vnn3	24.7821	-1.60289	3.03752	-4.9077	1.96518e-05			Rcc2
Nrep	740.546	-1.60057	3.03264	-5.71839	3.63553e-07			Stag3
Aicda	16.2542	-1.60052	3.03253	-4.89016	2.12089e-05			Arih1
Slc6a15	232.16	-1.59181	3.01428	-6.92666	2.72502e-10			Vat1
Creb3l3	46.9837	-1.5884	3.00715	-5.33921	2.55533e-06			Fus
E330023G01Rik	24.1513	-1.57233	2.97384	-4.84479	2.59365e-05			Psap
Spin2c	980.141	-1.56725	2.96339	-6.51688	3.54623e-09			Arl3
Tigit	47.5385	-1.56397	2.95666	-6.43362	5.85938e-09			Miip
Pparg	1426.91	-1.5601	2.94875	-5.33383	2.61759e-06			Eif3c
Cyp4b1	61.0872	-1.55883	2.94615	-6.72246	9.85597e-10			Fkbp8
Nupr1	6752.02	-1.55037	2.92891	-5.71393	3.72364e-07			Clic1
Ptger2	2077.94	-1.54678	2.92165	-10.5569	2.16378e-23			Ei24
Foxl2	5067.11	-1.54505	2.91815	-6.19545	2.42941e-08			Prrc2c
Htr1d	83.3993	-1.54297	2.91394	-5.63782	5.55303e-07			Ddb1
Lingo2	19.0775	-1.5312	2.89026	-4.92483	1.8299e-05			Senp3
Slc16a13	2063.38	-1.52307	2.87402	-7.78845	6.91202e-13			Tmed9
Tex19.2	48.2573	-1.51523	2.85845	-4.81354	2.97617e-05			Glyr1
B3galt1	164.032	-1.50456	2.83738	-10.9132	6.09099e-25			Bax
Elavl2	1437.41	-1.50153	2.83143	-5.94207	1.03237e-07			Atp1b1
Rgs2	438.415	-1.49838	2.82525	-9.00456	4.18037e-17			Pip4k2c
Slc8a1	1651.16	-1.49473	2.81812	-5.25557	3.79186e-06			Lamtor2
Lrrc10b	49.7986	-1.49352	2.81576	-6.00568	7.27998e-08			Dusp9
Camk1d	551.514	-1.49324	2.8152	-7.65918	1.80623e-12			Psenen
Thsd4	4006.54	-1.49271	2.81416	-7.49144	5.94912e-12			Tjp1
Adarb1	1232.48	-1.4877	2.80441	-7.03379	1.35897e-10			Pes1
Bmpr1b	1194.9	-1.48321	2.7957	-5.70624	3.85126e-07			Pola1
Pex5l	414.029	-1.48241	2.79415	-6.22876	1.99365e-08			Hnrnpul2
Ip6k3	41.9144	-1.48046	2.79039	-5.23452	4.17728e-06			Capzb
Lypd6	357.987	-1.46908	2.76846	-4.65329	5.95007e-05			Leng8
Ndst4	1359.96	-1.46673	2.76395	-7.42118	9.67681e-12			Top3b
Syt7	157.192	-1.44967	2.73146	-5.92062	1.15905e-07			Tfrc
Gm4788	41.9333	-1.44893	2.73006	-5.59412	7.01172e-07			Slc2a1
Trp63	54.3617	-1.44649	2.72545	-5.51989	1.02408e-06			G3bp2
Peli2	3296.22	-1.43661	2.70684	-6.52648	3.39482e-09			Thoc3
Abcd2	120.515	-1.43596	2.70562	-5.51234	1.06678e-06			Jarid2
Piezo2	6343.81	-1.41984	2.67555	-10.2097	7.31206e-22			Dynll2
Plau	19354.7	-1.41876	2.67356	-6.32145	1.14168e-08			Rnf25
Gja1	41347.1	-1.41435	2.66539	-4.88972	2.12262e-05			Kifc5b
Plce1	385.323	-1.41383	2.66443	-5.40502	1.82139e-06			Hsd17b12
Akr1c14	5818.34	-1.41304	2.66298	-5.62755	5.86828e-07			Prdx5
Tmem150b	16.3055	-1.40134	2.64146	-4.48246	0.000123305			Nradd
Rapgef4	40.681	-1.39286	2.62598	-5.02898	1.14836e-05			Serbp1
Cfhr2	68.9611	-1.39098	2.62256	-4.6121	7.12383e-05			Ilf3
Rimklb	181.728	-1.3847	2.61117	-4.83921	2.65263e-05			Gigyf2
Lrrn3	50.5678	-1.37822	2.59948	-6.05051	5.66421e-08			Msl2
Serpine2	30690.6	-1.37769	2.59852	-4.84319	2.60732e-05			Msh2
Tox2	365.078	-1.37386	2.59164	-6.39722	7.23217e-09			Ddx6
Spsb1	6353.79	-1.37376	2.59145	-5.62343	5.98397e-07			Rad23b
Nol4	2075.04	-1.36915	2.58318	-4.66957	5.59151e-05			Midn
Cfh	1049.85	-1.36827	2.5816	-4.85427	2.47955e-05			Ip6k1
Ptgs2	10650.2	-1.36493	2.57564	-9.30486	2.98271e-18			Fkbp5
Clstn2	111.055	-1.35937	2.56573	-4.65918	5.80786e-05			Hnrnpu
Bdnf	8057.12	-1.35264	2.55378	-6.66099	1.44068e-09			U2af2
Synb	10.5835	-1.35207	2.55279	-4.12686	0.000496494			Thoc2
Ephx2	66770.6	-1.33245	2.5183	-4.66701	5.65385e-05			Dnajb1
Osgin2	7111.32	-1.32823	2.51094	-5.94277	1.03054e-07			Pmaip1
Col27a1	1125.91	-1.32609	2.50722	-7.31768	1.9977e-11			Vasp
Ddit4l	3736.35	-1.31969	2.49613	-5.95983	9.33151e-08			Atxn7l3
Itgb3	2323.78	-1.31905	2.49502	-5.92636	1.12482e-07			Zmynd19
Sema4f	4021.37	-1.31805	2.49329	-7.97842	1.67283e-13			Bop1
Atp10d	4367.51	-1.31727	2.49195	-9.62705	1.70164e-19			Smarca4
Cntnap5a	111.453	-1.31403	2.48636	-5.43434	1.57035e-06			Cdc123
Cdhr1	502.109	-1.30892	2.47757	-9.02496	3.56397e-17			Khdrbs1
Ramp2	118.085	-1.30764	2.47537	-4.65413	5.93729e-05			Trappc3
Map3k5	651.548	-1.30689	2.47408	-4.79555	3.22964e-05			Tardbp
Cdk5r1	891.802	-1.30378	2.46875	-4.59632	7.60138e-05			Rbms2
Fam20c	981.582	-1.3001	2.46246	-8.66627	7.04425e-16			Ldlr
Slc5a7	23.1159	-1.29438	2.45271	-4.66101	5.77098e-05			Aurka
Slco3a1	4655.52	-1.29409	2.45223	-12.2582	1.85644e-31			Kank2
Ms4a2	86.2586	-1.29305	2.45045	-4.30769	0.000247994			Dnajc7
Csrp2	1223.92	-1.28187	2.43154	-4.79265	3.27124e-05			Akt1s1
Cited1	27.741	-1.27775	2.4246	-4.48478	0.000122108			Max
Tecta	54.4354	-1.27666	2.42277	-4.45742	0.000136871			2410002F23Rik
Plekhd1	251.318	-1.27485	2.41974	-4.28902	0.000266779			Cdv3
Pitpnc1	1202.48	-1.27069	2.41277	-9.74689	5.69508e-20			Szrd1
Cbs	261.295	-1.26631	2.40546	-3.99833	0.000809627			Naa50
Icosl	263.731	-1.26398	2.40157	-5.99399	7.728e-08			Hmox1
Mctp1	328.851	-1.26327	2.4004	-4.91994	1.86787e-05			Ccdc71
Prdm1	19.9647	-1.26263	2.39933	-3.94147	0.000995148			Ddit4
Adamts19	84.8509	-1.25801	2.39165	-3.86533	0.00131013			Snrnp70
Tprg	24.6399	-1.25704	2.39004	-3.86667	0.0013055			Ccny
Ube3b	4627.92	-1.24964	2.37782	-11.5616	5.91712e-28			Kdm5c
Gabrb2	536.613	-1.24602	2.37187	-4.41544	0.000161377			Ywhag
Has2	480.723	-1.24478	2.36982	-3.94425	0.000987783			Zmat2
Ms4a6d	27.6963	-1.24062	2.363	-3.86466	0.00131204			Ap2b1
Rasd1	529.203	-1.23946	2.36111	-4.21482	0.000354019			Grb10
Galnt13	10.1843	-1.23937	2.36095	-3.80823	0.00158822			Isg20l2
Lcp1	146.323	-1.2391	2.36051	-5.27928	3.40406e-06			Tnpo1
Csmd3	55.9624	-1.23681	2.35678	-4.89555	2.07249e-05			Ubtf
Sh3bgrl2	543.151	-1.23437	2.35279	-9.61556	1.84858e-19			Tnpo3
Tanc2	2175.8	-1.23152	2.34814	-7.97603	1.69243e-13			Tnpo2
Slc16a10	646.814	-1.22683	2.34052	-8.7215	4.47566e-16			Arf6
Rap2a	6056.12	-1.22268	2.33379	-10.3556	1.70414e-22			Ddost
Ybx1	48929.9	-1.21962	2.32885	-6.43058	5.95881e-09			Pdia3
A4galt	90.0105	-1.21525	2.32182	-3.96512	0.000912137			Lsm14b
Snap91	39.1282	-1.21137	2.31558	-4.97706	1.44736e-05			Bbc3
Tmsb15b1	198.283	-1.21061	2.31436	-4.22647	0.000338233			Myo1c
Kcne2	16.5874	-1.20999	2.31337	-3.68864	0.00237295			Adipor2
Gls	26838	-1.20679	2.30823	-10.0996	2.20014e-21			Aup1
Prr16	235.27	-1.20651	2.30779	-8.22053	2.54074e-14			Nacc1
B3glct	3253.1	-1.20127	2.29942	-7.44609	8.20168e-12			Sap130
Adam2	37.6687	-1.1986	2.29517	-3.79696	0.00165192			Lin28a
E130201H02Rik	1870.56	-1.19817	2.29448	-7.17536	5.21214e-11			Top1
Spp1	24073.8	-1.19638	2.29164	-10.0119	4.71855e-21			Pdzd4
Rasef	172.31	-1.19458	2.28878	-5.86835	1.55984e-07			Srebf2
Epha4	701.85	-1.19405	2.28794	-7.42186	9.67681e-12			Snx17
1700108F19Rik	30.8958	-1.19281	2.28598	-4.39815	0.000172804			Sfrp1
Fam13a	204.773	-1.19116	2.28337	-5.86525	1.58171e-07			Brd2
Rftn1	780.609	-1.18296	2.27041	-7.65075	1.91616e-12			Kat7
Sytl2	1261	-1.18143	2.26802	-5.5879	7.23626e-07			Septin9
Trpc6	584.814	-1.17048	2.25087	-6.77765	7.02785e-10			Actr2
Il17rd	2655.56	-1.16473	2.24192	-6.7254	9.72381e-10			Stk11
Abca8a	15.1904	-1.16269	2.23874	-3.57786	0.00343883			Zc3h7b
Robo2	12096.5	-1.15992	2.23445	-10.0161	4.63658e-21			Eif4g1
Spsb4	546.641	-1.15903	2.23308	-6.85565	4.30393e-10			Arih2
Arsj	39.4267	-1.15868	2.23252	-4.52114	0.00010555			Scamp5
Lama1	22971.5	-1.15813	2.23168	-8.9753	5.31551e-17			Ccp110
Kcne3	54.467	-1.15332	2.22425	-4.17496	0.000414493			Ptprs
Cxcl13	408.016	-1.14644	2.21367	-3.62437	0.00294526			Nufip2
Grem2	2552.76	-1.14241	2.2075	-3.50141	0.00436115			Hspa4
Lhfpl2	6796.86	-1.13688	2.19905	-4.65317	5.95007e-05			Cluh
Adamdec1	9.74484	-1.13397	2.19461	-3.45524	0.00505441			Huwe1
Actr3b	806.112	-1.13049	2.18933	-9.73573	6.22953e-20			Hnrnpa3
Pcdh8	211.948	-1.11568	2.16698	-3.46828	0.0048488			Blmh
Kcnip3	151.622	-1.10583	2.15223	-4.38023	0.000185244			Ptprf
Cdc42ep5	1161.7	-1.10198	2.14649	-5.68947	4.20169e-07			Suds3
Fos	846.544	-1.10065	2.14451	-4.2708	0.000284914			Ahnak
Colec12	854.381	-1.09633	2.13811	-5.79287	2.37755e-07			Csde1
Pcx	10859.4	-1.09625	2.13798	-4.41433	0.000161939			Copg2
Cxcl3	84.1338	-1.09543	2.13677	-3.9617	0.000923278			Peg10
Myo1b	7927.47	-1.0938	2.13436	-6.42678	6.07061e-09			Cbx6
Fam110c	8480.47	-1.09012	2.12892	-4.86506	2.37453e-05			Adgrl1
Smkr-ps	12.7705	-1.08964	2.12821	-3.43487	0.00538242			Hap1
Chrna2	92.5841	-1.0859	2.1227	-3.31045	0.00795944			Celf5
Col24a1	297.769	-1.08521	2.12169	-4.95354	1.60789e-05			Pecam1
Fam163a	96.9793	-1.0833	2.11887	-4.16126	0.000436842			Mcoln1
Pcdh7	10618.2	-1.08278	2.11812	-6.59738	2.1851e-09			Ambra1
Pde3b	1999.61	-1.08236	2.11749	-7.24981	3.22298e-11			Dbr1
Papss2	14546.7	-1.08137	2.11605	-4.12228	0.000504134			Spindoc
Prkab2	12704.6	-1.08105	2.11557	-4.06808	0.000622073			Arpc1b
Fbln1	1715.66	-1.07918	2.11284	-4.29454	0.000261013			Rad54l2
Sav1	7287.26	-1.07345	2.10446	-6.22452	2.03647e-08			Men1
Itga11	355.146	-1.07322	2.10413	-5.54453	9.04717e-07			Mfn1
Chst8	647.742	-1.07195	2.10227	-4.22772	0.000336925			Scd1
Kl	27.7898	-1.06841	2.09712	-3.97404	0.000883867			Fam98b
9230112J17Rik	12.0744	-1.06741	2.09567	-3.34078	0.00727722			Pick1
Cyp2s1	435.64	-1.06597	2.09358	-6.72497	9.72381e-10			Cmip
Fam84a	462.076	-1.06391	2.09059	-5.5033	1.10708e-06			Map4
Omd	268.89	-1.06124	2.08672	-3.802	0.0016199			Adnp
Rgs4	238.793	-1.05925	2.08384	-3.35854	0.00687589			Terf1
Thsd7b	2096.26	-1.05855	2.08284	-4.51558	0.000107849			Dnajb6
Cyp19a1	82.6718	-1.05853	2.08281	-3.29056	0.00839265			Chd8
Fcgr3	73.054	-1.05655	2.07995	-3.50958	0.00427039			Stx16
Fam171b	462.884	-1.0557	2.07872	-5.97079	8.74797e-08			Chmp1a
Gm6225	12.996	-1.05184	2.07318	-3.3199	0.00773549			Ehd1
Ndnf	152.72	-1.05085	2.07175	-5.8489	1.73271e-07			Col9a2
Cntn3	8.09507	-1.04193	2.05897	-3.17722	0.0114959			Dlst
Ihh	63.1408	-1.04045	2.05687	-3.25847	0.00915572			Eml2
Tuba8	235.338	-1.03691	2.05182	-4.40251	0.000170097			Cnot11
She	36.0543	-1.03605	2.05061	-4.20493	0.000367736			Hnrnpd
Zfp385b	8.68708	-1.03568	2.05008	-3.16597	0.0118237			Prkaca
C1qtnf7	21.4123	-1.03369	2.04725	-3.29253	0.00836156			Nfatc2ip
2700069I18Rik	22.9262	-1.03086	2.04324	-3.71225	0.00220803			Foxo4
Atp11c	2896.11	-1.02939	2.04116	-6.93598	2.57348e-10			Oga
Gm15663	124.284	-1.025	2.03496	-5.31537	2.87076e-06			Vegfa
Smtnl2	254.404	-1.0249	2.03482	-4.03397	0.000710807			Alpl
Bmp6	1210.75	-1.01683	2.02346	-5.85702	1.6581e-07			Nr4a1
Smarcd3	3539.49	-1.00925	2.01286	-4.3388	0.00021873			Cdk16
Cers5	4786.52	-1.00809	2.01124	-11.0718	1.20076e-25			Hira
Cacna2d1	9041.76	-1.00724	2.01006	-8.07487	7.99237e-14			Dcps
Uck1	3545.03	-1.00305	2.00424	-8.90154	9.73625e-17			Mbd3
Tnr	33.8241	-1.00155	2.00215	-3.05801	0.0158696			Crlf2
Ackr3	118.528	-1.00148	2.00205	-3.15601	0.012183			Taf8
Frat2	152.718	-1.00143	2.00199	-6.54343	3.05235e-09			Sdad1
Cftr	46.1737	-0.999782	1.9997	-4.18634	0.000396122			Nsd1
Rasd2	11.1848	-0.99895	1.99854	-3.05469	0.0159855			Trim71
Ube2u	11.2126	-0.998631	1.9981	-3.13593	0.0128501			Sf3a3
Ano1	244.93	-0.99592	1.99435	-4.4884	0.000120738			Aqp3
Ptprz1	655.662	-0.993226	1.99063	-3.53782	0.0039175			Slc7a5
Tnfaip3	3367	-0.987099	1.9822	-5.52425	1.0031e-06			Rnf44
Slc4a4	370.308	-0.985298	1.97972	-3.77144	0.00180134			Igf2bp1
Etl4	2241.19	-0.983106	1.97672	-4.17786	0.000409619			Kif1c
Mdfic	14220.2	-0.981681	1.97477	-8.4807	3.25165e-15			Nucks1
Spink13	55.7297	-0.980058	1.97254	-3.07228	0.0153082			Nkain1
Efcab3	10.4645	-0.979354	1.97158	-3.05961	0.0158081			Tuba1a
Cytip	3120.58	-0.979115	1.97126	-4.15655	0.0004451			Dcaf8
Slc3a2	11922.8	-0.978722	1.97072	-7.54537	4.05953e-12			Polr2m
Galnt15	26.47	-0.978582	1.97053	-3.25911	0.00914534			Fxr2
Bcl11a	490.317	-0.974931	1.96555	-5.23633	4.15078e-06			Psme3
Caps2	59.5131	-0.973003	1.96292	-3.72856	0.00208678			Dag1
Cmtm1	9.9021	-0.972339	1.96202	-2.96418	0.0203602			Sumo3
Ccdc30	258.768	-0.970324	1.95928	-6.96616	2.13337e-10			Ercc2
Neurl1b	235.001	-0.970004	1.95885	-6.22704	2.00985e-08			Arhgef25
Adgrb3	26.067	-0.967622	1.95561	-3.34769	0.00711001			Elf2
Fgfr2	1879.19	-0.967533	1.95549	-9.79789	3.74832e-20			Zdhhc21
Mboat1	1018.61	-0.964968	1.95202	-4.26727	0.000288598			Eif4b
Arhgap20	200.348	-0.964565	1.95147	-3.19309	0.0110145			Inppl1
Atp10a	5065.68	-0.96401	1.95072	-8.88755	1.0912e-16			Utp6
Arl4c	3145.76	-0.961239	1.94698	-5.98737	8.00231e-08			Purb
Coro1a	9.97629	-0.959022	1.94399	-2.92556	0.022622			Lemd2
Bicd1	5915.91	-0.956294	1.94032	-6.05484	5.54372e-08			Mllt6
Hsd17b1	3918.51	-0.953205	1.93617	-2.9389	0.0218406			Stub1
F2rl2	428.59	-0.946478	1.92716	-4.98894	1.37199e-05			Dnmt1
St8sia4	10.3442	-0.945473	1.92582	-2.89663	0.0243158			Crtc2
Igfbp5	14881.6	-0.936019	1.91324	-5.65041	5.20731e-07			Acads
Plp1	242.377	-0.934701	1.91149	-3.91732	0.00109021			Rcc1
Ston2	624.159	-0.932327	1.90835	-6.2963	1.32712e-08			Arhgap39
Sytl3	7.68187	-0.930883	1.90644	-2.83738	0.0280055			Slc35f2
Prdm6	18.3719	-0.930664	1.90615	-3.02747	0.0172355			Atf6b
Rab17	63.606	-0.929983	1.90525	-3.37766	0.00646556			Maz
Nrgn	26.9125	-0.929854	1.90508	-2.9071	0.023735			Mlec
Egfr	2875.18	-0.929337	1.9044	-6.15108	3.18069e-08			H1f0
Apol7b	9.18069	-0.924329	1.8978	-2.84246	0.027737			Elovl6
Cldn34c1	323.498	-0.920201	1.89238	-7.2286	3.7098e-11			Rcor2
Irs1	2793.22	-0.917516	1.88886	-5.23502	4.17309e-06			Cdk2
Slc35g1	2077.52	-0.916717	1.88781	-5.55672	8.50875e-07			Ppp6r3
St3gal4	13436.1	-0.915683	1.88646	-2.83963	0.0278996			Slc38a4
Gabrb3	41.3379	-0.915054	1.88564	-3.64873	0.00271536			Rbfox2
Plekhg1	110.456	-0.911737	1.88131	-4.48741	0.000121029			Racgap1
Cyp4f18	63.7352	-0.911533	1.88104	-3.84805	0.00139082			Tcf20
Prr23a1	8.52463	-0.911515	1.88102	-2.79845	0.030702			Csnk1d
Dach2	64.6569	-0.910643	1.87988	-4.45304	0.00013926			Safb2
Far1	40958.3	-0.909648	1.87859	-6.95381	2.29812e-10			Ergic1
Bex4	14967.7	-0.907655	1.87599	-4.00051	0.000802914			Aard
Psd4	732.468	-0.905954	1.87378	-10.7459	3.49742e-24			Kpna6
Irak2	1578.67	-0.904858	1.87236	-6.69104	1.1866e-09			Retreg3
Elmo1	116.036	-0.903053	1.87002	-3.69432	0.0023407			Klf13
Sulf2	16505.1	-0.899839	1.86586	-10.9837	2.92061e-25			Zfp976
Fcgr2b	16.5977	-0.896867	1.86202	-2.95461	0.0209068			Pou2f1
Kif5c	2551.41	-0.895471	1.86022	-4.52031	0.00010584			Khsrp
Bves	1296.93	-0.893941	1.85825	-5.98745	8.00231e-08			Ak4
Eva1c	11.9069	-0.893746	1.85799	-2.8168	0.0294505			Cdc25a
Prkar2b	5685.29	-0.892673	1.85661	-6.54831	2.96464e-09			Hnrnpdl
Rnf144a	107.288	-0.891884	1.8556	-4.13922	0.000474305			Tigar
Stk32a	37.0679	-0.890879	1.85431	-2.78739	0.0316139			Setx
Lrrc16a	998.239	-0.889698	1.85279	-9.13721	1.32424e-17			Mdfi
Tacc1	8448.59	-0.882014	1.84295	-6.52113	3.48227e-09			Rcl1
Tmtc2	4177.17	-0.879857	1.84019	-7.97201	1.73526e-13			Net1
Arxes1	4245.47	-0.878366	1.83829	-3.99725	0.000811675			Prpf19
Gldn	21.9879	-0.876699	1.83617	-3.12605	0.013222			Arl2bp
Pdcd1	26.5124	-0.875912	1.83517	-2.68385	0.0403574			Fbxw2
Pcsk5	7080.46	-0.874636	1.83355	-18.7603	2.3395e-74			Aunip
Pck2	4032.64	-0.8742	1.83299	-6.14289	3.32097e-08			E2f1
Spn	155.935	-0.870956	1.82887	-2.78691	0.0316346			Rnf145
Tpcn1	2898.48	-0.870135	1.82783	-7.16816	5.44026e-11			2310022A10Rik
Cebpb	2757.83	-0.870022	1.82769	-5.69018	4.1936e-07			Tmem9
Olig3	17.3149	-0.867936	1.82505	-2.84384	0.0276407			Fkbp10
Far1os	17.5954	-0.865934	1.82252	-2.6434	0.0442408			Wnk1
Adrb2	149.717	-0.863354	1.81926	-5.38999	1.96917e-06			Smagp
Il1r1	2334.34	-0.863083	1.81892	-6.40205	7.02916e-09			Rrp1b
Dmrta1	485.91	-0.862347	1.81799	-4.87512	2.26952e-05			Cmtm4
Nlrc5	162.016	-0.862024	1.81759	-5.0523	1.02475e-05			Zfp710
Cd6	22.9706	-0.860728	1.81595	-2.99828	0.0185803			Rnf216
Il2	7.5246	-0.860308	1.81543	-2.62877	0.0458201			Phf12
Pde4b	2792.53	-0.860285	1.8154	-4.69625	5.0036e-05			Ubqln1
Dtnbp1	950.047	-0.859375	1.81425	-3.82139	0.00151755			Mob3c
9930111J21Rik2	302.929	-0.858645	1.81333	-5.84747	1.74353e-07			Wasf2
Slc5a4b	10.771	-0.855655	1.80958	-2.65325	0.0432728			Bcam
Icam4	27.7764	-0.85483	1.80855	-2.98676	0.0191429			Nol6
Hpse	136.058	-0.852716	1.8059	-3.89391	0.00118433			Ube2i
Ankrd52	7033.3	-0.852527	1.80566	-5.54202	9.13959e-07			Ube2e1
Stard8	492.135	-0.851903	1.80488	-3.34068	0.00727722			Sh3d19
Rps6ka2	4316.68	-0.850278	1.80285	-5.89626	1.32419e-07			Gabbr1
Grid2	8.46834	-0.849223	1.80153	-2.61696	0.0469627			Wdtc1
Leng9	104.64	-0.848479	1.8006	-4.90923	1.9527e-05			Ipo9
Sytl4	2869.98	-0.847304	1.79914	-4.60319	7.37258e-05			Daxx
Pgap1	2065.62	-0.844906	1.79615	-7.76683	8.14265e-13			Phf1
Dkk2	148.522	-0.841625	1.79207	-2.6843	0.0403574			Mboat7
Gm5039	109.89	-0.840013	1.79007	-4.71802	4.58714e-05			Gtf2h1
Sgk1	6868.18	-0.838455	1.78813	-3.81383	0.00155869			Cdc42bpg
Klf2	354.988	-0.836734	1.786	-5.01416	1.22114e-05			Zfp91
Zfp521	82.745	-0.835641	1.78465	-3.39594	0.00609632			Smg5
Apcdd1	370.645	-0.833379	1.78185	-5.40781	1.80017e-06			Wtip
Rasl11b	1023.84	-0.832746	1.78107	-4.672	5.53985e-05			Rnf146
Lrrc2	1060	-0.83122	1.77919	-4.09751	0.000556019			Ddx5
Oit3	83.096	-0.829744	1.77737	-4.24057	0.000320393			Slc39a7
Igf1	10786.2	-0.829529	1.77711	-3.73397	0.00204845			Map4k4
Arxes2	11834.7	-0.829258	1.77677	-3.63383	0.00285514			Acly
Yes1	8811.12	-0.828346	1.77565	-7.64836	1.93943e-12			Setd5
Grik3	27.8364	-0.825633	1.77231	-2.67012	0.0415951			Socs3
Cxcl5	1073.66	-0.824007	1.77032	-2.9179	0.023092			Wdr48
Sc5d	10305.3	-0.821778	1.76758	-9.10574	1.74592e-17			Zfp553
Enpp6	25.3139	-0.821523	1.76727	-2.95594	0.0208552			Ormdl3
Olfm1	216.816	-0.820012	1.76542	-3.07253	0.0153033			Pafah1b1
Gfpt2	1684.12	-0.819735	1.76508	-4.89796	2.0502e-05			Esrra
Tdrd5	290.733	-0.819322	1.76458	-2.60607	0.0479062			Rraga
Echdc2	2871.62	-0.816895	1.76161	-4.44141	0.000145532			Smarcd1
Abcb4	52.8795	-0.816181	1.76074	-3.50337	0.00433465			Galnt2
Mid1ip1	4419.55	-0.81505	1.75936	-7.64634	1.95729e-12			Swsap1
Traf1	37.059	-0.814867	1.75914	-3.15943	0.0120609			Alg8
Id3	8596.04	-0.811677	1.75525	-3.40383	0.00594457			Stra8
Hmga1	48.8403	-0.809993	1.7532	-2.97043	0.0200607			Marveld1
Lonrf1	1358.22	-0.808008	1.75079	-4.50357	0.000113473			Glul
Mreg	318.357	-0.804794	1.7469	-3.24408	0.00953563			Paip2b
Angptl1	67.5639	-0.802529	1.74416	-3.30479	0.00809846			Surf6
Ptchd4	1403.85	-0.798448	1.73923	-8.92819	7.84409e-17			Igsf3
Spta1	559.417	-0.798191	1.73892	-3.52571	0.00406869			Src
Dancr	421.75	-0.797874	1.73854	-3.99712	0.000811675			Fbxo31
Itga9	644.093	-0.796327	1.73667	-3.39326	0.00614133			Pak2
Atp6v0d2	16.4782	-0.796317	1.73666	-2.60757	0.0477564			Ube2z
Pgm2l1	686.061	-0.793289	1.73302	-4.5057	0.000112599			Gli1
Rorb	90.151	-0.791522	1.7309	-2.7671	0.0332854			Mapk8ip3
Pcyt1a	26412.5	-0.790058	1.72914	-4.70789	4.76294e-05			Srf
Efemp2	3770.1	-0.788467	1.72724	-2.75925	0.0339451			Metrn
Acot3	27.2623	-0.786989	1.72547	-3.02737	0.0172355			Tatdn2
Derl3	231.121	-0.785025	1.72312	-4.03243	0.000714245			Mcu
Lipt2	322.316	-0.783561	1.72137	-5.07001	9.41383e-06			Tle3
Flrt3	313.052	-0.780871	1.71817	-5.64534	5.35122e-07			Zmym4
Shisa9	35.0624	-0.780332	1.71753	-2.70573	0.0385643			Inhbb
Gna14	1776.65	-0.779856	1.71696	-4.15405	0.000449153			Pip4k2b
Pik3cd	2157.25	-0.779835	1.71693	-4.48532	0.000122007			Tgm2
Tshz1	9455.98	-0.779201	1.71618	-5.9802	8.34163e-08			Nipsnap1
Tph1	257.323	-0.778497	1.71534	-4.96915	1.49493e-05			Dpf1
S1pr1	269.708	-0.777264	1.71388	-6.00614	7.27837e-08			Rbm6
Esr2	2396.28	-0.776345	1.71279	-3.8931	0.00118733			Marf1
Cxcl1	64.4861	-0.774734	1.71087	-2.68615	0.0402319			Tmem250-ps
Atg16l2	1931.91	-0.764068	1.69827	-3.11584	0.0136193			Eid2
Snd1	6894.01	-0.763137	1.69718	-2.82817	0.0286676			Pspc1
Ptprq	7465.24	-0.762528	1.69646	-4.69982	4.92846e-05			Dlc1
Rimkla	70.0734	-0.762078	1.69593	-2.70796	0.0383797			Mpp1
Nyx	161.633	-0.760213	1.69374	-3.2233	0.0101269			Notch3
Il15	37.9288	-0.760086	1.69359	-3.18948	0.0111289			Ptk7
Efna5	641.656	-0.75707	1.69005	-5.30202	3.05743e-06			Cntfr
Dlgap1	89.5752	-0.755066	1.68771	-2.94033	0.0217565			Csrp1
Dag1	102834	-0.754706	1.68729	-4.89382	2.08784e-05			Tfe3
Col12a1	9184.29	-0.752868	1.68514	-3.50702	0.00430334			Slc38a10
Hsph1	11573.1	-0.751982	1.6841	-9.15167	1.17506e-17			Ncbp3
Psd	87.2403	-0.750583	1.68247	-3.88491	0.00122309			Dclre1c
4931408D14Rik	23.3131	-0.748453	1.67999	-2.65555	0.0430762			Tmem87a
Camta1	1363.56	-0.748168	1.67966	-6.14698	3.25475e-08			Rarg
Heg1	41100.9	-0.746091	1.67724	-7.21996	3.92143e-11			Ptdss2
Rerg	1208.08	-0.745901	1.67702	-9.45957	7.43749e-19			Mex3a
Sema6b	39.37	-0.745577	1.67664	-2.62388	0.0461973			Utrn
4930581F22Rik	146.379	-0.745073	1.67606	-4.93174	1.77675e-05			Zfp664
Ahr	3386.33	-0.74433	1.6752	-4.26254	0.000294196			Klf16
Popdc3	139.967	-0.742722	1.67333	-5.02234	1.18128e-05			Wdr82
Ankrd50	7010.6	-0.741229	1.6716	-9.78825	4.03364e-20			Snta1
Dpysl3	17988.7	-0.740488	1.67074	-6.00935	7.15445e-08			Agrn
Gm31520	199.52	-0.740242	1.67046	-5.77413	2.65158e-07			Zw10
Nrn1	8886.89	-0.739229	1.66928	-3.42345	0.00558964			Secisbp2l
Tomm22	2726.77	-0.738655	1.66862	-3.02484	0.0173306			Ncapd2
Acacb	681.847	-0.737889	1.66773	-4.97689	1.44736e-05			Tmem121
Nr3c2	31.9332	-0.737674	1.66748	-2.80435	0.0303542			Atp1a1
Slc6a17	23.991	-0.737426	1.6672	-2.64366	0.0442315			Jup
F3	2910.27	-0.734967	1.66436	-4.63861	6.33774e-05			Fnbp1l
Fam78a	1454.33	-0.733001	1.66209	-6.80878	5.82307e-10			Ung
Stard10	3606.94	-0.730914	1.65969	-2.9544	0.0209115			Rer1
Cmtm4	5333.02	-0.728524	1.65694	-4.24671	0.000313579			Hgh1
Nab2	1647.57	-0.72279	1.65037	-4.0149	0.000761387			Mau2
Ezh1	2088.23	-0.721954	1.64941	-3.74385	0.00197837			Pcyt1b
Elovl4	95.0024	-0.721317	1.64869	-2.60983	0.0475183			Mapk8
Slfn3	29.3488	-0.720248	1.64747	-2.84457	0.0275895			Pnma2
Rnf19b	3525.53	-0.719927	1.6471	-7.12996	7.08217e-11			Nudt3
Opa3	1631.78	-0.718115	1.64503	-2.87676	0.0255636			Nup62
Pm20d2	416.082	-0.716759	1.64349	-6.11185	3.99147e-08			Usp12
H1fx	354.353	-0.716456	1.64314	-3.30301	0.00814037			Ptpa
Phactr1	341.233	-0.715621	1.64219	-5.55608	8.52233e-07			Dact2
Paip2b	4896.06	-0.714455	1.64086	-4.72839	4.39782e-05			Gins2
Coch	938.12	-0.712348	1.63847	-3.78967	0.00169339			Slc48a1
Yaf2	2155.96	-0.711702	1.63773	-3.31928	0.00774342			Cdkn1b
Arrdc3	3492.23	-0.711692	1.63772	-5.3626	2.27087e-06			Cadm4
Neb	138.598	-0.711041	1.63698	-4.60998	7.17936e-05			Kdelr1
Bzw1	68374.6	-0.708246	1.63382	-5.63745	5.55303e-07			Recql5
Ung	675.709	-0.707748	1.63325	-4.0892	0.000574226			Rab40c
Greb1	26023.2	-0.706166	1.63146	-4.06507	0.000628483			Dus4l
Arhgap26	6676.63	-0.703523	1.62848	-5.30175	3.05743e-06			Cdkn1a
4930529C04Rik	358.926	-0.70317	1.62808	-4.00689	0.000785623			Setd3
Osbpl6	579.44	-0.702747	1.6276	-3.23674	0.00975189			Exosc2
Lrrc16b	211.314	-0.698815	1.62317	-3.29111	0.00838591			Mettl16
Slc52a3	63.3345	-0.697648	1.62186	-3.04512	0.0164063			Hexim1
Hmga2	2645.55	-0.696864	1.62098	-3.75651	0.00189402			AU018091
Snapc1	1156.9	-0.695404	1.61934	-6.53655	3.18508e-09			Ap1g1
Ccsap	256.63	-0.69499	1.61887	-3.99558	0.000816268			Tuba4a
Slco4a1	125.116	-0.693544	1.61725	-2.81569	0.0295218			Smarce1
Il34	166.575	-0.692973	1.61661	-3.85082	0.00137764			Ap1ar
Serpini1	605.946	-0.691878	1.61539	-7.39715	1.15334e-11			Hirip3
Pomt1	1928.58	-0.690813	1.61419	-8.26162	1.83348e-14			Eif2s3x
Pde8a	2529.13	-0.690564	1.61391	-12.7536	4.85525e-34			Cdkn2a
Tex14	25.3447	-0.690165	1.61347	-2.58984	0.049537			Bdh1
Add1	9835.46	-0.689725	1.61298	-2.97107	0.0200282			8030423F21Rik
Frzb	578.516	-0.688376	1.61147	-3.41447	0.0057382			Psmd4
Tgif1	1848.2	-0.686487	1.60936	-5.70578	3.85306e-07			Polr3d
Itgb5	35312.8	-0.686144	1.60898	-7.0132	1.56055e-10			Sidt2
Abca9	191.756	-0.685745	1.60853	-3.5325	0.00398394			Hk2
Crabp2	9040.73	-0.684072	1.60667	-3.84868	0.00138838			Zfp955b
Grasp	264.892	-0.683915	1.60649	-5.85205	1.70433e-07			Tfpt
9930111J21Rik1	209.241	-0.68327	1.60577	-4.94383	1.67996e-05			Rpusd2
Cit	755.819	-0.681871	1.60422	-5.69426	4.10374e-07			Tsc1
Plxdc2	7974.15	-0.681759	1.60409	-9.53268	3.75457e-19			Mecp2
Slc4a8	328.393	-0.680952	1.6032	-3.60331	0.0031683			Kdm2a
Hcn2	77.1663	-0.677686	1.59957	-3.17456	0.0115882			Gtf2a1
Fbln5	1668.47	-0.677635	1.59952	-3.0417	0.016578			Rbm27
Begain	30.7036	-0.677388	1.59924	-2.6035	0.0481697			Mmp11
Insr	5528.46	-0.675853	1.59754	-4.8675	2.35209e-05			Dohh
Wwp1	3137.21	-0.67463	1.59619	-2.94557	0.0214207			Nup93
Lingo1	50.721	-0.672504	1.59384	-3.12379	0.013297			Atxn3
Dkk3	3151.12	-0.672339	1.59365	-3.23998	0.00965795			Csnk1g2
Gxylt1	4962.55	-0.672157	1.59345	-4.48874	0.000120689			Fance
Thsd7a	2473.87	-0.671323	1.59253	-4.68427	5.26454e-05			Nfrkb
Nipal3	1341.25	-0.669854	1.59091	-3.79252	0.00167535			Atn1
Phf19	366.484	-0.66909	1.59007	-3.05866	0.0158504			Cldn7
Gm6086	44.5538	-0.667774	1.58862	-2.92365	0.0227314			Trappc10
Glipr1	400.519	-0.666543	1.58727	-2.99631	0.0186918			Zfp609
Sash1	888.127	-0.663572	1.584	-4.71726	4.5906e-05			Tamalin
A330015K06Rik	31.8406	-0.662718	1.58306	-2.62481	0.0460965			Tmem39b
Fabp7	314.613	-0.657366	1.5772	-3.19596	0.0109287			Pbx2
Mlf1	454.941	-0.657249	1.57707	-3.08762	0.0147096			Chd2
Nrp2	2126.2	-0.656924	1.57672	-2.69988	0.039038			Dnajc9
Ctsl	25643.2	-0.654463	1.57403	-11.4585	1.83891e-27			Gxylt1
Slc29a4	52.3835	-0.65272	1.57213	-3.06882	0.0154412			Oxsr1
Lrrc20	965.865	-0.652232	1.5716	-3.32932	0.00753591			Lasp1
Nova2	89.9664	-0.65186	1.57119	-3.45956	0.00498949			Dcp2
Slc25a35	221.84	-0.649143	1.56824	-3.54877	0.00378323			Trim41
Atoh8	439.272	-0.64652	1.56539	-5.80614	2.20187e-07			Atad3a
Eif4e3	468.366	-0.644987	1.56373	-4.49322	0.000118448			Tns3
Frat1	108.259	-0.644599	1.5633	-2.9042	0.0238929			Kpnb1
Immp2l	39.5141	-0.642926	1.56149	-2.78521	0.0317372			Actn1
Bace2	346.443	-0.642556	1.56109	-2.98329	0.0193344			Slc25a20
Gramd1b	4534.33	-0.642285	1.5608	-5.94075	1.03812e-07			Usp49
Slc25a15	1836.36	-0.641668	1.56013	-4.74193	4.12485e-05			Mpi
Foxm1	3327.42	-0.641632	1.56009	-3.19743	0.0108908			Zfp459
Gm2016	203.211	-0.64109	1.55951	-4.14794	0.000458298			Gripap1
Rab3ip	2367.73	-0.639834	1.55815	-4.7277	4.40688e-05			Lrrc47
Aff3	235.02	-0.637787	1.55594	-2.79945	0.0306617			Nfkbia
Rdh10	536.765	-0.637487	1.55562	-4.3786	0.000186438			Daam1
Grhl1	61.3586	-0.636567	1.55463	-3.027	0.0172484			Sympk
Krba1	3566.09	-0.635409	1.55338	-4.79217	3.27124e-05			Dmtn
Tbc1d12	1503.93	-0.635158	1.55311	-4.45502	0.000138132			Sp1
BB287469	197.436	-0.634139	1.55201	-4.02882	0.000722736			Dpp8
Tubg2	415.747	-0.632668	1.55043	-4.90268	2.01026e-05			Sdf2l1
Vldlr	3692.64	-0.631662	1.54935	-9.78473	4.08751e-20			Ahdc1
Sidt2	11076	-0.630747	1.54837	-9.0723	2.3422e-17			Ets2
Rundc3b	113.205	-0.628704	1.54618	-3.02533	0.0173192			Celf1
Gm2022	200.395	-0.62704	1.54439	-3.9737	0.000884384			Ap3s2
Mllt3	1844.24	-0.626887	1.54423	-6.2405	1.87121e-08			Srpk1
Mrpl16	1897.06	-0.626509	1.54383	-3.48808	0.00454076			Aph1a
Pdxp	333.581	-0.62507	1.54229	-5.64045	5.48121e-07			Klf9
Cyfip2	7818.32	-0.624531	1.54171	-10.2637	4.30277e-22			Polr3b
Slc35d1	1846.04	-0.623787	1.54091	-4.03168	0.000715893			Camk2b
Nipal1	500.638	-0.622794	1.53985	-3.30076	0.00818232			Fbxl19
Crem	1420.05	-0.621642	1.53863	-7.07566	1.0392e-10			Pygb
Foxo1	2086.36	-0.619865	1.53673	-3.96162	0.000923278			Mageh1
Gramd1c	441.846	-0.617975	1.53472	-4.99949	1.30957e-05			Med13l
Poldip3	7022.17	-0.617965	1.53471	-5.84422	1.77373e-07			Ankrd24
Piga	2753.96	-0.616896	1.53357	-4.27477	0.000281291			Rab35
Cdk20	122.08	-0.616352	1.53299	-3.76684	0.00182791			Ola1
Acvr1b	677.383	-0.6159	1.53251	-2.96705	0.0202174			Oaz2
Dock4	1808.75	-0.614785	1.53133	-5.07031	9.41383e-06			Pim1
Frmd5	9239.36	-0.613051	1.52949	-7.42579	9.45345e-12			Zc3h4
Eml6	622.415	-0.611404	1.52775	-7.00914	1.59914e-10			Tmem242
AI854703	71.3168	-0.609364	1.52559	-2.85105	0.0272293			Pogz
Csgalnact2	7286.78	-0.608769	1.52496	-6.94239	2.48093e-10			Baz2a
Tmem128	2331.14	-0.608708	1.52489	-3.29346	0.00835904			Atl3
Nectin1	2309.31	-0.608573	1.52475	-4.33916	0.000218591			Rpia
Fig4	3065.11	-0.608447	1.52462	-5.01908	1.1996e-05			Socs7
Akr1c13	43.6122	-0.607988	1.52413	-2.66326	0.042319			Tmem248
Tex30	1500.57	-0.607931	1.52407	-3.7529	0.00191562			Sfpq
Dhdh	496.461	-0.607155	1.52325	-5.23067	4.25785e-06			Ube4b
Cebpa	318.054	-0.606671	1.52274	-3.97759	0.000872998			Ermp1
Mertk	134.105	-0.6064	1.52246	-2.99526	0.01873			Ykt6
Fbxl7	561.82	-0.6062	1.52224	-6.36883	8.5728e-09			Ado
C530008M17Rik	112.759	-0.605283	1.52128	-2.62576	0.0460087			Clstn1
Arhgef7	2626.1	-0.603714	1.51962	-2.75109	0.0345964			Gpc2
Sema3a	3486.7	-0.601444	1.51723	-4.21048	0.000359848			Zfp462
Enc1	10260.1	-0.599448	1.51514	-7.46835	7.00858e-12			Brap
Nr1d2	1203.02	-0.597011	1.51258	-6.10787	4.07028e-08			Pfkl
Lrrfip1	14873.6	-0.5959	1.51141	-10.5919	1.55275e-23			Ccnt2
Plcl2	263.522	-0.594435	1.50988	-3.42521	0.00555691			Atf5
Ptprk	3510.09	-0.592938	1.50831	-7.15128	6.12316e-11			Gsk3b
Tmx1	12796.9	-0.592672	1.50804	-5.17415	5.67417e-06			Ncoa3
Hey2	595.804	-0.591584	1.5069	-4.36686	0.000195076			Aldh4a1
Tfap4	279.918	-0.590359	1.50562	-3.5922	0.00328164			Ppp2r2a
Cacfd1	1979.82	-0.588551	1.50374	-4.66997	5.58768e-05			Arhgef2
Ddi2	757.911	-0.5884	1.50358	-5.29499	3.15785e-06			Zfp687
Adamts10	1880.07	-0.586751	1.50186	-5.08562	8.77025e-06			Cic
Mlxipl	79.8585	-0.58591	1.50099	-2.87419	0.0256711			Mras
Klc1	8893.42	-0.584718	1.49975	-7.74689	9.46372e-13			Arhgap35
Megf9	8912.47	-0.584521	1.49954	-4.9393	1.7169e-05			Ppp1r12c
Ank2	553.247	-0.582878	1.49783	-3.72117	0.00214092			Pcgf2
Lyst	3287.55	-0.582773	1.49773	-3.13971	0.0127048			F2rl1
Mgat5	625.945	-0.582597	1.49754	-2.91014	0.0235579			Zfp408
Abcb1a	473.587	-0.582494	1.49744	-3.32428	0.00764166			Trim25
Bcl9	3602.2	-0.582227	1.49716	-5.7259	3.49436e-07			Srbd1
Cln6	839.633	-0.580137	1.49499	-6.63084	1.76163e-09			Zdhhc16
Zbed4	3209.93	-0.579749	1.49459	-3.54106	0.00388261			Fbxw8
Glt8d2	340.919	-0.579458	1.49429	-5.27818	3.41834e-06			Sgpl1
Cables2	1023.12	-0.579264	1.49409	-4.15838	0.000441965			Epb41l1
Arhgap19	2135.41	-0.578073	1.49285	-4.42407	0.000155994			Tpcn2
Ugdh	3570.77	-0.577916	1.49269	-4.84333	2.60732e-05			Fam104a
Sppl3	8503.18	-0.576129	1.49084	-3.8608	0.00132867			Fem1b
Nphs2	74.9242	-0.576043	1.49075	-2.99436	0.0187636			Capn1
Mark1	552.502	-0.575912	1.49062	-3.18211	0.0113561			Itm2c
Smo	5369.94	-0.575721	1.49042	-3.11	0.0138286			Mtss1
Slc9a7	13915.3	-0.574288	1.48894	-6.32383	1.12762e-08			Cers5
B3galnt1	3257.35	-0.574265	1.48892	-3.73134	0.00206696			Gga2
Ttc7b	2537.46	-0.574077	1.48872	-4.68998	5.13305e-05			Rbm19
Pif1	763.935	-0.57359	1.48822	-2.80887	0.0299934			Prr7
Mpp6	1016.85	-0.57256	1.48716	-6.32717	1.10683e-08			Npc2
Dffa	751.922	-0.570621	1.48516	-4.06768	0.000622592			Mpst
Scube1	1696.25	-0.568252	1.48273	-3.9899	0.000833492			Shfl
Mybl2	1177.14	-0.567816	1.48228	-3.64603	0.00273633			Pcbp3
Gm6815	329.862	-0.567246	1.48169	-3.17179	0.0116564			Mapk8ip1
Tmod2	224.995	-0.567098	1.48154	-2.86142	0.0265002			Coro2b
Dpp6	862.021	-0.566848	1.48128	-4.81413	2.97357e-05			Megf8
Pik3r1	4250.76	-0.56434	1.47871	-4.1282	0.000494401			Cdh1
9130008F23Rik	739.271	-0.558462	1.4727	-6.31386	1.19559e-08			Niban2
Pim3	2273.65	-0.557463	1.47168	-4.27855	0.000277109			Sik1
Tcf7l1	501.359	-0.556822	1.47103	-6.05209	5.6241e-08			Tcf7l1
Smad6	2541.2	-0.556536	1.47073	-5.19268	5.18109e-06			Slc35e3
Traf3	2284.64	-0.555156	1.46933	-4.0607	0.00063922			Tmem186
Robo1	2821.72	-0.553808	1.46796	-5.1382	6.73788e-06			Dgkz
Ampd2	4145.38	-0.552385	1.46651	-6.35191	9.51238e-09			Acaca
Gm15867	117.073	-0.552076	1.46619	-3.5034	0.00433465			Tmem63b
Slc6a9	1189.52	-0.552023	1.46614	-3.86086	0.00132867			D16Ertd472e
Tle1	2904.3	-0.550398	1.46449	-5.41697	1.72026e-06			Ing3
Kif18a	1085.84	-0.55038	1.46447	-3.83658	0.00144021			Ube4a
Gab2	3566.87	-0.549462	1.46354	-5.91213	1.21445e-07			Jpt2
Dlg5	11473.6	-0.548883	1.46295	-6.16328	2.95315e-08			Numa1
Abca6	211.093	-0.548001	1.46206	-3.28709	0.00845798			Tns1
Jph1	369.894	-0.545891	1.45992	-3.23536	0.00979389			Cpxm1
Itsn1	5914.62	-0.544208	1.45822	-6.58213	2.41283e-09			Idi1
Neu3	1579.12	-0.542615	1.45661	-4.66677	5.65385e-05			Ncor2
Rgs10	421.794	-0.541771	1.45576	-3.28119	0.00861245			Mtmr3
Ghr	1445.4	-0.541612	1.4556	-3.35359	0.00698327			Mapt
Smim14	6229.92	-0.541422	1.45541	-4.85427	2.47955e-05			Tex2
Chst15	782.822	-0.541397	1.45538	-3.77666	0.00177072			Sirt6
Snora31	88.6765	-0.538197	1.45216	-2.78694	0.0316346			Arl15
Lsp1	405.137	-0.537955	1.45191	-3.26502	0.00900182			Dstyk
Tmem184b	4689.6	-0.535626	1.44957	-2.99014	0.0189674			Arfgap1
Alms1-ps2	127.159	-0.53328	1.44722	-2.89136	0.0246623			Neil2
Zfp449	654.48	-0.533176	1.44711	-4.02512	0.000730973			Man1b1
Irak1bp1	476.278	-0.528847	1.44278	-4.31469	0.000241504			Dnmt3b
Mboat2	3959.36	-0.526797	1.44073	-4.5086	0.000111204			Rhot2
Arrdc2	252.947	-0.526546	1.44048	-4.78147	3.43782e-05			Irf2bpl
Tmem106b	9306.94	-0.525834	1.43977	-4.81855	2.92238e-05			Pld6
4930429B21Rik	139.763	-0.524992	1.43893	-3.28573	0.00847952			Dbn1
Atp9a	2325.69	-0.524434	1.43837	-2.968	0.0201643			Foxd3
Nup62cl	160.295	-0.523992	1.43793	-3.40827	0.00585947			Tspan17
Sema5a	23129.8	-0.523952	1.43789	-6.91692	2.90655e-10			Usb1
Dpysl5	366.08	-0.523304	1.43724	-3.76926	0.00181302			Slc4a5
Rab31	13312.1	-0.523001	1.43694	-2.74733	0.0348757			Agpat3
Gas2l3	3944.08	-0.522807	1.43675	-3.12204	0.0133628			Kri1
Sertad4	1652.54	-0.520963	1.43491	-3.71319	0.00220467			AU022252
E2f8	698.581	-0.520161	1.43412	-5.99388	7.728e-08			Zfp326
H2afz	19631.2	-0.514024	1.42803	-3.31861	0.00775764			Fignl2
Gnb4	2784.54	-0.513388	1.4274	-6.06945	5.10351e-08			Furin
Wipf1	1653.77	-0.512414	1.42643	-3.06561	0.015562			Ccdc47
Nrip1	3094.79	-0.512311	1.42633	-4.39815	0.000172804			Ppp2r5b
Becn1	5057.85	-0.512069	1.42609	-2.59136	0.0493698			Ctdnep1
Thsd1	336.264	-0.51012	1.42417	-2.81397	0.0296428			Nudt1
Eda	94.9236	-0.509163	1.42322	-2.72228	0.0370705			Agpat1
Pdzrn3	9185.73	-0.50877	1.42284	-4.39439	0.000175629			Tmem143
Prdx6b	157.792	-0.508512	1.42258	-3.16627	0.0118198			Scamp2
Usp46	3471.35	-0.507388	1.42147	-6.119	3.8376e-08			Snapc5
Gpr153	363.27	-0.505892	1.42	-2.8055	0.030271			Arhgef17
Focad	1169.53	-0.505647	1.41976	-8.3167	1.2166e-14			Dok1
Srxn1	3188.83	-0.505646	1.41976	-2.59121	0.0493745			Ralb
P3h3	1112.96	-0.505441	1.41956	-3.27604	0.0087313			Map3k11
Grk6	3436.9	-0.504935	1.41906	-3.56968	0.00353852			Lmbr1l
Zfp41	1101.89	-0.504721	1.41885	-4.81046	3.01416e-05			Csrnp1
Slc1a5	956.737	-0.503173	1.41733	-3.1685	0.0117519			Rmnd5a
Lyar	1315.64	-0.502715	1.41688	-3.23192	0.00989465			Pxn
Gm5124	147.851	-0.50219	1.41636	-3.64649	0.00273336			Bub1b
Cfap69	733.545	-0.501906	1.41608	-5.17945	5.53425e-06			Igf2r
Fbxo32	1681.64	-0.50181	1.41599	-2.88444	0.0251002			Ppp6r1
Arhgap6	4411.39	-0.500601	1.4148	-4.53466	9.9591e-05			Ensa
Rab39b	173.299	-0.499905	1.41412	-2.99609	0.0186967			Maf1
Prrg1	539.953	-0.499691	1.41391	-2.70968	0.0382262			Prx
Ifrd2	891.292	-0.498879	1.41312	-5.46072	1.38045e-06			Fgf17
C1s2	4483.28	-0.498842	1.41308	-4.06531	0.000628384			Ntn1
Slc25a30	4056.29	-0.498585	1.41283	-3.69384	0.00234171			Fsbp
Nxn	3659.75	-0.498003	1.41226	-4.8235	2.85867e-05			Slc41a1
Chst7	134.084	-0.497855	1.41211	-3.02335	0.0173999			Alg10b
Atp8a2	2575.33	-0.497747	1.41201	-2.69646	0.0393266			Fzd7
Nup210	1961.3	-0.495751	1.41005	-4.11565	0.000517803			Pidd1
Chchd3	4561.62	-0.494381	1.40872	-3.11288	0.0137358			Dync1li2
Pigk	3809.16	-0.493432	1.40779	-3.3205	0.00772611			Znrf3
Txnl1	11478	-0.493248	1.40761	-5.45161	1.44447e-06			Foxm1
Pawr	3718.03	-0.491412	1.40582	-3.64538	0.00274139			Icmt
Pim1	620.572	-0.490392	1.40483	-2.85414	0.0270118			Samd4b
Coq8a	943.879	-0.48892	1.40339	-2.85825	0.0266864			Fam210a
Sntb2	4181.26	-0.488469	1.40296	-4.49624	0.000117184			Axin1
Ptpn5	779.197	-0.487961	1.40246	-3.52359	0.00409069			Zfp219
Etv5	2276.35	-0.486411	1.40096	-2.86571	0.0262454			Lsr
Sspn	822.176	-0.484577	1.39918	-5.76497	2.7933e-07			Lrp5
Arrb1	547.594	-0.484534	1.39913	-3.97216	0.000889351			Zfp518b
Xrcc2	955.811	-0.483892	1.39851	-2.67191	0.0414449			4931406C07Rik
Synpo	30894.7	-0.483596	1.39822	-8.29102	1.47091e-14			Rab11fip5
Glrx5	2670.66	-0.482127	1.3968	-2.68078	0.0406512			Atp9a
Zswim4	2447.76	-0.481755	1.39644	-4.80564	3.07928e-05			2310011J03Rik
Ccdc117	2262.07	-0.481754	1.39644	-3.29264	0.00836156			Nectin1
Celsr2	1084.62	-0.481466	1.39616	-3.33472	0.00741412			Urm1
Ppih	739.468	-0.480156	1.39489	-3.87135	0.00128688			Atg4b
Pcyox1	9638.35	-0.47902	1.3938	-7.68499	1.48668e-12			9930104L06Rik
Syn3	135.002	-0.477651	1.39247	-3.04544	0.0163969			Phf21a
Mob1b	2811.08	-0.477568	1.39239	-3.24722	0.00946236			Kat5
Pdcd7	716.121	-0.477322	1.39216	-3.86717	0.00130412			Limd2
Il1rap	2231.88	-0.476879	1.39173	-4.57765	8.27235e-05			Zfp229
Fam57a	229.003	-0.476721	1.39158	-2.80256	0.0304588			Trabd
Bzw2	2291.27	-0.474574	1.38951	-4.85852	2.44053e-05			Hspb8
Lrp11	2090.19	-0.474202	1.38915	-3.47137	0.00480541			Stk38
Zcchc17	1143.01	-0.473959	1.38892	-2.72658	0.0367773			Nfatc4
Mfsd2a	428.463	-0.473305	1.38829	-3.32559	0.00761042			Ppip5k1
Stx6	1637.13	-0.472315	1.38733	-3.41024	0.00582095			Igf1r
Snhg4	572.294	-0.472159	1.38718	-5.81938	2.05366e-07			Capn10
Dusp6	16776.3	-0.471891	1.38693	-5.01628	1.21344e-05			Wdr26
Tnfsf9	193.863	-0.47185	1.38689	-3.39229	0.00615952			Hif1an
Ank3	160.399	-0.471368	1.38642	-2.72021	0.0372314			Tmem161a
Rai2	105.254	-0.470921	1.38599	-2.87478	0.0256413			Zc3h18
Stmn1	7253.03	-0.470808	1.38589	-3.2468	0.00947095			Vps54
Troap	802.914	-0.470299	1.3854	-2.59831	0.0486037			Prpf39
Gpd2	3874.34	-0.470107	1.38521	-3.37455	0.00653097			Tepsin
Pop5	1204.02	-0.468831	1.38399	-2.61675	0.0469627			Tubb3
Zcchc14	4620.04	-0.467321	1.38254	-5.27528	3.45439e-06			Enc1
Plat	4270.98	-0.465331	1.38063	-6.79352	6.38955e-10			Pphln1
Tmem47	1592.95	-0.46527	1.38058	-3.85823	0.00134162			Zmat3
Etv4	1358.11	-0.46506	1.38037	-3.74992	0.00193539			Erc2
C630043F03Rik	308.81	-0.464749	1.38008	-3.423	0.00559366			Zfp217
D1Pas1	165.174	-0.464529	1.37987	-3.01127	0.0179459			Prkar2a
Dip2c	5386.26	-0.464322	1.37967	-4.01739	0.000754065			Fubp3
Lonrf3	1044.95	-0.463622	1.379	-4.85814	2.44176e-05			Ddx42
Ube2o	4448.09	-0.462805	1.37822	-5.07145	9.37283e-06			Exosc6
Soat1	33292.6	-0.462256	1.37769	-5.41049	1.78029e-06			Tnks1bp1
Cotl1	1436.36	-0.461821	1.37728	-3.1506	0.0123292			Ramac
Spop	6068.78	-0.459755	1.37531	-6.12939	3.60522e-08			Zfand3
Qtrtd1	1153.6	-0.459233	1.37481	-5.39266	1.94385e-06			Vapb
Col8a1	22201.5	-0.458554	1.37416	-2.72442	0.0369322			Tbc1d16
Bcat1	5185.08	-0.457994	1.37363	-6.42803	6.04021e-09			Prr5
D630045J12Rik	753.264	-0.456595	1.3723	-4.19923	0.000375308			Golga4
Cyb561	1646.78	-0.455876	1.37162	-3.39793	0.00605951			Nynrin
Ssx2ip	2266.64	-0.453715	1.36956	-3.90235	0.00115192			Gnaq
Usb1	1087.86	-0.452826	1.36872	-5.24009	4.08111e-06			Ddr1
Nudcd3	4433.72	-0.452294	1.36821	-2.88455	0.0251002			Clip4
Heyl	368.903	-0.452217	1.36814	-2.63749	0.0448714			Brsk1
Ide	16151.4	-0.452122	1.36805	-7.26011	3.01855e-11			Tpcn1
Lats2	8642.09	-0.451433	1.3674	-3.45411	0.00507232			Tyro3
Ganab	13746	-0.451295	1.36727	-4.12681	0.000496494			Atp2b1
Kif11	4828.59	-0.450957	1.36695	-3.5581	0.00366596			Hic2
Zcchc11	2833.92	-0.450807	1.36681	-3.66376	0.00258441			Tet2
Twsg1	14800.3	-0.450739	1.36674	-3.63327	0.00285934			Kif26a
Dock9	1465.41	-0.450465	1.36648	-4.38057	0.000185148			Dhcr24
Tmem132a	7930.38	-0.450068	1.3661	-3.67572	0.00248566			Ddx54
Nars2	793.046	-0.448921	1.36502	-4.44352	0.00014443			Cd3eap
Slc41a2	886.956	-0.448773	1.36488	-3.70714	0.0022432			Slc35g1
Gch1	2280.6	-0.448587	1.3647	-3.27453	0.00876332			Twf2
Pkp2	5033.52	-0.447739	1.3639	-2.85995	0.026578			Maco1
Flrt1	794.921	-0.44734	1.36352	-5.34742	2.45135e-06			Esf1
C1s1	17138.8	-0.446748	1.36296	-3.11736	0.0135562			Bmt2
Slc25a42	389.279	-0.446616	1.36284	-2.85034	0.0272432			Ivd
Dtnb	1936.26	-0.446526	1.36276	-4.7242	4.47175e-05			Dtd1
Lsm3	1702.99	-0.445766	1.36204	-3.42773	0.00551241			Atxn7l3b
Ets2	1127.91	-0.445611	1.36189	-4.30451	0.000250557			Clptm1
Nrm	505.74	-0.445471	1.36176	-4.16789	0.000426574			Rusc1
Cgref1	311.274	-0.444895	1.36122	-3.07743	0.0150758			Brd1
Zak	3065.45	-0.444633	1.36097	-4.3028	0.00025224			Kirrel
Glis3	819.371	-0.444084	1.36045	-3.9428	0.000992126			Nucb1
Ncs1	1497.89	-0.443016	1.35944	-4.70813	4.76294e-05			Heatr6
Shmt1	970.571	-0.442693	1.35914	-3.09747	0.0142969			Snrnp35
Fam132a	522.717	-0.442622	1.35907	-3.3204	0.00772611			Rab6b
Slc35e4	1276.15	-0.442173	1.35865	-5.13845	6.73788e-06			Fam53a
Mapk3	5462.33	-0.441323	1.35785	-2.8764	0.0255704			Nthl1
Acot1	383.574	-0.441252	1.35778	-3.34028	0.00728335			Serpinh1
Sorl1	639.955	-0.440921	1.35747	-3.48018	0.0046649			Vac14
Procr	3630.47	-0.440577	1.35715	-4.4852	0.000122007			Akt2
Ccne1	623.953	-0.440342	1.35693	-2.86349	0.0263503			Zfp65
Tubb6	5067.66	-0.43947	1.35611	-3.53368	0.00396893			Surf4
Angptl4	4729.12	-0.439414	1.35605	-4.88182	2.2031e-05			Helb
Zfp617	1993.93	-0.439237	1.35589	-4.26262	0.000294196			Myh10
Fam162a	3510	-0.438309	1.35502	-3.31703	0.00779711			Fbxo30
Egln1	5259.95	-0.437282	1.35405	-4.6505	6.02036e-05			Mis12
Tmem39b	343.97	-0.43688	1.35367	-3.40069	0.00600233			Stk40
Bmpr1a	11080.5	-0.435737	1.3526	-3.01654	0.0177369			Ppt1
Zfp52	6954.88	-0.435602	1.35247	-7.88688	3.34256e-13			Gtf3c5
Taf4b	806.326	-0.434748	1.35167	-5.24154	4.05614e-06			Kctd15
Repin1	1749.42	-0.433933	1.35091	-6.57375	2.5436e-09			Atp6v0a4
Hsd3b1	99770	-0.432846	1.34989	-2.62703	0.0459678			Elavl2
Tarbp1	476.782	-0.432681	1.34974	-3.89962	0.00116149			Ccdc92
Cth	804.631	-0.43239	1.34947	-4.46769	0.000131231			Nfkbil1
Vopp1	3945.48	-0.432015	1.34912	-3.07711	0.0150845			Tnrc6b
Rhobtb1	610.482	-0.43122	1.34837	-4.16166	0.000436842			Fermt2
Ninl	2465.49	-0.430704	1.34789	-4.66119	5.77098e-05			Polr3g
Glcci1	385.194	-0.430445	1.34765	-3.78453	0.00172351			Rc3h2
Ncald	196.56	-0.429563	1.34683	-3.53792	0.0039175			Wdr76
Arap1	2057.01	-0.429522	1.34679	-4.17959	0.000407296			Abcb1a
Kctd3	3022.69	-0.428426	1.34576	-6.25475	1.72323e-08			Zfp768
Cklf	863.707	-0.428424	1.34576	-2.7156	0.0376506			Phospho1
Chsy1	2428.24	-0.42792	1.34529	-7.80614	6.0499e-13			Zdhhc3
Tspan4	4017.69	-0.427606	1.345	-3.25781	0.00917195			Akap11
Cdc25b	799.814	-0.427443	1.34485	-2.74728	0.0348757			Mex3d
Tubg1	3542.01	-0.427386	1.3448	-3.67551	0.00248588			Zfp383
Tpk1	1830.15	-0.427016	1.34445	-4.22355	0.000342222			Dmc1
B3gnt7	138.844	-0.427016	1.34445	-3.09818	0.0142772			Msl1
Dlg3	2348.03	-0.426741	1.34419	-6.02907	6.40091e-08			Extl3
S100a13	1018.81	-0.42649	1.34396	-3.7778	0.00176529			Palm3
Wdhd1	1089.49	-0.4263	1.34378	-4.69305	5.06938e-05			Tiprl
Ctnnbip1	997.976	-0.425618	1.34315	-2.69324	0.0395815			Pml
Slc35f2	498.318	-0.425471	1.34301	-2.6554	0.0430776			Pex10
Ydjc	492.764	-0.424653	1.34225	-3.32219	0.00769475			Ier3
Esrp2	1516.48	-0.423929	1.34158	-4.31478	0.000241504			Ptges2
Sdhaf1	624.675	-0.423793	1.34145	-3.78037	0.00174916			Phf3
Cdc6	1179.16	-0.421928	1.33972	-3.09763	0.0142965			Xpo7
Pla2g4a	4679.05	-0.421218	1.33906	-5.91585	1.19021e-07			Suco
4933404O12Rik	656.789	-0.42066	1.33854	-5.4343	1.57035e-06			Gabpb2
Sipa1l1	5340.03	-0.420289	1.3382	-7.1952	4.59846e-11			Oxnad1
Dctd	984.85	-0.420272	1.33818	-3.36886	0.00663934			Anapc4
Tsc22d1	87366	-0.418887	1.3369	-4.25308	0.00030629			Qsox1
Prodh	240.968	-0.418134	1.3362	-3.33462	0.00741412			Orai1
5031439G07Rik	7071.88	-0.416794	1.33496	-4.44885	0.000141371			Slc35e1
Tyms-ps	619.109	-0.416244	1.33445	-2.77183	0.0328715			Tmem33
Xxylt1	1488.07	-0.416095	1.33431	-3.49684	0.00441632			Kbtbd11
Akr1cl	23409.6	-0.416059	1.33428	-5.19389	5.15637e-06			Mapkapk2
Pofut2	4818.51	-0.415728	1.33397	-7.13963	6.63319e-11			Cpox
Bri3bp	3211.73	-0.415138	1.33343	-3.3085	0.00799642			Junb
Tmem107	234.76	-0.415124	1.33341	-3.2283	0.00999502			Aff1
Ddx26b	490.111	-0.414699	1.33302	-3.49669	0.00441632			Gmppb
Cdkn2c	814.495	-0.413185	1.33162	-3.10499	0.0140016			Neurl4
Prlr	3105.44	-0.413049	1.3315	-5.00093	1.30186e-05			Mnt
Pde4d	1317.69	-0.412879	1.33134	-3.0345	0.0168897			Hbegf
Cdca7l	663.293	-0.412701	1.33118	-3.1029	0.0140865
Gnaq	4623.75	-0.41208	1.3306	-4.25057	0.000309441
Fbxo34	2699.55	-0.412015	1.33054	-5.29414	3.16681e-06
Slc4a7	3551.76	-0.411146	1.32974	-5.8871	1.39626e-07
Slc15a4	1235.36	-0.411021	1.32963	-3.8972	0.00117124
Ndrg2	4168.55	-0.410918	1.32953	-4.70984	4.73606e-05
Siah1b	626.887	-0.410503	1.32915	-3.86526	0.00131013
Zfp961	1382.44	-0.410045	1.32873	-4.03286	0.000713549
Rcl1	967.216	-0.409394	1.32813	-3.56272	0.00362144
Fgfrl1	3272.58	-0.409337	1.32808	-7.70113	1.31923e-12
Retsat	612.642	-0.409238	1.32798	-4.34828	0.000210796
Cadm1	3668.79	-0.408965	1.32773	-3.61764	0.00301656
2510002D24Rik	629.185	-0.408957	1.32773	-3.7348	0.00204478
Rangrf	327.214	-0.408919	1.32769	-2.72316	0.0370445
Ipo5	12592.2	-0.408172	1.327	-4.40364	0.000169396
Boc	1289.93	-0.40783	1.32669	-2.84593	0.0275184
Klhl21	2169	-0.407375	1.32627	-5.54509	9.03712e-07
Bcl7a	727.469	-0.406761	1.32571	-3.55117	0.00375393
C1qtnf1	3491.32	-0.406732	1.32568	-6.70619	1.08961e-09
Eps8	995.091	-0.406589	1.32555	-3.15133	0.0123045
E2f1	1381.45	-0.406534	1.3255	-2.97515	0.0197817
Spred2	1639.6	-0.405315	1.32438	-4.20523	0.000367596
Bcl7b	1203.84	-0.404585	1.32371	-6.73545	9.18652e-10
Ccng2	1903.03	-0.404549	1.32367	-5.12948	7.03449e-06
Ptrh1	508.436	-0.403062	1.32231	-3.23181	0.00989465
Map4k5	4250.76	-0.402923	1.32218	-2.59602	0.0487745
Nr1d1	345.688	-0.402764	1.32204	-2.58802	0.0497644
Cnnm3	971.104	-0.402673	1.32195	-4.95185	1.61461e-05
Tspyl3	572.31	-0.401956	1.3213	-2.64403	0.0442083
Selenbp1	217.365	-0.401824	1.32118	-3.00372	0.0183196
Mfsd12	189.723	-0.401374	1.32077	-3.17215	0.0116478
Hmgb3	2854.93	-0.401302	1.3207	-3.15391	0.0122495
Psd3	3178.59	-0.399461	1.31902	-4.29144	0.000264148
Zfp512	1814.37	-0.399108	1.31869	-4.34177	0.000216243
Snx8	1976.09	-0.398794	1.31841	-3.26784	0.00894291
Dvl2	1780.02	-0.397873	1.31756	-4.42381	0.000156012
Apobr	392.273	-0.397403	1.31713	-3.76058	0.00186865
Exo1	1101.49	-0.397099	1.31686	-3.08326	0.0148433
Dut	2469.09	-0.39697	1.31674	-2.60985	0.0475183
Depdc5	1406.35	-0.396661	1.31646	-3.27247	0.00881245
Fam102b	2290.93	-0.395425	1.31533	-4.9217	1.85537e-05
Zfp995	362.238	-0.394965	1.31491	-3.53835	0.00391477
Mrpl40	1770.17	-0.393713	1.31377	-3.85788	0.00134247
Zfp53	3368.35	-0.392071	1.31228	-6.90192	3.20248e-10
Polr2e	3144.99	-0.391964	1.31218	-3.01219	0.0178994
Mrap	4502.06	-0.391729	1.31197	-4.24845	0.000311461
Nkain1	1162.8	-0.39158	1.31183	-5.60594	6.59212e-07
Maff	718.691	-0.39094	1.31125	-3.98915	0.00083439
Lman2	11793	-0.390932	1.31124	-3.21906	0.0102385
Lmnb2	2670.9	-0.390808	1.31113	-6.41306	6.6015e-09
Ppil1	1896.16	-0.390657	1.31099	-2.85274	0.027108
B4galt2	1360.58	-0.39046	1.31081	-3.84038	0.00142368
Rhobtb2	777.477	-0.390456	1.31081	-2.92323	0.0227513
Sspo	177.152	-0.38946	1.3099	-2.68337	0.0403836
Pstk	736.359	-0.389297	1.30975	-2.82007	0.0292425
Eif3l	13523.8	-0.389282	1.30974	-6.4171	6.44908e-09
Rb1	4266.08	-0.389169	1.30964	-4.56114	8.90753e-05
Tyms	1787.68	-0.388492	1.30902	-2.79331	0.0311414
Fndc3b	36354.7	-0.388389	1.30893	-4.28368	0.000272439
Cad	4373.93	-0.38814	1.30871	-8.05733	9.15304e-14
Donson	893.728	-0.38811	1.30868	-2.92233	0.0227972
Net1	3099.79	-0.387952	1.30853	-3.96015	0.000928188
Mettl1	462.429	-0.386925	1.3076	-3.16883	0.0117446
Qsox1	8133.91	-0.386789	1.30748	-4.07766	0.000601301
Vgll4	871.703	-0.385252	1.30609	-3.16259	0.0119433
Mettl2	1563.56	-0.384691	1.30558	-3.37418	0.00653594
Rnf180	565.408	-0.384557	1.30546	-3.53471	0.0039561
Tom1l2	3853.31	-0.383829	1.3048	-6.72	9.98572e-10
Csnk1g2	5651.54	-0.383727	1.30471	-3.26379	0.00903605
Sap30	925.177	-0.383473	1.30448	-4.91382	1.91589e-05
Siah2	801.716	-0.383213	1.30424	-3.26508	0.00900182
Ptpn21	4935.91	-0.383098	1.30414	-2.99295	0.0188197
Fbxo31	1093.39	-0.382419	1.30353	-5.27296	3.48602e-06
Gna12	3102.89	-0.382236	1.30336	-7.64104	2.02662e-12
Zadh2	8158.97	-0.381866	1.30303	-3.63146	0.00287346
9430015G10Rik	1235.19	-0.381453	1.30265	-3.90222	0.00115192
Greb1l	5014.5	-0.381362	1.30257	-4.00593	0.000787826
Diexf	1007.72	-0.38124	1.30246	-5.03833	1.10065e-05
Ybx3	5895.83	-0.38123	1.30245	-6.38058	8.01342e-09
Gm9199	643.574	-0.381216	1.30244	-2.88194	0.0252236
Gpsm1	2502.44	-0.38111	1.30234	-2.86977	0.0259555
Chst12	1298.51	-0.380564	1.30185	-3.82842	0.00147947
Cask	1278.33	-0.380441	1.30174	-2.93379	0.0221106
Cdc7	1093.43	-0.380426	1.30173	-3.98981	0.000833492
Zfp36l2	1519.92	-0.379499	1.30089	-2.79639	0.0308714
Mcm10	1089.74	-0.379233	1.30065	-2.76894	0.0331294
Naalad2	594.993	-0.379074	1.30051	-3.04096	0.0165949
Gal3st1	899.109	-0.378711	1.30018	-3.72518	0.00211181
Fgf13	429.671	-0.378548	1.30003	-2.58673	0.049898
Dcbld1	738.567	-0.378453	1.29995	-2.86931	0.0259819
Crlf3	2332.28	-0.378418	1.29992	-3.29685	0.00826845
Foxp1	2750.26	-0.377525	1.29911	-3.14831	0.0124133
Slc7a6	7076.86	-0.376961	1.2986	-6.06571	5.19546e-08
Wnk4	578.223	-0.376378	1.29808	-3.52932	0.00402159
Rfc5	1275.94	-0.375717	1.29748	-2.6612	0.0425316
Uqcc1	1744.17	-0.374942	1.29679	-4.7132	4.66484e-05
Uck2	3701.53	-0.374831	1.29669	-3.05554	0.0159696
Gar1	1059.58	-0.374334	1.29624	-2.90268	0.0239589
Dpp3	5213.13	-0.373818	1.29578	-3.66744	0.00255293
Scfd2	806.207	-0.373515	1.29551	-4.91823	1.88154e-05
Plcxd2	1668.24	-0.372903	1.29496	-3.3878	0.00625358
Ly75	234.499	-0.371436	1.29364	-2.62282	0.0462911
Nhp2l1	5743.03	-0.371378	1.29359	-4.45866	0.000136266
Tspan13	719.667	-0.369663	1.29205	-3.37912	0.00643897
Zc2hc1a	3509.82	-0.369301	1.29173	-4.03001	0.000719771
Got2	7316.12	-0.368964	1.29142	-2.79098	0.0313151
Rrp1b	3038.07	-0.368283	1.29082	-3.47672	0.00471945
Zfp618	365.346	-0.368084	1.29064	-3.46049	0.00497554
1810019D21Rik	446.287	-0.367304	1.28994	-2.87687	0.0255636
Cenph	463.422	-0.367276	1.28991	-2.60346	0.0481697
Ss18	8679.97	-0.367213	1.28986	-2.78619	0.0316797
4930579G24Rik	790.369	-0.36682	1.28951	-3.07092	0.0153705
Exosc2	1631.5	-0.366082	1.28885	-3.46675	0.00487278
Ticrr	1063.93	-0.36542	1.28826	-3.81138	0.00157173
Aspm	3371.14	-0.36455	1.28748	-2.97564	0.0197783
Ephx1	3804.48	-0.363531	1.28657	-3.05509	0.0159784
Ndst1	18644	-0.36309	1.28618	-4.49508	0.000117551
Nsg1	2438.87	-0.361326	1.28461	-3.22631	0.0100473
Npm3-ps1	1719.73	-0.361145	1.28444	-2.85901	0.0266346
Wfs1	6172.02	-0.360967	1.28429	-2.70191	0.0388808
Paqr7	6925.36	-0.3603	1.28369	-3.29224	0.00836189
Slc5a6	390.465	-0.360273	1.28367	-3.50487	0.00432426
Bcor	3303.64	-0.36003	1.28345	-4.78332	3.41401e-05
Gpn1	1185.65	-0.358839	1.28239	-2.59662	0.048724
Reep4	1558.88	-0.358274	1.28189	-3.43591	0.0053685
Gpsm2	1226.11	-0.358184	1.28181	-3.04124	0.0165876
Recql4	588.38	-0.357783	1.28145	-2.77035	0.0330081
Ttc39b	3773.13	-0.357742	1.28142	-3.78801	0.00170344
Fam189b	1349.67	-0.357623	1.28131	-3.66062	0.0026089
Smpdl3b	2144.32	-0.356887	1.28066	-3.31294	0.0078982
Pus7	1938.09	-0.356786	1.28057	-4.49587	0.000117251
Gclm	2062.72	-0.356693	1.28049	-2.89887	0.0242082
Ctdsp2	5335.98	-0.356094	1.27996	-3.03371	0.0169256
Swap70	1890.3	-0.35474	1.27876	-4.15074	0.000455276
Serpinb6b	19231.8	-0.354704	1.27872	-7.06233	1.13035e-10
Ttl	1154.98	-0.354699	1.27872	-3.86338	0.0013168
Fgd3	4905.11	-0.354532	1.27857	-2.81453	0.0296038
Phlda1	1533.38	-0.354252	1.27832	-2.98187	0.0193972
Asl	2442.21	-0.353664	1.2778	-2.93768	0.0218937
Fbxl14	2417.2	-0.353316	1.27749	-3.18219	0.0113561
Shmt2	4657.55	-0.352299	1.27659	-2.89084	0.0246919
Srm	3363.59	-0.350742	1.27522	-4.99627	1.32751e-05
Evc	1567.12	-0.350248	1.27478	-3.06295	0.0156631
Cpeb3	501.6	-0.349861	1.27444	-2.75771	0.0340248
Gm6402	399.385	-0.34896	1.27364	-3.22675	0.0100381
Supt6	8789.68	-0.348797	1.2735	-2.67593	0.0411362
Cachd1	731.954	-0.348334	1.27309	-4.84989	2.53129e-05
Galc	12009.9	-0.348114	1.2729	-3.08881	0.0146617
Anxa11	4368.51	-0.346499	1.27147	-3.88953	0.00120199
Lrpap1	2572.2	-0.346045	1.27107	-3.41568	0.00571626
Mlxip	3549.83	-0.345259	1.27038	-3.97509	0.000881479
Snhg1	1216.77	-0.344562	1.26977	-2.61197	0.0474361
Ddx3x	57586.4	-0.344305	1.26954	-2.84812	0.0273755
Dhodh	838.467	-0.344278	1.26952	-3.82339	0.00150644
Surf6	1744.51	-0.344022	1.26929	-5.56308	8.23898e-07
Vars	4816.01	-0.3439	1.26918	-4.81649	2.94869e-05
Mfsd14b	4918.69	-0.343836	1.26913	-5.13451	6.86032e-06
Shq1	517.417	-0.342457	1.26791	-3.34762	0.00711001
Sgms1	13676.7	-0.342045	1.26755	-5.32539	2.73203e-06
Fam234b	2360.37	-0.341942	1.26746	-4.90336	2.00619e-05
Camkk2	12499.1	-0.341918	1.26744	-5.08852	8.65164e-06
Smim3	3561.98	-0.341858	1.26739	-2.61099	0.0474462
Clstn1	1984.23	-0.341435	1.26702	-2.93872	0.0218406
Cenpv	502.945	-0.340903	1.26655	-3.08457	0.0148059
Asf1b	1361.56	-0.340887	1.26654	-2.65014	0.0435766
Sdc4	28537.8	-0.34073	1.2664	-2.64043	0.0445496
Impdh2	3170	-0.340621	1.2663	-2.90327	0.0239428
Lrrc49	511.833	-0.340336	1.26605	-3.92487	0.00105746
Ano8	2142.06	-0.340182	1.26592	-3.79255	0.00167535
Sgf29	494.136	-0.339911	1.26568	-2.71227	0.0379724
Fam110a	1025.46	-0.338389	1.26434	-3.11056	0.0138103
Cmc1	755.517	-0.338048	1.26405	-2.95213	0.0210251
Hirip3	1236.13	-0.337997	1.264	-3.73214	0.0020619
Clspn	1999.38	-0.337409	1.26349	-3.5614	0.00363721
Grwd1	1676.39	-0.337359	1.26344	-2.94674	0.0213493
Bmpr2	23894.1	-0.337327	1.26341	-3.51643	0.00418071
Med22	4506.34	-0.336943	1.26308	-3.55993	0.00364537
Syt11	3529.87	-0.335833	1.26211	-6.79641	6.29463e-10
Ncapd3	2052.54	-0.333314	1.2599	-3.18191	0.0113578
Prps1	1878.28	-0.333284	1.25988	-4.86592	2.36757e-05
Uggt1	8969.37	-0.33285	1.2595	-4.14961	0.000456426
Palm	4275.1	-0.332602	1.25928	-3.54546	0.00382342
Ddx56	2442.87	-0.332418	1.25912	-4.09507	0.000561398
Mbd2	2969.5	-0.332279	1.259	-4.28341	0.000272497
Cnot9	4056.82	-0.331941	1.25871	-2.99247	0.0188405
Plpp1	692.364	-0.329889	1.25692	-3.75537	0.00189942
Bad	1200.87	-0.329297	1.2564	-2.90141	0.0240428
Asb1	1957.95	-0.329256	1.25637	-3.12485	0.0132625
Exosc5	669.656	-0.32916	1.25628	-3.70492	0.002258
Gnpat	4958.31	-0.32886	1.25602	-3.05434	0.0159872
Dcaf8	5124.26	-0.327769	1.25507	-4.87333	2.28691e-05
Rnf103	2540.3	-0.327499	1.25484	-4.14952	0.000456426
Camk2g	7819.08	-0.326035	1.25356	-4.57411	8.39341e-05
Urb2	2251.2	-0.325834	1.25339	-3.91516	0.00109819
Eif3f	8861.59	-0.32569	1.25326	-3.60545	0.00314603
Ppp2r1b	2928.86	-0.324949	1.25262	-2.83519	0.0281622
Ppp1r8	3357.66	-0.32421	1.25198	-3.68221	0.00243015
Nadsyn1	288.498	-0.323556	1.25141	-2.91315	0.0233838
Acsl1	534.996	-0.323148	1.25106	-2.64586	0.0440012
Hjurp	877.713	-0.322175	1.25021	-2.83236	0.028377
Frmd4a	2378.79	0.316548	1.24535	2.98733	0.0191163
Acadl	5000.32	0.316781	1.24555	3.20892	0.0105379
Taf9b	1156.86	0.31682	1.24558	3.06373	0.0156374
Tmem62	2975.69	0.317583	1.24624	4.50536	0.000112652
Zfp362	2158.69	0.317642	1.24629	3.22278	0.0101299
Usp32	8692.1	0.317896	1.24651	2.60751	0.0477564
Cbfa2t3	7321.09	0.317919	1.24653	2.91291	0.0233914
Adam10	14091.5	0.319805	1.24816	3.8711	0.00128714
Pcnp	7383.1	0.319873	1.24822	3.64219	0.00277357
Exoc5	7028.22	0.320127	1.24844	3.97033	0.0008947
Arhgef9	291.778	0.321279	1.24944	2.75876	0.0339596
Pced1b	603.672	0.321632	1.24974	2.82591	0.0288293
Rmdn2	2593.41	0.322907	1.25085	2.81938	0.029269
Laptm4b	5284.4	0.323756	1.25158	4.34195	0.000216243
Bach1	3482.36	0.323789	1.25161	3.12417	0.0132866
4921524J17Rik	4203.44	0.324111	1.25189	3.91364	0.00110371
Arhgef18	7291.84	0.324384	1.25213	4.42453	0.000155837
Upf2	5355.65	0.324796	1.25249	3.67942	0.0024534
Slc44a2	14679.1	0.324909	1.25259	2.78593	0.0316919
Prosc	3748.26	0.326506	1.25397	4.2056	0.000367345
Vapa	18335	0.326692	1.25413	4.54953	9.37936e-05
Ehd4	6404.56	0.326755	1.25419	3.44427	0.00522471
5930430L01Rik	590.13	0.327675	1.25499	3.83792	0.0014335
Lgr4	2886.66	0.328221	1.25546	2.9547	0.0209068
Ralgps2	737.376	0.329362	1.25646	2.78438	0.0318052
Col5a2	44417.9	0.329437	1.25652	2.9888	0.0190421
Tsc22d2	7083.22	0.330539	1.25748	3.8915	0.00119325
Serinc5	11448.7	0.330637	1.25757	3.76519	0.0018387
Slc4a3	3064.2	0.330702	1.25763	3.29091	0.00838693
Stxbp3-ps	638.645	0.331137	1.258	3.30207	0.00815417
Ppp1r12a	4656.22	0.331273	1.25812	3.16061	0.0120186
Akip1	1015.76	0.331923	1.25869	3.2324	0.00988512
Tubb2a	9592.25	0.332374	1.25908	2.59997	0.0484671
Pik3cb	3230.57	0.332375	1.25908	2.89345	0.0245196
Ankib1	12415.3	0.332496	1.25919	7.32502	1.90468e-11
A830010M20Rik	726.991	0.332884	1.25953	3.14233	0.0126218
1700094D03Rik	248.023	0.332974	1.25961	2.8834	0.025172
Tnrc6b	7785.65	0.333195	1.2598	3.47681	0.00471945
Krt18	7471.45	0.333342	1.25993	5.28689	3.28305e-06
Trex1	368.231	0.334125	1.26061	3.52718	0.00405157
Dsg2	5472.07	0.334215	1.26069	3.27537	0.00874712
Nap1l3	274.95	0.334337	1.2608	2.87868	0.0254638
Zfp438	263.183	0.334948	1.26133	2.60305	0.0482096
Ttc30b	535.315	0.334971	1.26135	2.73599	0.0358963
Ypel5	4160.14	0.335409	1.26173	6.00476	7.30215e-08
Ccnd3	6646.03	0.335604	1.26191	2.90521	0.0238364
Fhl3	1382.62	0.336046	1.26229	2.78942	0.0314414
Chp1	12464	0.336915	1.26305	5.27127	3.51212e-06
Lrrc58	29548.2	0.337207	1.26331	6.69818	1.14676e-09
Sfxn3	5014.42	0.337771	1.2638	2.87286	0.0257582
Arhgef17	17014.4	0.337852	1.26387	5.10546	7.97646e-06
Ppp2r5a	3546.01	0.337962	1.26397	3.69205	0.00235237
Igfbp7	5059.48	0.339303	1.26515	3.37712	0.00647427
Txnrd1	25644.9	0.342103	1.2676	7.2458	3.30239e-11
Atg2a	3465.32	0.342499	1.26795	3.22406	0.0101054
Maz	8950.64	0.3434	1.26874	2.89884	0.0242082
Zfat	591.917	0.343863	1.26915	3.61468	0.00304912
Vps37a	8562.63	0.343918	1.2692	3.11916	0.0134806
Tmem41b	3612.79	0.344081	1.26934	4.24976	0.000310258
Elmod2	2927.76	0.344129	1.26938	2.83934	0.0278996
Mbp	6496.26	0.344168	1.26942	4.46292	0.000133738
Ccnl1	3733.03	0.34443	1.26965	4.69312	5.06938e-05
Iah1	2796.63	0.344725	1.26991	5.17126	5.74326e-06
Mxi1	2430.47	0.345607	1.27069	2.89666	0.0243158
Cish	243.876	0.34569	1.27076	2.85088	0.0272317
Mat2b	5944.96	0.346003	1.27103	5.22984	4.26968e-06
Rdh14	956.996	0.346008	1.27104	3.01676	0.0177319
Bcl2l1	4793.08	0.34608	1.2711	4.89335	2.08974e-05
Mtmr12	1926.99	0.346574	1.27154	3.26512	0.00900182
Rnf111	5163.21	0.346903	1.27183	3.27615	0.0087313
Atrnl1	4471.12	0.34694	1.27186	2.81828	0.0293325
Cep63	1114.43	0.347661	1.2725	4.49794	0.000116386
Ccdc25	4382.47	0.347888	1.2727	4.16126	0.000436842
Rhbdl1	229.624	0.348187	1.27296	2.65444	0.0431681
Ppp1r13l	1205.54	0.348473	1.27321	3.397	0.00607651
Ero1lb	1283.91	0.348566	1.27329	3.3627	0.00677694
Kif21a	4441.89	0.349224	1.27387	3.84536	0.00140058
Slc4a2	8768.04	0.349238	1.27389	3.64687	0.00273121
Fmnl3	1598.82	0.349427	1.27405	4.36825	0.000194047
Tbc1d24	3196.04	0.349921	1.27449	3.78399	0.00172588
Snx7	1964.18	0.350006	1.27457	3.36708	0.00667835
Epha2	11693.8	0.352026	1.27635	2.64019	0.0445639
Wdfy1	4349.35	0.353187	1.27738	3.09869	0.0142596
Skida1	472.469	0.353898	1.27801	3.94227	0.000993503
Scrn3	1916.59	0.354054	1.27815	3.95129	0.000961597
Ak1	8655.92	0.354253	1.27832	2.9658	0.0202814
Fuca2	2819.28	0.35477	1.27878	4.14857	0.000457708
Rufy3	1821.81	0.356995	1.28076	2.84461	0.0275895
Fam13b	3977.93	0.358056	1.2817	3.53179	0.00398937
Spata13	6783.79	0.358109	1.28174	4.48792	0.000120872
Ppp1r3f	312.37	0.358435	1.28203	2.71945	0.0372727
Atpaf1	1777.1	0.358873	1.28242	3.96654	0.000907503
Dusp16	2719.44	0.358903	1.28245	4.49232	0.000118813
Inpp5f	2080.63	0.359004	1.28254	3.94518	0.000984791
Parp16	300.038	0.359284	1.28279	2.90553	0.0238229
Acot13	1815.58	0.360122	1.28353	2.70186	0.0388808
Ophn1	1021.11	0.360697	1.28405	3.12054	0.0134243
Sfr1	8101.87	0.360936	1.28426	3.26502	0.00900182
Pfn2	5976.89	0.361585	1.28484	3.29944	0.00820659
Msrb3	4745.18	0.363218	1.28629	8.29602	1.42298e-14
Vdac3	9991.59	0.363446	1.28649	3.11054	0.0138103
Pcolce	18998.3	0.36461	1.28753	3.69195	0.00235237
Tiparp	9425.47	0.365036	1.28791	6.84014	4.75731e-10
Ermp1	10644.7	0.365585	1.2884	2.67355	0.0413205
Ctgf	34535.6	0.366295	1.28904	3.03898	0.0166806
Flnc	17571.1	0.367425	1.29005	3.15241	0.0122782
Pja2	12527.2	0.367714	1.29031	4.97038	1.48772e-05
Dcbld2	11048.5	0.368677	1.29117	3.79577	0.00165858
Slc6a8	6980.7	0.369295	1.29172	6.23159	1.96362e-08
Acat3	3344.34	0.369488	1.29189	2.96489	0.0203228
Tpra1	1403.34	0.369896	1.29226	4.89848	2.04776e-05
Lsr	8751.83	0.371053	1.2933	4.52638	0.000103207
Lasp1	14169.3	0.372241	1.29436	3.61155	0.00308193
Car12	3283.61	0.372703	1.29478	3.00226	0.0183904
Plagl2	1812.72	0.372967	1.29501	2.96836	0.0201595
Mfsd8	932.764	0.37327	1.29529	4.9791	1.43751e-05
Abhd17c	4168.23	0.374105	1.29604	7.03807	1.32405e-10
Smad7	3504.25	0.374504	1.29639	5.29616	3.14332e-06
Tubb2a-ps2	1906.8	0.374983	1.29682	2.70869	0.0383099
Usp25	5134.62	0.375442	1.29724	4.4783	0.00012559
Btbd3	5184.83	0.376902	1.29855	3.69201	0.00235237
Galnt1	10932.5	0.376904	1.29855	3.84699	0.00139464
Dgka	771.877	0.376918	1.29856	4.25876	0.000298912
Tead1	26595.1	0.377917	1.29946	2.90264	0.0239589
Gata4	35839	0.377938	1.29948	5.01166	1.23515e-05
Usp27x	303.261	0.377972	1.29951	2.8223	0.0290757
Jun	5120.08	0.378084	1.29961	3.15145	0.0123045
Fut8	3236.03	0.37819	1.29971	3.3634	0.00676384
Thbd	17902.9	0.378262	1.29978	3.01608	0.017747
Cdc42	40904.3	0.378274	1.29979	5.58437	7.35314e-07
Tdp2	2733.79	0.378314	1.29982	2.65203	0.043412
Jup	4616.46	0.378902	1.30035	3.81924	0.00152965
Tmcc1	2986.83	0.379152	1.30058	5.55724	8.50127e-07
Cul4b	10323.1	0.380317	1.30163	4.37561	0.000188208
Srgap2	7819.21	0.380459	1.30176	7.19269	4.66042e-11
Abat	8297.55	0.380705	1.30198	3.0951	0.0143974
Ptprm	636.81	0.380795	1.30206	3.25216	0.0093202
Taf7	694.464	0.38101	1.30225	3.24157	0.00961459
Ptgr1	3716.12	0.381323	1.30254	3.73	0.00207646
Lpar6	1466.86	0.38141	1.30261	3.69778	0.00231071
Timp2	24832.6	0.382911	1.30397	4.13083	0.000489691
Zfp354a	559.594	0.383245	1.30427	3.84778	0.00139126
Tmsb4x	69864.1	0.383509	1.30451	5.49471	1.153e-06
Shisa4	1212.59	0.383556	1.30455	5.99989	7.48593e-08
Zfp455	136.016	0.38365	1.30464	2.65593	0.043058
Lipt1	431.876	0.384381	1.3053	4.32652	0.00023056
Arvcf	603.185	0.385178	1.30602	2.77603	0.0325158
Plaur	833.651	0.38565	1.30645	4.27353	0.000282294
Gm14005	281.191	0.386355	1.30709	3.25889	0.0091475
Snx33	3411.99	0.386392	1.30712	4.91061	1.94184e-05
Dpy19l3	3033.5	0.386776	1.30747	2.69556	0.0393968
Pdia5	1675.39	0.386899	1.30758	2.72045	0.0372274
Tbc1d4	529.439	0.386954	1.30763	2.76789	0.0332179
Habp4	2019.26	0.387073	1.30774	4.44954	0.00014107
Tmem144	929.386	0.387138	1.3078	5.02392	1.1753e-05
Lpcat2	1442.63	0.387701	1.30831	3.10732	0.0139173
Tead4	128.706	0.388362	1.30891	2.62222	0.0463393
Tcaf2	2154.61	0.388756	1.30926	3.13173	0.0130152
Tssc4	2497	0.389117	1.30959	4.20163	0.000372025
Hmgn5	5583.08	0.389201	1.30967	4.71912	4.57269e-05
Tspan9	3014.95	0.390253	1.31062	3.86712	0.00130412
Tgif2	2402.45	0.39029	1.31066	2.76646	0.0333245
Il10rb	3128.27	0.39032	1.31068	5.27687	3.43678e-06
Clcn6	2467.35	0.390354	1.31072	2.68231	0.0404967
Xkr8	972.801	0.391285	1.31156	2.74111	0.0354396
Mtf2	4127.27	0.391519	1.31177	4.47573	0.000126967
Dsel	5754.97	0.392343	1.31252	2.89793	0.0242575
Hck	4370.53	0.393107	1.31322	2.97531	0.0197808
Wasf1	1389.84	0.393979	1.31401	3.01462	0.0177926
Ddit3	1000	0.394515	1.3145	4.46458	0.000132852
Eno3	1524.66	0.394906	1.31486	3.25307	0.00929528
Cd81	29086.7	0.397063	1.31682	9.93587	9.91687e-21
Gsdmd	1597.17	0.397958	1.31764	5.57969	7.5197e-07
Prdx2	52144.4	0.398091	1.31776	3.68997	0.00236569
Pacsin2	13949.1	0.398284	1.31794	4.24289	0.00031741
Wdpcp	259.21	0.398932	1.31853	2.98628	0.0191639
Bend4	2443.81	0.399255	1.31883	3.56044	0.00364131
Ube2e3	6587.27	0.39963	1.31917	2.99487	0.0187453
Hic2	464.985	0.400182	1.31967	4.2866	0.000269424
Firre	4333.55	0.40026	1.31975	2.8124	0.029751
Dnajb4	6256.44	0.400328	1.31981	5.70753	3.83099e-07
Wasf2	8867.37	0.401749	1.32111	3.07052	0.0153837
Fam187b	106.168	0.402143	1.32147	2.59978	0.0484671
Rnf128	16581.1	0.402147	1.32147	4.97455	1.46047e-05
Reep1	1442.78	0.402218	1.32154	4.10344	0.000543431
Papola	22280.2	0.402757	1.32203	9.5325	3.75457e-19
Rras	1481.36	0.403513	1.32272	3.21715	0.0102904
Rab40b	170.748	0.405061	1.32414	3.20303	0.0107098
Lgalsl	4784.85	0.405315	1.32438	3.15363	0.0122495
Cry1	1431.28	0.405756	1.32478	3.84016	0.00142382
Las1l	4050.6	0.406188	1.32518	3.25001	0.00938055
Tceal1	601.167	0.406306	1.32529	3.52321	0.00409388
Nr0b2	481.36	0.40638	1.32536	3.56288	0.00362144
Cdk8	2992.59	0.406574	1.32553	3.86366	0.00131635
Shb	636.005	0.406952	1.32588	2.72037	0.0372274
Sptan1	37457.3	0.406971	1.3259	4.0758	0.000605053
Ubr5	46781.2	0.407251	1.32616	5.38337	2.0391e-06
Slc39a6	10892.3	0.407905	1.32676	2.87626	0.0255704
Pspc1	3438.27	0.408049	1.32689	3.73401	0.00204845
Ssbp3	9652.56	0.408699	1.32749	6.00264	7.37934e-08
Inpp5a	4341.23	0.409632	1.32835	2.82077	0.0291909
Pnmal2	1570.39	0.409838	1.32854	3.7848	0.00172295
Dlg1	7980.6	0.409861	1.32856	3.72171	0.0021379
Zdhhc9	2002.89	0.41002	1.3287	3.70191	0.00227669
Tlr2	257.596	0.410173	1.32885	2.90562	0.0238229
Adcy6	7055.06	0.410499	1.32915	5.026	1.16452e-05
Fscn1	37821.7	0.410723	1.32935	5.80653	2.20183e-07
Gpcpd1	1902.2	0.410828	1.32945	5.31572	2.87046e-06
Kdm3a	5351.21	0.411639	1.3302	5.07922	9.04137e-06
Nova1	229.249	0.412294	1.3308	3.0702	0.0153929
Mpzl2	5375.1	0.413437	1.33185	2.91654	0.0231827
Gk5	393.706	0.413497	1.33191	3.08755	0.0147096
Dusp4	11691	0.413653	1.33205	3.56494	0.00359575
Kbtbd7	1504.08	0.413714	1.33211	3.46148	0.00496038
Hist1h2bc	1893.17	0.414439	1.33278	2.68489	0.0403224
1700025G04Rik	4230.54	0.414683	1.33301	3.48114	0.0046541
Hexa	11067	0.414937	1.33324	4.37593	0.000188208
Sh3bgr	461.686	0.415312	1.33359	3.74218	0.00199007
Uba1	32707.2	0.415988	1.33421	5.06341	9.72993e-06
2008-09-01	5798.59	0.416328	1.33453	3.6524	0.00268252
Cgnl1	18898.6	0.416585	1.33476	2.80308	0.0304363
Col4a2	122932	0.416901	1.33506	2.81643	0.0294654
Afap1	4642.17	0.416951	1.3351	3.81361	0.00155884
P2rx4	1044.56	0.417137	1.33528	3.51216	0.00423593
Hectd2	546.834	0.417188	1.33532	4.67568	5.46199e-05
Fstl1	32819.3	0.417876	1.33596	3.45756	0.0050187
Sec14l1	7162.33	0.418831	1.33684	4.33428	0.000223032
Tinagl1	37113.2	0.419239	1.33722	3.2792	0.00865873
Pik3r3	4515.96	0.421437	1.33926	4.03931	0.000697283
Cdr2l	5757.44	0.421718	1.33952	2.70401	0.0387113
Hcfc1r1	5303.47	0.421914	1.3397	3.65547	0.00265429
Prex2	415.112	0.422953	1.34067	2.80213	0.0304763
Marcks	29500.6	0.422965	1.34068	3.6019	0.00317794
Mkrn3	117.242	0.423067	1.34078	2.63274	0.0453541
Unc119	2487.39	0.423225	1.34092	4.70173	4.88999e-05
Trim24	2257.86	0.423411	1.34109	5.19234	5.18188e-06
Fads6	1836.39	0.42355	1.34122	2.88849	0.0248225
Phf8	3208.67	0.423678	1.34134	3.45155	0.00511432
Fam46b	1100.65	0.424623	1.34222	3.96485	0.000912382
Sema4b	3844.9	0.425396	1.34294	5.47213	1.29699e-06
Mvp	2594.47	0.425901	1.34341	6.18498	2.58889e-08
Cdh2	44311.1	0.427521	1.34492	9.18921	8.41517e-18
Acat2	7724.11	0.428322	1.34567	3.9271	0.00105032
Prr13	5696.54	0.430665	1.34785	9.68995	9.57096e-20
Zc3hav1l	1474.16	0.430742	1.34793	4.35617	0.000203776
Atp1a1	50892.5	0.431351	1.3485	4.91752	1.8856e-05
Add3	10016.1	0.431884	1.34899	4.17871	0.000408486
Tmem135	7711.19	0.432248	1.34933	8.27441	1.67615e-14
Rnf19a	5190.22	0.432491	1.34956	4.91111	1.93972e-05
Fam161b	250.537	0.433305	1.35032	3.76893	0.00181404
Ephb6	704.751	0.433384	1.3504	3.46963	0.00483349
Papolb	320.968	0.433515	1.35052	3.33595	0.00738887
Nectin2	17031.1	0.433625	1.35062	3.11533	0.0136358
Hao2	1729.84	0.434111	1.35108	3.15589	0.012183
Klhl28	1575.22	0.434723	1.35165	3.00632	0.0181978
Appl2	2365.52	0.435007	1.35192	2.87162	0.0258485
Sparc	130253	0.435734	1.3526	6.36978	8.54581e-09
Slc1a6	5889.54	0.436356	1.35318	3.14633	0.0124847
Pak1	2173.86	0.437109	1.35389	2.75725	0.0340594
BC021767	1174.55	0.437146	1.35392	4.4215	0.000157344
Arap2	1629.43	0.437586	1.35434	3.67294	0.00250923
Zfp937	1715.68	0.437858	1.35459	4.05474	0.000654926
Mrs2	2698.3	0.43799	1.35472	3.28744	0.00845225
Nfia	4425.49	0.438436	1.35513	6.06602	5.19546e-08
Cgn	5931.94	0.439071	1.35573	6.17385	2.77015e-08
Kdf1	126.227	0.43952	1.35615	2.6606	0.0425762
Ccdc171	552.056	0.440412	1.35699	3.79344	0.0016717
Zfp442	1965.46	0.440637	1.3572	4.1077	0.000534473
Ankrd1	31500.4	0.442202	1.35868	3.20906	0.0105379
Rin2	2688.8	0.442627	1.35908	8.41611	5.49039e-15
Mxra8	6951.26	0.442746	1.35919	5.53273	9.57724e-07
Abca1	10060.4	0.444122	1.36049	8.69422	5.63027e-16
N4bp3	709.898	0.444487	1.36083	3.59164	0.00328646
Arl2	990.258	0.444517	1.36086	4.44206	0.000145258
C2	4601.77	0.444853	1.36118	8.26477	1.8014e-14
Stx11	465.215	0.445499	1.36179	3.83891	0.00142998
Nsdhl	5427.24	0.446064	1.36232	3.10605	0.0139581
Hes1	1671.65	0.44624	1.36248	3.69169	0.00235313
Fras1	227.86	0.44916	1.36525	3.38572	0.00629749
Fam57b	135.548	0.449346	1.36542	2.845	0.0275755
Mvk	2013.6	0.450043	1.36608	2.92262	0.0227862
Slc22a23	2304.07	0.450505	1.36652	2.74203	0.0353545
Map7	505.738	0.450643	1.36665	3.01071	0.0179705
Utp14b	359.277	0.450753	1.36675	2.68856	0.0400028
Kifap3	4084.03	0.45136	1.36733	3.49858	0.00439348
Avl9	5863.78	0.451544	1.3675	5.97151	8.73503e-08
Lgals9	1698.93	0.451948	1.36789	2.66681	0.0419222
Gm12942	300.059	0.452081	1.36801	3.52503	0.00407387
Olfml2b	11198.9	0.452798	1.36869	4.27574	0.000280343
Shroom1	989.378	0.453274	1.36914	3.69406	0.00234141
Erbb3	296.957	0.453467	1.36933	3.28634	0.00847087
Ttc19	2522.21	0.453842	1.36968	3.38141	0.00639314
Zbtb46	507.31	0.453844	1.36968	2.93408	0.0220999
Kcnh2	962.949	0.455332	1.3711	3.18991	0.0111187
Amhr2	7373.45	0.456108	1.37184	3.05302	0.0160425
Bid	1246.52	0.456378	1.37209	6.46789	4.74959e-09
Cln5	3046.12	0.456561	1.37227	6.93973	2.51699e-10
Nmnat3	197.453	0.457021	1.3727	3.21853	0.0102466
Inppl1	28567.7	0.457137	1.37281	4.14845	0.000457708
Fdps	8453.13	0.457499	1.37316	3.19606	0.0109287
Macf1	40294.5	0.457991	1.37363	3.39502	0.00610952
Slc25a45	728.66	0.458042	1.37368	5.24847	3.93404e-06
Pcyt2	3351.52	0.458162	1.37379	3.04841	0.0162514
Tmc8	84.2045	0.458632	1.37424	2.59152	0.0493642
Pmvk	1208.41	0.459284	1.37486	4.03878	0.000698242
Rab13	1193.76	0.459306	1.37488	4.55866	8.99193e-05
Tle6	2123.6	0.45936	1.37493	3.0691	0.0154341
Fam122b	1808.36	0.460575	1.37609	5.53797	9.3143e-07
Lmln	914.633	0.461493	1.37697	2.59479	0.0489314
Znfx1	5951.82	0.462679	1.3781	3.81472	0.00155429
Pla2g6	2227.36	0.463362	1.37875	3.64813	0.00271982
Atp1b2	4827.19	0.463591	1.37897	3.27871	0.00866377
Scd1	26834.2	0.464093	1.37945	2.60275	0.0482358
Cdk18	5682.23	0.464298	1.37965	3.9833	0.000853764
Srd5a1	511.77	0.464426	1.37977	2.77703	0.0324286
Mt1	11482.7	0.464741	1.38007	3.83235	0.00146171
Mllt4	7652.27	0.465197	1.38051	4.17093	0.000421478
2810408I11Rik	303.776	0.466975	1.38221	4.45723	0.000136871
Sbsn	4129.7	0.467516	1.38273	2.82721	0.0287415
Dhrs7	1971.26	0.468095	1.38328	6.23781	1.89816e-08
Pttg1ip	12575.1	0.46858	1.38375	5.17658	5.61025e-06
Mir99ahg	212.859	0.469536	1.38466	2.82243	0.0290757
Lmo4	3659.82	0.469817	1.38493	6.38627	7.745e-09
Mtus1	2645.32	0.470571	1.38566	3.84269	0.00141254
Gsn	23757.1	0.470727	1.38581	8.32348	1.17129e-14
Lpin3	1641.85	0.470861	1.38594	2.58987	0.049537
Pdlim2	668.923	0.471555	1.3866	2.80356	0.0304035
Cldn12	5892.44	0.471661	1.3867	3.83166	0.00146468
Rin3	323.821	0.473318	1.3883	2.99992	0.0185054
Cmbl	440.645	0.473502	1.38848	3.46644	0.00487278
Dysf	1365.8	0.473657	1.38862	3.14208	0.0126218
Tbc1d23	10883.9	0.474476	1.38941	7.05907	1.14924e-10
Maoa	6731.48	0.475835	1.39072	2.98232	0.0193779
Dlgap4	10388.2	0.47715	1.39199	3.83862	0.00143052
Espn	906.399	0.478288	1.39309	2.67108	0.041516
Sfxn4	94.4695	0.478914	1.39369	2.64085	0.0445099
1700096K18Rik	104.815	0.479263	1.39403	2.8706	0.0258984
1810037I17Rik	4148.06	0.479926	1.39467	4.69265	5.07288e-05
Anxa3	18885.9	0.480486	1.39521	6.34703	9.75955e-09
Anapc15	1655.51	0.480598	1.39532	4.7495	3.98921e-05
Camsap3	1171.92	0.481603	1.39629	6.10785	4.07028e-08
Plagl1	1087.08	0.481604	1.3963	2.87805	0.0254926
Fam65a	4232.22	0.482685	1.39734	4.68249	5.29758e-05
Ntf5	388.468	0.483896	1.39851	3.22163	0.0101638
A430105I19Rik	3916.44	0.484235	1.39884	3.46645	0.00487278
Aif1l	4630.77	0.484394	1.399	3.21283	0.0104238
Ppp1cc	18292.9	0.484633	1.39923	4.13702	0.000478208
Chka	8312.26	0.484732	1.39933	2.80931	0.0299887
Mical2	46366.6	0.485169	1.39975	2.837	0.0280263
Tfcp2l1	6121.1	0.485778	1.40034	4.30681	0.000248474
Hspa2	411.36	0.485846	1.40041	2.9547	0.0209068
Oprl1	307.016	0.48708	1.40161	3.63188	0.00287073
Dyrk2	1859.32	0.487992	1.40249	2.59695	0.048712
Oplah	6074.76	0.489249	1.40371	8.51611	2.47034e-15
Fam212a	103.954	0.489419	1.40388	3.16917	0.0117371
Pde5a	2361.86	0.491362	1.40577	4.95242	1.61227e-05
Sertad2	4387.64	0.491508	1.40591	5.38044	2.06479e-06
Msmo1	37336.6	0.492046	1.40644	2.83466	0.028197
Igf1r	5357.85	0.492102	1.40649	2.90836	0.0236608
Trim5	354.528	0.495451	1.40976	3.35791	0.00688738
E330013P04Rik	3203.2	0.495858	1.41016	3.55456	0.00371072
Magi1	1835.85	0.496456	1.41074	3.70942	0.00222634
Emx2	7391.88	0.497383	1.41165	8.1455	4.57988e-14
Pgrmc1	22428.8	0.498218	1.41247	5.50468	1.10064e-06
Slc45a4	8184.24	0.498625	1.41287	4.13438	0.000483064
Exoc6b	5230.77	0.498853	1.41309	3.69995	0.00229271
Myrf	13713	0.49966	1.41388	10.038	3.80569e-21
Amacr	638.062	0.499878	1.41409	4.00925	0.000779157
Cpeb1	147.339	0.501152	1.41534	2.61418	0.0472212
Ccdc71l	1511.87	0.50299	1.41715	4.59402	7.66731e-05
Fry	148.525	0.503356	1.41751	3.02539	0.0173192
Plekhf1	695.086	0.504281	1.41842	5.50587	1.09551e-06
Dpysl2	1999.88	0.50473	1.41886	4.47419	0.000127739
Fchsd2	2231.37	0.505028	1.41915	5.4336	1.57338e-06
Amotl2	41958.1	0.505949	1.42006	7.91093	2.81828e-13
Mvd	2505.04	0.506151	1.42026	2.687	0.0401596
Mbnl3	931.982	0.507179	1.42127	2.61686	0.0469627
Mturn	1441.67	0.508019	1.4221	2.69368	0.0395595
Tmem88b	97.0016	0.508885	1.42295	2.69503	0.0394286
Hnmt	167.271	0.509666	1.42372	3.29279	0.00836156
Gm13375	263.138	0.509913	1.42396	3.49065	0.00450299
Foxo6	1909.05	0.510054	1.4241	8.12486	5.38646e-14
Sorbs3	3671.19	0.511097	1.42513	4.19422	0.000383329
Prkd1	324.101	0.512084	1.42611	2.74014	0.0355304
Ralgapa2	2192.85	0.512934	1.42695	3.27939	0.00865769
Ugcg	6148.06	0.513383	1.42739	4.2184	0.00034913
Cystm1	400.403	0.513394	1.4274	4.66361	5.72701e-05
2610008E11Rik	5646.96	0.514009	1.42801	7.81957	5.51565e-13
Gsto1	4011.95	0.514345	1.42835	3.68917	0.00236969
Osbpl7	716.986	0.514771	1.42877	3.32672	0.00759761
Card19	2630.2	0.515073	1.42907	5.49547	1.15037e-06
Tmem206	3821.46	0.515481	1.42947	4.93358	1.76275e-05
Styx	3501.69	0.515767	1.42975	9.19787	7.87794e-18
Sh3tc2	3688.66	0.515868	1.42985	4.26941	0.000286407
Trim16	501.26	0.516092	1.43008	3.6508	0.00269632
B4galt4	2824.27	0.516205	1.43019	4.64574	6.13801e-05
Lclat1	4695.56	0.516836	1.43081	4.38123	0.000184785
Gdf15	284.65	0.518059	1.43203	4.21152	0.000358546
Adgrg1	22330.2	0.518961	1.43292	4.02662	0.000727626
Itpk1	2400.43	0.519197	1.43316	3.58217	0.00338948
Ttpa	777.344	0.520697	1.43465	5.68031	4.42307e-07
Wnt10b	4545.86	0.521444	1.43539	4.23919	0.000322052
G6pdx	13114	0.522358	1.4363	4.40421	0.000169313
Trim12c	1697.72	0.523561	1.4375	4.58847	7.86457e-05
Samd9l	2718.04	0.523964	1.4379	3.28611	0.00847299
Pank1	2406.99	0.525305	1.43924	4.00582	0.000787826
Dzank1	121.116	0.525858	1.43979	2.61186	0.0474361
9930012K11Rik	156.315	0.528088	1.44202	2.67336	0.0413274
Pea15a	7204.87	0.529324	1.44325	7.45489	7.71733e-12
Ttc39c	972.906	0.530997	1.44493	2.99064	0.0189451
Fam84b	2181.24	0.533163	1.4471	6.77024	7.33983e-10
Gxylt2	2092.26	0.534135	1.44807	7.1975	4.5444e-11
Cyr61	24268.7	0.535936	1.44988	4.46573	0.00013229
4930486L24Rik	1971.07	0.53668	1.45063	3.29562	0.0082999
Tns3	26030.9	0.536956	1.45091	2.76458	0.0334899
Gprasp2	1202.54	0.538877	1.45284	2.80008	0.0306332
Dnajc22	89.3399	0.538965	1.45293	2.59974	0.0484671
Sfmbt2	205.938	0.539848	1.45382	3.2632	0.00904984
Speg	11706	0.541072	1.45505	3.50489	0.00432426
Akr1b8	3411.13	0.541299	1.45528	3.19815	0.0108694
Ube2l6	1602.4	0.542864	1.45686	2.67007	0.0415951
Mro	455.681	0.544914	1.45893	3.42208	0.00560738
Cpne8	1466.95	0.546297	1.46033	3.30103	0.00817919
Cers6	7794.34	0.546604	1.46064	4.05461	0.000654926
Gadd45a	2366.52	0.547086	1.46113	3.58384	0.0033747
Tmem44	239.968	0.547714	1.46177	4.59526	7.63095e-05
Hmgcr	22414.5	0.54776	1.46181	2.83842	0.0279379
Rnd3	15999.9	0.548171	1.46223	4.02999	0.000719771
Tcaf1	14402.4	0.548782	1.46285	3.59886	0.0032031
Zbtb34	1265.16	0.549502	1.46358	6.37427	8.32484e-09
Abcg1	1146.34	0.549957	1.46404	5.15248	6.29648e-06
Folr1	3040.27	0.551681	1.46579	5.81056	2.15965e-07
Pfkfb4	809.002	0.551873	1.46599	5.66462	4.82568e-07
Zyx	24540.5	0.552951	1.46708	6.8801	3.68718e-10
Mfsd7c	116.37	0.553014	1.46715	3.18882	0.0111309
Dab2ip	5605.28	0.553166	1.4673	4.62636	6.7078e-05
Fmnl2	5837.49	0.553821	1.46797	3.17919	0.0114286
Pdpn	2121.58	0.554125	1.46828	5.16138	6.04478e-06
Zfp568	3904.89	0.555016	1.46919	3.19084	0.0110889
Ddit4	2772.8	0.555021	1.46919	4.16637	0.00042837
Sema4g	525.719	0.555618	1.4698	4.23692	0.000324046
Tnxb	1217.58	0.555846	1.47003	3.14208	0.0126218
Tmem150c	343.679	0.55626	1.47045	3.49361	0.00445898
G6pd2	2127.62	0.556338	1.47053	4.98872	1.37199e-05
Bcar1	13297.9	0.556605	1.4708	7.55352	3.86087e-12
Csdc2	1007.29	0.557115	1.47132	2.82271	0.0290757
Sema7a	7221.85	0.559133	1.47338	6.30347	1.27094e-08
Mum1l1	14143.2	0.561347	1.47565	10.0938	2.27105e-21
Osbp2	143.91	0.56246	1.47678	2.7941	0.031078
Cdc42ep1	1830.94	0.562546	1.47687	7.5267	4.62747e-12
Fdxr	7626.82	0.56377	1.47813	5.01505	1.21736e-05
Gria3	1284.36	0.564864	1.47925	4.66386	5.72701e-05
Clca3a1	25559.1	0.564918	1.4793	2.86482	0.0262744
Atp8a1	2557.16	0.565022	1.47941	3.50619	0.00431127
Hmox1	4819.52	0.565213	1.47961	6.24484	1.83074e-08
Flt4	100.099	0.56571	1.48012	2.61177	0.0474361
Prss23	59563.1	0.567006	1.48145	3.60856	0.00311425
Tgtp2	1518.73	0.567532	1.48199	2.78786	0.0315807
Sugct	50.5756	0.567713	1.48217	2.69958	0.0390584
Fez2	10549.4	0.567872	1.48234	5.3988	1.88204e-06
Mef2c	730.903	0.568753	1.48324	3.69332	0.00234479
Clcn5	6808.68	0.569875	1.48439	2.6365	0.044936
Sulf1	2097.74	0.570336	1.48487	3.27988	0.00864764
Tmem202	118.677	0.571957	1.48654	3.47563	0.00473569
Lrtm2	1449.11	0.57386	1.4885	7.80919	5.94693e-13
Abhd4	8251.93	0.574033	1.48868	4.92865	1.79972e-05
Podnl1	198.362	0.574892	1.48957	2.83003	0.0285492
Ccdc69	304.31	0.576775	1.49151	3.72315	0.00212727
Entpd5	3044.64	0.57754	1.4923	4.21871	0.000348979
Cst12	501.694	0.578587	1.49339	3.55259	0.00373612
3830408C21Rik	72.6873	0.579108	1.49393	2.84781	0.0273872
Mst1r	1429.9	0.579113	1.49393	4.95281	1.61147e-05
Micalcl	418.768	0.579786	1.49463	3.84061	0.00142345
Rassf8	1927.64	0.581165	1.49606	3.50109	0.00436354
Klhl6	150.83	0.581226	1.49612	3.43942	0.00530605
Celf2	3433.67	0.581385	1.49629	3.22754	0.0100161
Casz1	585.823	0.581812	1.49673	3.70428	0.00226207
Ifit2	1115.72	0.582023	1.49695	6.0416	5.9702e-08
Aldh1a7	9908.5	0.582036	1.49696	7.54844	3.98945e-12
Nrg1	1174.01	0.582201	1.49713	3.76954	0.00181302
Tob1	8604.24	0.582262	1.4972	3.14061	0.012679
Vegfa	4729.03	0.582496	1.49744	3.20544	0.0106376
Sqle	9042.67	0.582764	1.49772	4.12555	0.000498753
Notch1	974.851	0.583673	1.49866	3.25333	0.00929209
Prdm11	85.7345	0.583951	1.49895	2.6436	0.0442315
Gas6	47826.7	0.584317	1.49933	6.81924	5.47465e-10
Gm3696	440.145	0.584458	1.49948	3.16622	0.0118198
Rims2	626.928	0.584986	1.50002	3.06374	0.0156374
Bmp2k	15090.8	0.586039	1.50112	3.40557	0.0059142
Tgtp1	1531.23	0.587117	1.50224	2.89868	0.02421
Adamtsl5	665.118	0.590254	1.50551	4.64956	6.04025e-05
Adamts3	611.778	0.590963	1.50625	4.00291	0.000795498
Csrnp1	1505.95	0.591367	1.50667	6.88576	3.5583e-10
1500009C09Rik	120.443	0.59186	1.50719	2.74699	0.0348807
Arhgap23	3901.43	0.59208	1.50742	3.91355	0.00110371
Zhx2	1508.95	0.593896	1.50932	4.51143	0.000109856
Fam19a5	537.54	0.594312	1.50975	2.95203	0.0210251
Ier5	1460.19	0.596189	1.51172	3.88293	0.00123207
Wipf3	128.757	0.596557	1.5121	2.94902	0.0212019
Sema3f	1066.04	0.597235	1.51281	4.18665	0.000395958
Mov10	4073.93	0.598278	1.51391	3.72546	0.00211099
Pip5k1b	311.735	0.598534	1.51418	2.91385	0.0233526
Gabrb1	1525.42	0.598801	1.51446	4.46923	0.000130437
Myzap	707.075	0.601379	1.51717	5.62536	5.93052e-07
Cyp4f15	239.382	0.602082	1.51791	4.61029	7.17745e-05
Il18	197.206	0.602425	1.51827	3.37212	0.00657317
Tcea3	151.036	0.603454	1.51935	3.80799	0.00158854
Rorc	1496.48	0.603531	1.51943	4.38525	0.000181794
Plxnb1	9812.71	0.603922	1.51984	4.38295	0.000183529
Arnt2	5921.6	0.604978	1.52096	4.81904	2.91917e-05
2011-09-01	13454.6	0.60677	1.52285	4.90169	2.0175e-05
Casp12	1415.1	0.607523	1.52364	2.63039	0.0456519
Slc22a15	443.331	0.607589	1.52371	3.87972	0.00124652
Cyp39a1	589.614	0.607752	1.52388	6.85904	4.22047e-10
AW011738	110.953	0.607903	1.52404	2.60174	0.0483093
Gsap	166.043	0.608306	1.52447	2.93674	0.0219442
Rnd1	888.81	0.608821	1.52501	4.54929	9.37936e-05
Dync1i1	7537.86	0.60911	1.52532	6.30739	1.2429e-08
Rnf135	576.167	0.609211	1.52543	4.54682	9.46339e-05
Klhl13	7570.96	0.609227	1.52544	6.23565	1.91886e-08
Haus7	1830.46	0.610611	1.52691	8.58118	1.43521e-15
Cd93	15797.8	0.61062	1.52692	5.33677	2.58037e-06
Mme	380.057	0.610726	1.52703	2.6502	0.0435766
Aass	232.326	0.611715	1.52808	4.10953	0.000530747
Ptpn7	55.2555	0.611937	1.52831	2.87471	0.0256413
4833427G06Rik	69.5034	0.612545	1.52895	3.34773	0.00711001
Car13	1071.23	0.613671	1.53015	4.99788	1.31856e-05
Fbln2	14850.5	0.614894	1.53145	2.6373	0.0448801
Impg2	55.963	0.615766	1.53237	2.83924	0.0278996
Arhgap22	581.454	0.61696	1.53364	5.09265	8.48046e-06
Prox1	160.322	0.617887	1.53463	2.67429	0.0412442
Aldh1a1	314476	0.618912	1.53572	12.2365	2.23815e-31
Tom1l1	6479.61	0.619743	1.5366	8.40144	6.10481e-15
Arih1	25312.8	0.620282	1.53718	6.80971	5.80896e-10
Cdk16	12725.4	0.620332	1.53723	5.30155	3.05743e-06
Sv2a	512.815	0.620774	1.5377	5.38065	2.06479e-06
Pygm	136.503	0.620907	1.53784	3.40293	0.00596058
Gpr63	308.498	0.62112	1.53807	4.21359	0.000355611
Pdgfa	1161.22	0.621533	1.53851	3.30957	0.00797512
Rnf182	236.015	0.622451	1.53949	3.68919	0.00236969
Nfe2l3	39.6619	0.622844	1.53991	2.60225	0.0482715
Clmn	176.128	0.625449	1.54269	2.88305	0.025172
Abcc1	6673.16	0.626605	1.54393	3.29241	0.00836156
Tmem2	5721.9	0.628662	1.54613	2.87539	0.0256082
Mfap3l	3420.55	0.629496	1.54702	4.71507	4.63416e-05
Fam214a	6716.28	0.630108	1.54768	3.07819	0.0150451
Rmnd5b	6383.71	0.630851	1.54848	8.18499	3.35758e-14
Map1b	61406.5	0.631108	1.54875	3.1809	0.0113915
Cpxm1	14285.8	0.632879	1.55066	3.43842	0.00532226
5031410I06Rik	148.954	0.634541	1.55244	2.75374	0.0343855
Slc12a7	21154.2	0.63556	1.55354	6.84367	4.66068e-10
Rgs3	648.699	0.635638	1.55362	4.44816	0.000141663
Rell2	232.659	0.635967	1.55398	3.28993	0.00839703
Cntnap2	5644.13	0.637799	1.55595	3.59888	0.0032031
Spire2	360.971	0.638012	1.55618	3.71161	0.00221038
Hspa12a	2274.93	0.638593	1.55681	3.22286	0.0101299
Ppt1	12225.4	0.639932	1.55826	6.41141	6.63139e-09
Jph4	41.9576	0.640385	1.55875	2.84772	0.0273872
Gab1	3381.55	0.640694	1.55908	8.21841	2.56417e-14
Ptprj	690.55	0.640779	1.55917	5.42081	1.68702e-06
Hdac6	2871.66	0.640792	1.55919	7.34284	1.67656e-11
Ano4	2751.14	0.642255	1.56077	5.57937	7.5197e-07
Idi1	14025.1	0.642616	1.56116	3.54472	0.00383152
Ptprv	3466.47	0.644775	1.5635	2.9442	0.0215059
Tspyl5	740.31	0.645275	1.56404	3.80303	0.00161568
Plekhg5	1032.54	0.647506	1.56646	3.45822	0.00501126
Vim	128002	0.648715	1.56777	9.57055	2.78593e-19
Clca3a2	3606.08	0.650674	1.5699	2.92528	0.0226225
Unc13d	369.03	0.651593	1.5709	3.75183	0.00192214
Tec	145.562	0.651739	1.57106	4.08623	0.000581112
Kank4	175.339	0.652855	1.57228	3.4189	0.00566288
Gm2897	466.782	0.653109	1.57255	3.87039	0.00128989
Acsbg1	9592.72	0.655566	1.57523	2.83388	0.0282543
AI429214	354.595	0.657229	1.57705	3.87255	0.0012816
Dusp14	800.063	0.657354	1.57719	4.68247	5.29758e-05
Ppm1e	2725.82	0.657716	1.57758	3.80653	0.00159672
Pappa	4648.15	0.659511	1.57955	2.89252	0.0245818
Npl	395.557	0.659553	1.57959	3.52175	0.00410955
Crip2	5033.6	0.659626	1.57967	4.43691	0.000147824
Nell2	125.983	0.66136	1.58157	4.16706	0.000427482
Rtn4rl1	2026.23	0.662395	1.58271	3.17328	0.0116272
Hfe	136.494	0.662477	1.5828	4.54061	9.70492e-05
Rian	851.648	0.662703	1.58305	3.10934	0.0138525
Lss	7307.41	0.662778	1.58313	3.7022	0.00227669
Dnaaf3	107.042	0.66373	1.58417	3.50822	0.00428954
Gm5796	399.253	0.664716	1.58526	3.70887	0.00222956
2310030G06Rik	884.012	0.665207	1.5858	7.36254	1.47902e-11
Trim12a	70.7232	0.665294	1.58589	3.62636	0.00292469
4833415N18Rik	371.069	0.665538	1.58616	4.72728	4.41022e-05
Asb4	52.6164	0.666787	1.58753	2.86007	0.026578
Igsf9b	3228.58	0.667093	1.58787	3.16692	0.0118036
Padi3	145.636	0.667875	1.58873	3.98591	0.000845154
Atf3	184.082	0.668037	1.58891	4.7301	4.36675e-05
Sptbn1	59374.3	0.668906	1.58987	4.67389	5.49591e-05
Cyp11a1	167975	0.669629	1.59066	5.6572	5.02771e-07
Ppp1r16b	245.595	0.672553	1.59389	4.51718	0.000107165
9330182L06Rik	1548.9	0.672679	1.59403	3.71171	0.00221038
Hsd17b7	5132.87	0.674187	1.5957	3.14664	0.0124778
Dnah7b	211.593	0.675642	1.59731	4.52548	0.000103528
Srgap3	2717.74	0.675658	1.59733	2.87872	0.0254638
Sync	476.04	0.676732	1.59851	3.86754	0.001304
Vamp5	626.573	0.677432	1.59929	3.52972	0.0040181
Gulp1	5306.54	0.677494	1.59936	6.75232	8.27456e-10
Arap3	47.6647	0.681977	1.60434	2.75224	0.0345018
Prss35	26802.4	0.682374	1.60478	4.34738	0.000211443
Txndc2	235.306	0.683441	1.60597	4.15503	0.000447649
Col6a1	3085.03	0.685197	1.60792	2.60191	0.0483021
Ddah1	2419.67	0.685389	1.60814	4.12911	0.000492902
Slc12a8	180.838	0.686135	1.60897	2.63691	0.0448984
Zfp459	256.975	0.686695	1.60959	3.55078	0.00375699
Btg2	8058.03	0.688396	1.61149	4.86437	2.37611e-05
Ttc39a	102.951	0.690911	1.6143	3.08167	0.0149018
Cobl	380.453	0.690941	1.61434	3.15734	0.0121413
Efs	283.461	0.691613	1.61509	4.83761	2.67038e-05
Scrn1	1015.68	0.691688	1.61517	5.97144	8.73503e-08
Nuak2	171.233	0.691763	1.61526	2.61109	0.0474462
LOC100861615	474.142	0.692201	1.61575	4.42584	0.000155064
Rhpn2	199.229	0.692492	1.61607	3.22556	0.0100636
Amot	1599.82	0.694416	1.61823	5.01559	1.21587e-05
Tlr5	53.3055	0.6948	1.61866	2.96364	0.020387
4933413J09Rik	82.1241	0.695061	1.61895	3.2245	0.0100955
Ifit1	1106.37	0.69556	1.61951	2.81307	0.0297138
Med10	6899.12	0.696075	1.62009	7.06865	1.08783e-10
Sema6c	1012.28	0.696098	1.62012	4.0943	0.00056275
B230307C23Rik	440.351	0.699904	1.6244	7.17731	5.16389e-11
Lamc2	531.045	0.7007	1.62529	3.22894	0.00997792
Hepacam	90.1165	0.701021	1.62565	2.65366	0.0432363
Mccc1os	37.7815	0.701611	1.62632	2.84701	0.0274368
Fhod3	6459.42	0.702271	1.62706	4.30104	0.000253997
Gm13483	41.5152	0.70264	1.62748	2.76889	0.0331294
Cyp51	17148.1	0.702777	1.62764	4.63142	6.55404e-05
Itga6	13046.2	0.70293	1.62781	4.27198	0.000283904
Ncam1	7566.29	0.703079	1.62798	3.53492	0.00395544
Meg3	1414.1	0.703129	1.62803	2.88197	0.0252236
Shroom2	8799.82	0.705899	1.63116	5.44988	1.45573e-06
Nfil3	867.103	0.706052	1.63133	5.24796	3.9379e-06
Emx2os	1412.31	0.706066	1.63135	5.54334	9.08962e-07
2010111I01Rik	2563.12	0.707419	1.63288	7.09808	8.88033e-11
2210011C24Rik	880.202	0.707909	1.63343	3.84661	0.0013957
Arid5b	3037.94	0.708856	1.63451	3.90105	0.00115658
9630028I04Rik	47.9653	0.709286	1.63499	2.60422	0.0480974
Tgfb2	2409.87	0.710738	1.63664	3.11148	0.0137803
Col4a5	30177	0.711003	1.63694	8.82536	1.88325e-16
Styk1	341.057	0.712937	1.63914	3.57633	0.00345665
Grin1	42.5142	0.714536	1.64096	3.02982	0.0171226
Ivns1abp	72045.2	0.715756	1.64234	5.35413	2.37534e-06
Adamts1	5197.11	0.715773	1.64236	4.92483	1.8299e-05
Defb36	36.7583	0.71593	1.64254	2.74224	0.0353454
Ifi44	1540.56	0.716263	1.64292	2.64236	0.0443451
Klhl31	210.588	0.719168	1.64623	3.42292	0.00559366
Plxnd1	1191.7	0.720294	1.64752	2.73162	0.0362907
Gm5862	31.708	0.720958	1.64828	2.70901	0.038288
Gm20939	674.38	0.721488	1.64888	7.2568	3.07694e-11
Ahdc1	5799.86	0.721582	1.64899	4.00728	0.000784994
Tppp	175.161	0.722405	1.64993	3.69054	0.00236208
Tns1	12203.2	0.724812	1.65268	3.9269	0.00105033
Peak1	14079.6	0.725423	1.65339	4.81399	2.97357e-05
Diras2	75.4916	0.728877	1.65735	3.94669	0.00097945
Cryab	3537.04	0.731222	1.66004	3.27359	0.00878766
Cdk3-ps	29.0585	0.731796	1.6607	2.79298	0.0311479
Rapgef3	252.293	0.732059	1.66101	3.32054	0.00772611
Sat1	2465.49	0.732654	1.66169	6.34731	9.75955e-09
Adamts14	289.874	0.733016	1.66211	3.26609	0.00899309
Tubb3	8874.45	0.733327	1.66247	3.20349	0.0106985
Gm11744	267.767	0.733637	1.66283	5.584	7.35314e-07
Camk2a	160.846	0.734897	1.66428	3.45051	0.00512447
Fam126a	2805.7	0.734901	1.66428	3.80206	0.0016199
Fam71f1	29.4124	0.737405	1.66717	2.60641	0.0478755
Tspan15	956.408	0.73797	1.66783	4.60084	7.44747e-05
2810468N07Rik	217.214	0.738888	1.66889	3.84319	0.00141081
Ptk2b	2394.95	0.739878	1.67003	4.76365	3.74139e-05
Ngf	452.38	0.742549	1.67313	3.37765	0.00646556
Arhgef26	24.0202	0.744526	1.67542	2.73571	0.0358996
Osgin1	2317.76	0.74522	1.67623	3.33379	0.00742883
Klrg2	604.102	0.745665	1.67675	4.66125	5.77098e-05
Cx3cl1	1042.48	0.746427	1.67763	4.36309	0.000198054
Gadd45b	2001.77	0.747668	1.67908	8.68372	6.10871e-16
Mapk4	74.2134	0.749391	1.68108	2.80962	0.0299723
Birc2	4077.77	0.751096	1.68307	5.52154	1.01658e-06
Oxtr	104.831	0.753058	1.68536	2.7398	0.0355392
Brpf3	6440.26	0.753712	1.68613	4.4445	0.000143938
Stxbp5l	179.997	0.754328	1.68685	2.84097	0.0278287
Me1	67552.5	0.755251	1.68793	4.9954	1.32938e-05
Lag3	28.2971	0.756174	1.68901	2.91361	0.0233595
Usp53	2853.85	0.756903	1.68986	3.52612	0.0040652
Syk	3133.95	0.7644	1.69866	12.8662	1.27983e-34
Cebpd	573.902	0.766255	1.70085	3.22274	0.0101299
Rasl10a	880.46	0.766927	1.70164	3.08557	0.0147709
Inpp5j	2419.53	0.767444	1.70225	5.70037	3.9684e-07
Abcg4	258.294	0.770525	1.70589	4.08543	0.000582588
Uba7	2708.91	0.772413	1.70812	4.60374	7.37104e-05
Adap2	36.903	0.772619	1.70837	2.87731	0.0255411
Nrg2	236.433	0.772966	1.70878	4.54167	9.66749e-05
Mocos	669.003	0.77362	1.70955	8.00353	1.37509e-13
Igsf9	101.002	0.775779	1.71211	4.02146	0.000741787
Slitrk4	20750.5	0.777166	1.71376	5.03353	1.12677e-05
Txlnb	87.5034	0.778042	1.7148	4.54232	9.64923e-05
Plac1	467.923	0.778133	1.71491	4.35195	0.000207517
Smim1	5785.5	0.778505	1.71535	6.56671	2.65742e-09
Aldoc	168.912	0.779173	1.71615	5.4522	1.44253e-06
Fam198b	58168.6	0.779657	1.71672	6.95869	2.23968e-10
Ildr2	30267.8	0.780276	1.71746	5.58449	7.35314e-07
Frmd4b	9210.5	0.780536	1.71777	7.89948	3.04389e-13
Pstpip1	73.4326	0.780907	1.71821	4.14744	0.000458873
C430049B03Rik	6262.44	0.780983	1.7183	6.03767	6.10128e-08
Ptges	10347.2	0.781195	1.71855	8.96524	5.7499e-17
Papln	1536.79	0.782726	1.72038	5.50874	1.08659e-06
Hk2	6422.11	0.784486	1.72248	4.43686	0.000147824
Gpr146	399.458	0.785113	1.72323	7.47807	6.54783e-12
Vdr	202.542	0.786897	1.72536	4.0688	0.000620726
Cyp4f14	87.7775	0.788083	1.72678	3.30205	0.00815417
AA986860	282.585	0.789019	1.7279	3.75956	0.00187486
Snca	297.061	0.790503	1.72968	3.31628	0.00781346
Timp1	9638.43	0.790746	1.72997	5.26431	3.64125e-06
Ank1	701.826	0.791535	1.73092	3.87894	0.00124943
Xpnpep2	44.7629	0.792613	1.73221	2.9254	0.0226225
Ttyh1	528.608	0.792859	1.7325	3.65879	0.00262196
Tmem184a	4440.54	0.794096	1.73399	3.94382	0.000988752
Btbd16	18.2779	0.794103	1.734	2.67686	0.0410526
Smpd3	652.338	0.794544	1.73453	3.51528	0.00419621
Ifit1bl2	114.607	0.794606	1.7346	2.95408	0.020924
Sez6l2	111.884	0.796631	1.73704	5.26022	3.71672e-06
Mapk13	6729.55	0.797316	1.73786	3.77309	0.00179222
Camkv	61.9427	0.798406	1.73918	3.71926	0.00215401
Cfb	161.456	0.798902	1.73978	3.67828	0.00246263
Lbh	29697.6	0.800536	1.74175	6.27093	1.55796e-08
Mtcl1	2328.34	0.801271	1.74264	9.39763	1.27929e-18
Gm3558	698.954	0.801461	1.74286	4.6556	5.90229e-05
Prickle1	134.342	0.802227	1.74379	2.79985	0.0306428
Fam180a	169.427	0.802479	1.7441	4.76353	3.74139e-05
Slc41a3	2188.39	0.804501	1.74654	5.0565	1.00404e-05
Gm11166	17.905	0.806066	1.74844	2.78669	0.031643
St8sia2	34.2656	0.808153	1.75097	2.7977	0.0307595
Gm5795	46.9411	0.808237	1.75107	3.29277	0.00836156
Gm3383	1014.15	0.808349	1.75121	5.0628	9.74521e-06
Zfpm1	2086.79	0.809895	1.75308	7.2165	3.97291e-11
Zc4h2	1415.07	0.81176	1.75535	12.0042	3.53835e-30
Pla2g5	41.3598	0.812743	1.75655	2.70395	0.0387113
Klf5	290.194	0.812817	1.75664	4.606	7.30024e-05
Acaa2	8565.24	0.813892	1.75795	8.42538	5.12217e-15
Adgrb2	518.899	0.814425	1.7586	4.37747	0.000187203
Coro6	115.094	0.814947	1.75923	3.19357	0.011002
Arhgdib	278.855	0.815032	1.75934	5.31358	2.89378e-06
Ttc39aos1	92.4157	0.817605	1.76248	4.13691	0.000478208
Prrt2	548.471	0.819575	1.76489	6.78	6.94192e-10
Fam110b	310.254	0.819775	1.76513	4.237	0.000324046
Layn	2206.09	0.820034	1.76545	4.93479	1.75445e-05
Sorbs2	14137	0.820216	1.76567	4.62132	6.83915e-05
Gm10409	731.442	0.821139	1.7668	3.6678	0.00255118
Mylk3	277.105	0.821493	1.76723	6.51182	3.63115e-09
Itga7	544.217	0.821569	1.76733	4.10391	0.000542811
Rnf43	84.5305	0.824378	1.77077	3.45748	0.0050187
Trim61	7.87912	0.824562	1.771	2.59694	0.048712
Sema6a	32.6758	0.824772	1.77126	3.08403	0.0148255
Ikzf2	478.456	0.826012	1.77278	4.95712	1.58092e-05
Trim2	6966.1	0.826327	1.77316	5.14856	6.40824e-06
Gm3500	1210.05	0.826375	1.77322	4.96624	1.51521e-05
Sh2d4a	555.304	0.826769	1.77371	5.2238	4.40382e-06
Gca	1915.31	0.828489	1.77582	5.43852	1.54253e-06
Kcnt1	1281.18	0.829256	1.77677	3.18014	0.0114154
Gjb3	76.0225	0.830168	1.77789	2.65778	0.0428694
Amer1	4494.58	0.832381	1.78062	5.9392	1.04532e-07
Dusp10	2166.58	0.833586	1.78211	6.51857	3.51841e-09
Siglecg	2042.81	0.834789	1.7836	5.86789	1.56045e-07
Nod1	4326.33	0.835255	1.78417	6.44732	5.42308e-09
Airn	309.124	0.838026	1.7876	3.59923	0.00320295
Gata3	3948.68	0.839037	1.78886	5.02354	1.17578e-05
LOC105246506	45.3612	0.839094	1.78893	3.15281	0.0122716
Cldn15	90.429	0.839487	1.78941	4.35808	0.000202214
Fdft1	15184.5	0.840008	1.79006	6.43653	5.76736e-09
Smarca1	21835.6	0.840443	1.7906	5.90236	1.27918e-07
Apol6	132.08	0.841002	1.79129	3.13527	0.0128722
Ggct	929.676	0.841797	1.79228	6.87663	3.76224e-10
Tchh	284.545	0.844988	1.79625	4.3758	0.000188208
Gpr39	1750.14	0.845211	1.79653	6.79254	6.38955e-10
P2ry2	442.476	0.845259	1.79659	3.506	0.00431145
Rspo1	28.4641	0.849637	1.80205	2.5889	0.0496549
Sytl5	1227.28	0.851079	1.80385	3.77514	0.00177884
Rgs16	195.622	0.851344	1.80418	2.71951	0.0372727
Gm10408	13.906	0.851797	1.80475	2.67263	0.0413869
Cdkn2b	1318.45	0.852205	1.80526	7.8837	3.3753e-13
Themis	10.3134	0.852636	1.8058	2.7294	0.0365069
Ifit1bl1	51.917	0.854882	1.80861	3.61391	0.00305613
Insc	76.3952	0.856126	1.81017	3.12736	0.013172
Gm12925	7.53811	0.856169	1.81023	2.61113	0.0474462
Rhox8	24.372	0.856269	1.81035	2.62343	0.0462317
Dhh	1407.04	0.858085	1.81263	3.9252	0.00105687
P2ry6	132.447	0.858133	1.81269	3.41961	0.0056517
Exoc3l	184.706	0.858705	1.81341	5.4921	1.16546e-06
1700003M07Rik	181.317	0.858889	1.81364	5.3055	3.01389e-06
Serpina1d	13.7791	0.858898	1.81365	2.75394	0.0343782
Sema5b	26.7336	0.859085	1.81389	2.8233	0.0290459
Palmd	17.823	0.860534	1.81571	2.62856	0.0458324
Atp1b1	14084.8	0.860692	1.81591	7.04671	1.25021e-10
Hmgcs1	42783	0.861007	1.81631	5.49226	1.16546e-06
Gm3002	1241.82	0.861736	1.81722	4.64473	6.1604e-05
Klra17	17.1911	0.864248	1.82039	2.63334	0.0453048
Col4a6	13540.8	0.866543	1.82329	6.73219	9.35904e-10
C3ar1	24.2814	0.867026	1.8239	2.95329	0.0209636
Aldh1a3	156.198	0.867504	1.8245	3.30015	0.0081908
Dsc1	9.15448	0.868413	1.82565	2.64609	0.0439881
Pmp22	1955.87	0.868493	1.82576	5.24532	3.98091e-06
Rasgrp3	2621.59	0.870828	1.82871	6.43651	5.76736e-09
AU021092	8.3869	0.870978	1.8289	2.65671	0.0429886
Gm11351	15.0943	0.873164	1.83168	2.86653	0.0261992
Tspan32	94.3467	0.873245	1.83178	4.78138	3.43782e-05
Klhdc7a	162.669	0.873946	1.83267	4.96559	1.51801e-05
Tmem151a	965.751	0.874241	1.83304	8.489	3.058e-15
Trabd2b	10996.2	0.874677	1.8336	4.71788	4.58714e-05
Spns2	416.575	0.876776	1.83627	3.10621	0.0139578
Cybrd1	713.672	0.878253	1.83815	3.97126	0.000891961
4930502E18Rik	113.468	0.879024	1.83913	3.89538	0.00117913
Tchhl1	42.2861	0.879627	1.8399	2.68384	0.0403574
Igf2bp3	10.0277	0.880899	1.84152	2.72562	0.0368699
Gm5907	32.7587	0.884944	1.84669	3.24809	0.00943879
Fgf1	82.2494	0.887663	1.85018	3.58246	0.00338807
Rasgef1b	743.255	0.889004	1.8519	4.37012	0.000192599
Bsn	202.85	0.89531	1.86001	3.26516	0.00900182
Ppp2r2c	17.351	0.895326	1.86003	3.06657	0.0155275
Jag1	4341.1	0.895878	1.86074	3.51138	0.00424433
Gm4841	8.19174	0.897168	1.86241	2.74577	0.0349954
Vmn1r3	22.6344	0.90135	1.86781	2.79882	0.0306995
Map3k1	3422.62	0.907556	1.87587	6.02286	6.59898e-08
Lrrn4	98.6015	0.908648	1.87729	2.90048	0.0241034
Bhmt	21.7576	0.909516	1.87842	3.31121	0.0079425
Alad	5713.35	0.912125	1.88182	7.06202	1.13035e-10
2610042L04Rik	498.178	0.912277	1.88201	4.43402	0.000149456
Wt1	7290.41	0.914156	1.88447	5.54142	9.1517e-07
Ccnd1	1622.15	0.914499	1.88491	3.17926	0.0114286
C430002N11Rik	62.2012	0.917101	1.88832	4.54667	9.46339e-05
Usp17la	9.10842	0.918351	1.88995	2.79872	0.0306995
Gstm7	1495.71	0.921056	1.8935	4.88543	2.16627e-05
Il33	34.5596	0.923836	1.89715	3.01488	0.017792
Tdrp	12511.2	0.924787	1.8984	6.61579	1.94355e-09
Cemip	202381	0.928114	1.90279	6.48993	4.15826e-09
Fgfr3	899.327	0.928617	1.90345	5.50796	1.08918e-06
Cdc42ep3	3045.33	0.933013	1.90926	7.5211	4.80096e-12
Ankrd34a	452.283	0.933039	1.90929	6.77345	7.20701e-10
Adgrg2	175.06	0.933329	1.90968	2.91039	0.0235491
Rab6b	142.689	0.933432	1.90981	3.89795	0.00116857
Gm10406	670.524	0.935043	1.91195	5.37346	2.14228e-06
Gprc5a	150.107	0.935091	1.91201	3.74002	0.00200571
Slc30a2	188.11	0.935203	1.91216	3.0507	0.0161432
Fjx1	412.708	0.937433	1.91512	3.9417	0.00099503
Slc15a1	17.8505	0.93745	1.91514	2.90566	0.0238229
St5	11031.9	0.94186	1.921	7.3518	1.58516e-11
Mmel1	394.461	0.942097	1.92132	4.40668	0.000167583
Akap12	4572.51	0.943983	1.92383	3.99316	0.000823927
Nfe2	54.68	0.943985	1.92384	3.93525	0.00101869
Adra1d	909.916	0.946563	1.92728	4.10176	0.000546892
Gm5532	37.8886	0.949732	1.93151	3.29011	0.00839703
Dclk3	15.7602	0.954282	1.93761	3.07958	0.0149898
Gm3636	706.814	0.956062	1.94001	5.49699	1.14307e-06
Akap6	73.1121	0.956452	1.94053	3.53932	0.00390313
Lif	1011.04	0.960772	1.94635	4.84017	2.64355e-05
Naip5	16.2743	0.961474	1.9473	2.93056	0.0223116
D830031N03Rik	10137.6	0.962224	1.94831	4.3098	0.000245893
Alas1	6707.69	0.962565	1.94877	5.01814	1.20362e-05
1700110I01Rik	54.3155	0.963263	1.94971	3.93943	0.00100281
Pdzd2	970.826	0.965347	1.95253	7.35096	1.58641e-11
Irgc1	15.4443	0.965715	1.95303	2.99527	0.01873
Slc27a6	977.392	0.966204	1.95369	4.23751	0.000323833
Gas7	616.001	0.967135	1.95495	3.25096	0.00935445
Pkhd1l1	798.737	0.968253	1.95647	3.2067	0.010614
Apol7a	28.2353	0.968895	1.95734	3.36996	0.00661677
Nol4l	2253.12	0.969173	1.95772	6.52471	3.42338e-09
Gm2115	30.6518	0.969243	1.95781	3.09238	0.0145161
Tmem88	72.9526	0.970675	1.95976	4.28163	0.000274131
Naip2	14.2198	0.971483	1.96085	3.04922	0.0162152
Palm3	1287.87	0.972242	1.96189	5.27577	3.45136e-06
Pdgfc	3388.34	0.974156	1.96449	4.7621	3.7631e-05
Adgrg6	101.16	0.974403	1.96483	4.08123	0.000592664
Gm3264	552.707	0.974761	1.96532	6.14377	3.31183e-08
Csf1r	100.75	0.97749	1.96904	3.60532	0.00314603
Cd24a	644.911	0.977512	1.96907	4.40147	0.000170547
Iqgap2	201.306	0.983036	1.97662	4.92154	1.85537e-05
Usp9x	60000.9	0.985685	1.98025	6.55635	2.82867e-09
Susd3	2286.72	0.987243	1.98239	6.86444	4.08081e-10
Upk3b	1100.77	0.98745	1.98268	3.8797	0.00124652
Epn3	689.236	0.987989	1.98342	8.31874	1.20774e-14
Fam178a	11821.2	0.989636	1.98568	5.33803	2.56721e-06
Gatm	5824.41	0.990026	1.98622	4.97851	1.43971e-05
Siglecf	14.7744	0.993182	1.99057	3.0911	0.0145708
Shisa8	280.731	0.995172	1.99332	3.3463	0.00713977
Cfap70	8.11102	0.995755	1.99412	3.03791	0.0167316
Gm8773	86.3827	0.999444	1.99923	4.91531	1.90422e-05
Lrrc14b	87.6037	1.00367	2.00509	5.15696	6.15804e-06
Gbe1	4680.65	1.00461	2.0064	5.67665	4.50861e-07
Adh1	22852.4	1.00727	2.0101	6.69445	1.16771e-09
Exph5	28.6229	1.00794	2.01104	3.21449	0.0103694
Ppp1r32	10.7395	1.00801	2.01113	3.17304	0.0116305
Znrf2	11212.6	1.00852	2.01184	6.55127	2.91649e-09
Tnfrsf25	37.6921	1.01234	2.01718	3.99089	0.000831161
Plxnb3	16.1761	1.01699	2.02369	3.10479	0.0140036
Cbln4	237.992	1.01993	2.02782	3.93795	0.00100815
Ppl	665.537	1.02378	2.03324	3.56529	0.00359342
Adh7	662.162	1.02718	2.03803	3.58327	0.00337979
Rasal1	25.1799	1.02764	2.03868	3.42592	0.0055459
Nckap5	172.752	1.02891	2.04048	3.68646	0.00239166
Crb2	1144.52	1.03867	2.05433	13.4005	1.68792e-37
Itgb8	99.7935	1.03987	2.05604	3.58082	0.0034047
Cd200	7473.75	1.04326	2.06088	7.43442	8.90745e-12
Daam2	1507.93	1.04382	2.06169	8.40295	6.08377e-15
Abca13	442.704	1.04416	2.06217	6.52227	3.4678e-09
Atp2b4	2918.22	1.04456	2.06274	4.56066	8.91743e-05
Zbtb7c	612.617	1.0461	2.06494	4.60332	7.37258e-05
Nrp1	11036.4	1.05109	2.07209	4.81016	3.01455e-05
AA414768	9127.19	1.05113	2.07215	5.93051	1.09949e-07
Nuak1	4758.7	1.05147	2.07263	8.42711	5.09646e-15
Fli1	119.863	1.05404	2.07633	5.4446	1.49663e-06
Mmrn1	295.679	1.05699	2.08059	5.25819	3.75135e-06
Lrrc39	105.053	1.06067	2.08591	5.28548	3.30253e-06
Nxnl2	908.698	1.06131	2.08682	6.41237	6.61055e-09
Gm19510	28.2317	1.06228	2.08822	3.5483	0.00378738
Card14	36.6096	1.06374	2.09034	3.44923	0.00514564
Gm15328	356.431	1.06577	2.09328	5.61907	6.12354e-07
Fgf18	1411.47	1.06874	2.0976	11.2528	1.7317e-26
Alas2	14.7825	1.07003	2.09948	3.44327	0.00524072
Gpbar1	50.5109	1.07048	2.10013	4.97258	1.47317e-05
Rasgrf2	182.584	1.0707	2.10045	4.04182	0.000690475
Lgals7	51.9206	1.07335	2.10431	4.45129	0.000140081
Vgf	174.192	1.07359	2.10466	3.75287	0.00191562
Ak7	618.814	1.07531	2.10717	4.96197	1.54423e-05
Tspan8	195.451	1.07967	2.11356	4.72322	4.48733e-05
Cldn11	95.2852	1.08348	2.11914	3.65965	0.00261509
Kirrel3	47.5863	1.08375	2.11954	4.23314	0.000329233
Dock8	88.3324	1.08543	2.12201	4.70704	4.77686e-05
Arhgap21	18310.9	1.0868	2.12402	10.0816	2.50665e-21
Sh3tc1	932.367	1.08807	2.1259	6.03641	6.13281e-08
Atp8b5	82.3146	1.09068	2.12974	5.30394	3.0342e-06
Serpina1b	19.0495	1.09323	2.13351	3.63209	0.00287047
Gm4846	26.6496	1.10042	2.14417	3.42813	0.00550763
Nrip3	77.6565	1.1012	2.14533	5.90311	1.27918e-07
Sstr4	36.9399	1.10592	2.15236	3.80898	0.00158462
Gstm1	11214.3	1.10771	2.15503	6.51956	3.50694e-09
Maged2	32799.7	1.109	2.15697	5.29096	3.21661e-06
Igsf10	480.474	1.10926	2.15735	6.47561	4.52771e-09
Lmo7	364.299	1.11961	2.17289	6.47943	4.4291e-09
Bik	67.1647	1.1274	2.18465	5.70874	3.81258e-07
Megf6	80.3824	1.12768	2.18507	5.34767	2.45135e-06
Tg	43.9386	1.13055	2.18942	3.75627	0.00189402
Gadd45g	2944.95	1.13473	2.19577	7.21739	3.96692e-11
Gpr37	17.4147	1.14385	2.2097	3.80905	0.00158462
Pak3	9870.1	1.14808	2.21619	8.3157	1.2166e-14
Gm11545	15.2759	1.14905	2.21768	3.56071	0.00364131
Gprin3	307.336	1.15257	2.2231	3.82866	0.00147947
Tmem108	267.796	1.15267	2.22325	6.0235	6.59044e-08
Nabp1	1395.44	1.15277	2.2234	4.79239	3.27124e-05
Bhlhe41	178.254	1.1586	2.23241	6.09985	4.26776e-08
AW822252	12.92	1.16094	2.23602	3.54677	0.00380698
Myo5b	171.256	1.1659	2.24374	4.61508	7.03076e-05
Kif26b	467.604	1.16943	2.24923	3.60038	0.00319106
Col17a1	261.867	1.17283	2.25453	3.682	0.00243038
Efnb1	4401.29	1.1754	2.25856	6.74287	8.76312e-10
Plekhg4	312.311	1.17794	2.26253	7.52954	4.55545e-12
Slc2a13	474.687	1.17907	2.2643	4.24935	0.000310514
Cdh3	2910.1	1.18062	2.26674	10.5472	2.328e-23
Klf12	332.685	1.18166	2.26837	4.30712	0.000248375
Ccser1	76.5322	1.18277	2.27012	4.686	5.22698e-05
Etnk2	1040.9	1.18466	2.27309	4.51996	0.000105888
Ccl17	1577.58	1.1888	2.27963	6.48742	4.21421e-09
Igfbp2	9515.54	1.18912	2.28014	5.6048	6.62128e-07
BC021891	382.129	1.19142	2.28377	4.31142	0.000244602
Ppfibp2	121.487	1.19186	2.28447	4.99568	1.32938e-05
Ldb3	1205.07	1.19343	2.28696	8.62857	9.59414e-16
Edar	54.8021	1.19666	2.29208	4.53071	0.000101353
Bnc1	494.546	1.19862	2.29519	5.31312	2.89574e-06
Gstm2	7909.2	1.20185	2.30034	8.05609	9.17269e-14
Adora1	685.674	1.20285	2.30194	4.24359	0.000317342
Jade1	17017.1	1.20384	2.30352	7.59483	2.88009e-12
Iqsec1	11131.6	1.20624	2.30735	11.0486	1.48472e-25
Smyd1	48.2861	1.21093	2.31486	5.19166	5.19203e-06
Timp3	31745	1.21156	2.31588	5.28326	3.33688e-06
Axin2	2219.55	1.21681	2.32432	6.72502	9.72381e-10
Cxcl12	4347.42	1.22116	2.33135	5.49695	1.14307e-06
Lfng	909.878	1.22135	2.33165	6.56504	2.67806e-09
Ctnna3	19.919	1.22312	2.33451	3.85124	0.0013772
Fam65b	650.169	1.22657	2.3401	5.94494	1.01953e-07
Serpina9	42.655	1.22825	2.34282	4.98709	1.38143e-05
Asic3	90.3999	1.23085	2.34706	6.11334	3.96543e-08
Adora2b	282.084	1.23398	2.35215	6.68799	1.20714e-09
Stra6	238.269	1.23738	2.35771	4.54704	9.46339e-05
Map2	6975.37	1.23949	2.36115	4.77395	3.56246e-05
Wt1os	264.218	1.24013	2.36219	6.74856	8.45902e-10
Ch25h	22.7134	1.24195	2.36518	4.33335	0.00022375
Msln	1250.52	1.24546	2.37095	5.43788	1.54509e-06
Unc45b	61.7253	1.25043	2.37913	4.54026	9.70968e-05
Gcnt3	205.715	1.25317	2.38364	4.39233	0.000176542
Cthrc1	385.715	1.25773	2.39119	7.17022	5.38525e-11
Syt13	128.679	1.26158	2.39758	7.70195	1.31923e-12
Adam33	142.428	1.27327	2.41709	4.81473	2.97066e-05
Prrg4	398.696	1.27641	2.42236	5.50671	1.09473e-06
Adamts15	144.427	1.28246	2.43253	4.00555	0.000788016
Actn3	150.352	1.28388	2.43493	5.35027	2.42203e-06
Cldn6	84.0647	1.28869	2.44306	5.34032	2.54449e-06
Dcdc2a	90.1284	1.28935	2.44418	5.47292	1.29383e-06
Fyb	1981.03	1.29685	2.45692	5.15762	6.14666e-06
Gnb3	27.348	1.29946	2.46137	4.66147	5.77098e-05
Nt5e	2740.11	1.3018	2.46537	6.51335	3.61771e-09
Per2	2867.6	1.30275	2.46698	8.79882	2.30525e-16
Zg16	153.911	1.31055	2.48037	8.91087	9.06007e-17
Igfbp3	423.319	1.32214	2.50037	4.47253	0.000128587
Dner	313.926	1.32513	2.50556	4.81198	2.99544e-05
Gstm3	37.1442	1.32875	2.51184	5.03091	1.13866e-05
Clic5	1513.01	1.33197	2.51745	6.6923	1.18067e-09
Defb19	388.865	1.33228	2.51799	4.97618	1.45042e-05
Muc15	101.294	1.3327	2.51874	4.75379	3.91591e-05
Defb42	7.80008	1.33651	2.52539	4.0732	0.00061129
Ube2ql1	270.666	1.33949	2.53062	7.70635	1.28351e-12
Zic3	64.562	1.34394	2.53844	5.33237	2.63382e-06
Gstm6	615.615	1.34507	2.54042	7.58127	3.13793e-12
Afap1l2	282.653	1.34729	2.54435	5.72332	3.53973e-07
Cldn19	13.3911	1.3549	2.5578	4.15026	0.000455811
Gm13293	26.8293	1.35696	2.56144	4.21899	0.000348887
C730002L08Rik	34.5109	1.36774	2.58067	4.67786	5.41113e-05
Sox8	887.264	1.37287	2.58985	6.98578	1.87219e-10
Rtn1	716.633	1.37628	2.59597	11.8662	1.73406e-29
Nkain3	225.139	1.37939	2.60158	4.65985	5.79637e-05
Wisp1	7837.31	1.38808	2.6173	7.38483	1.25826e-11
Slc6a14	35.7862	1.40089	2.64064	4.43985	0.000146265
[truncated: 35 more rows]
